# Supplementary material for: Methylation-directed regulatory networks determine enhancing and silencing of mutation disease driver genes and explain inter-patient expression variation
Source: Genome Biol. 2023 Nov 28;24:264. doi: 10.1186/s13059-023-03094-6 (PMC10683314; doi:10.1186/s13059-023-03094-6)
Supplement: Supplementary file 1 — Additional file 1: Table S1. Driver and reference cancer genes. Table S2. DNase hypersensitivity signals within the targeted chromatin regions. Table S3. Design and sequences of the RNA probes used for the target-enrichment assay. Table S4. Distribution of RNA probes per targeted gene domain. Probes were allocated to all methylation sites within the assigned variable-chromatin blocks. Table S5. Glioblastoma samples. Table S6. Qualities of the libraries of captured DNA segments. Table S7. Functional regulatory elements before and after DNA methylation. Table S8. Inferred regulatory circuits*. Table S9. Methylation-based gene expression models. Table S10. Gene-associated regulatory units. Table S11. Model predictions. Table 12. Reads distribution per probe pre and post metylation. [file 13059_2023_3094_MOESM1_ESM.xlsx]

## Sheet: Supplementary Table S1
Table S1. Driver and reference cancer genes.
						Gene category
Gene Symbol	Ensembl ID	Entrez ID	Chrom.	txStart	txEnd	Driver gene	Non-driver GBM gene	Non-driver variable gene	Cancer type-specific gene
ABL1	ENSG00000097007	25	CHR9	133589267	133763062	1	0	0	1
CASP8	ENSG00000064012	841	CHR2	202098165	202152434	1	0	0	1
DNMT1	ENSG00000130816	1786	CHR19	10244021	10305755	1	0	0	1
EGFR	ENSG00000146648	1956	CHR7	55086724	55275031	1	0	0	1
FGFR3	ENSG00000068078	2261	CHR4	1795038	1810599	1	0	0	1
ACVR1B	ENSG00000135503	91	CHR12	52345450	52390863	1	0	0	0
AKT1	ENSG00000142208	207	CHR14	105235686	105262080	1	0	0	0
ALK	ENSG00000171094	238	CHR2	29415639	30144477	1	0	0	0
APC	ENSG00000134982	324	CHR5	112043201	112181936	1	0	0	0
AR	ENSG00000169083	367	CHRX	66763873	66950461	1	0	0	0
ARID1A	ENSG00000117713	8289	CHR1	27022521	27108601	1	0	0	0
ARID1B	ENSG00000049618	57492	CHR6	157099063	157531913	1	0	0	0
ARID2	ENSG00000189079	196528	CHR12	46123619	46301819	1	0	0	0
ASXL1	ENSG00000171456	171023	CHR20	30946146	31027122	1	0	0	0
ATM	ENSG00000149311	472	CHR11	108093558	108239826	1	0	0	0
ATRX	ENSG00000085224	546	CHRX	76760355	77041755	1	0	0	0
AXIN1	ENSG00000103126	8312	CHR16	337439	402676	1	0	0	0
B2M	ENSG00000166710	567	CHR15	45003684	45010357	1	0	0	0
BAP1	ENSG00000163930	8314	CHR3	52435019	52444121	1	0	0	0
BCL2	ENSG00000171791	596	CHR18	60790578	60986613	1	0	0	0
BCOR	ENSG00000183337	54880	CHRX	39910498	40036582	1	0	0	0
BRAF	ENSG00000157764	673	CHR7	140433812	140624564	1	0	0	0
BRCA1	ENSG00000012048	672	CHR17	41196311	41277500	1	0	0	0
BRCA2	ENSG00000139618	675	CHR13	32889616	32973809	1	0	0	0
CARD11	ENSG00000198286	84433	CHR7	2945709	3083579	1	0	0	0
CBL	ENSG00000110395	867	CHR11	119076985	119178859	1	0	0	0
CDC73	ENSG00000134371	79577	CHR1	193091087	193223942	1	0	0	0
CDH1	ENSG00000039068	999	CHR16	68771194	68869444	1	0	0	0
CDKN2A	ENSG00000147889	1029	CHR9	21967750	21994490	1	0	0	0
CDKN2C	ENSG00000123080	1031	CHR1	51434366	51440309	1	0	0	0
CEBPA	ENSG00000245848	1050	CHR19	33790839	33793470	1	0	0	0
CHEK2	ENSG00000183765	11200	CHR22	29083730	29137822	1	0	0	0
CIC	ENSG00000079432	23152	CHR19	42772688	42799948	1	0	0	0
CREBBP	ENSG00000005339	1387	CHR16	3775055	3930121	1	0	0	0
CSF1R	ENSG00000182578	1436	CHR5	149432853	149492935	1	0	0	0
CTNNB1	ENSG00000168036	1499	CHR3	41240941	41281939	1	0	0	0
CYLD	ENSG00000083799	1540	CHR16	50775960	50835846	1	0	0	0
DAXX	ENSG00000204209	1616	CHR6	33286334	33290793	1	0	0	0
DNMT3A	ENSG00000119772	1788	CHR2	25455829	25565459	1	0	0	0
EP300	ENSG00000100393	2033	CHR22	41488613	41576081	1	0	0	0
ERBB2	ENSG00000141736	2064	CHR17	37844336	37884915	1	0	0	0
EZH2	ENSG00000106462	2146	CHR7	148504463	148581441	1	0	0	0
FBXW7	ENSG00000109670	55294	CHR4	153242409	153456393	1	0	0	0
FGFR2	ENSG00000066468	2263	CHR10	123237843	123357972	1	0	0	0
FLT3	ENSG00000122025	2322	CHR13	28577410	28674729	1	0	0	0
FOXL2	ENSG00000183770	668	CHR3	138663065	138665982	1	0	0	0
FUBP1	ENSG00000162613	8880	CHR1	78412166	78444889	1	0	0	0
GATA1	ENSG00000102145	2623	CHRX	48644981	48652717	1	0	0	0
GATA2	ENSG00000179348	2624	CHR3	128198264	128212030	1	0	0	0
GATA3	ENSG00000107485	2625	CHR10	8096666	8117164	1	0	0	0
GNA11	ENSG00000088256	2767	CHR19	3094407	3124000	1	0	0	0
GNAQ	ENSG00000156052	2776	CHR9	80331189	80646365	1	0	0	0
GNAS	ENSG00000087460	2778	CHR20	57414794	57486250	1	0	0	0
H3F3A	ENSG00000163041	3020	CHR1	226250407	226259703	1	0	0	0
HNF1A	ENSG00000135100	6927	CHR12	121416548	121440314	1	0	0	0
HRAS	ENSG00000174775	3265	CHR11	532241	535550	1	0	0	0
IDH1	ENSG00000138413	3417	CHR2	209100950	209119867	1	0	0	0
IDH2	ENSG00000182054	3418	CHR15	90627210	90645786	1	0	0	0
JAK1	ENSG00000162434	3716	CHR1	65298905	65432187	1	0	0	0
JAK2	ENSG00000096968	3717	CHR9	4985244	5128183	1	0	0	0
JAK3	ENSG00000105639	3718	CHR19	17935592	17958841	1	0	0	0
KDM5C	ENSG00000126012	8242	CHRX	53220502	53254604	1	0	0	0
KDM6A	ENSG00000147050	7403	CHRX	44732420	44971857	1	0	0	0
KIT	ENSG00000157404	3815	CHR4	55524094	55606881	1	0	0	0
KLF4	ENSG00000136826	9314	CHR9	110247132	110252047	1	0	0	0
KMT2C	ENSG00000055609	58508	CHR7	151832009	152133090	1	0	0	0
KMT2D	ENSG00000167548	8085	CHR12	49412757	49449107	1	0	0	0
KRAS	ENSG00000133703	3845	CHR12	25357722	25403865	1	0	0	0
MAP2K1	ENSG00000169032	5604	CHR15	66679210	66783882	1	0	0	0
MAP3K1	ENSG00000095015	4214	CHR5	56110899	56191978	1	0	0	0
MED12	ENSG00000184634	9968	CHRX	70338405	70362304	1	0	0	0
MEN1	ENSG00000133895	4221	CHR11	64570985	64578766	1	0	0	0
MET	ENSG00000105976	4233	CHR7	116312458	116438440	1	0	0	0
MLH1	ENSG00000076242	4292	CHR3	37034840	37092337	1	0	0	0
MPL	ENSG00000117400	4352	CHR1	43803474	43820135	1	0	0	0
MSH2	ENSG00000095002	4436	CHR2	47630205	47710367	1	0	0	0
MSH6	ENSG00000116062	2956	CHR2	48010220	48034092	1	0	0	0
MYD88	ENSG00000172936	4615	CHR3	38179968	38184512	1	0	0	0
NCOR1	ENSG00000141027	9611	CHR17	15933407	16118874	1	0	0	0
NF1	ENSG00000196712	4763	CHR17	29421944	29704695	1	0	0	0
NF2	ENSG00000186575	4771	CHR22	29999544	30094589	1	0	0	0
NFE2L2	ENSG00000116044	4780	CHR2	178095030	178129859	1	0	0	0
NOTCH1	ENSG00000148400	4851	CHR9	139388895	139440238	1	0	0	0
NOTCH2	ENSG00000134250	4853	CHR1	120454175	120612317	1	0	0	0
NPM1	ENSG00000181163	4869	CHR5	170814707	170837888	1	0	0	0
NRAS	ENSG00000213281	4893	CHR1	115247084	115259515	1	0	0	0
PAX5	ENSG00000196092	5079	CHR9	36833271	37034476	1	0	0	0
PBRM1	ENSG00000163939	55193	CHR3	52579367	52719866	1	0	0	0
PDGFRA	ENSG00000134853	5156	CHR4	55095263	55164412	1	0	0	0
PHF6	ENSG00000156531	84295	CHRX	133507341	133562822	1	0	0	0
PIK3CA	ENSG00000121879	5290	CHR3	178866310	178952497	1	0	0	0
PIK3R1	ENSG00000145675	5295	CHR5	67511583	67597649	1	0	0	0
PPP2R1A	ENSG00000105568	5518	CHR19	52693054	52729678	1	0	0	0
PRDM1	ENSG00000057657	639	CHR6	106534194	106557814	1	0	0	0
PTCH1	ENSG00000185920	5727	CHR9	98205263	98279247	1	0	0	0
PTEN	ENSG00000171862	5728	CHR10	89623194	89731687	1	0	0	0
PTPN11	ENSG00000179295	5781	CHR12	112856535	112947717	1	0	0	0
RB1	ENSG00000139687	5925	CHR13	48877882	49056026	1	0	0	0
RET	ENSG00000165731	5979	CHR10	43572516	43625797	1	0	0	0
RNF43	ENSG00000108375	54894	CHR17	56429860	56494943	1	0	0	0
RPL5	ENSG00000122406	6125	CHR1	93297593	93307481	1	0	0	0
RUNX1	ENSG00000159216	861;100506403	CHR21	36160097	36421595	1	0	0	0
SETBP1	ENSG00000152217	26040	CHR18	42260137	42648475	1	0	0	0
SETD2	ENSG00000181555	29072	CHR3	47057897	47205467	1	0	0	0
SF3B1	ENSG00000115524	23451	CHR2	198256697	198299771	1	0	0	0
SMAD2	ENSG00000175387	4087	CHR18	45359465	45457517	1	0	0	0
SMAD4	ENSG00000141646	4089	CHR18	48556582	48611411	1	0	0	0
SMARCA4	ENSG00000127616	6597	CHR19	11071597	11172958	1	0	0	0
SMARCB1	ENSG00000099956	6598	CHR22	24129149	24176705	1	0	0	0
SMO	ENSG00000128602	6608	CHR7	128828712	128853385	1	0	0	0
SOCS1	ENSG00000185338	8651	CHR16	11348273	11350039	1	0	0	0
SOX9	ENSG00000125398	6662	CHR17	70117160	70122560	1	0	0	0
SPOP	ENSG00000121067	8405	CHR17	47676245	47755525	1	0	0	0
SRSF2	ENSG00000161547	6427	CHR17	74730196	74733493	1	0	0	0
STAG2	ENSG00000101972	10735	CHRX	123094409	123236505	1	0	0	0
STK11	ENSG00000118046	6794	CHR19	1205797	1228434	1	0	0	0
TET2	ENSG00000168769	54790	CHR4	106067031	106200960	1	0	0	0
TNFAIP3	ENSG00000118503	7128	CHR6	138188324	138204451	1	0	0	0
TP53	ENSG00000141510	7157	CHR17	7571719	7590868	1	0	0	0
TRAF7	ENSG00000131653	84231	CHR16	2205798	2228130	1	0	0	0
TSC1	ENSG00000165699	7248	CHR9	135766734	135820020	1	0	0	0
TSHR	ENSG00000165409	7253	CHR14	81421868	81612646	1	0	0	0
U2AF1	ENSG00000160201	7307;102724594	CHR21	44513065	44527688	1	0	0	0
VHL	ENSG00000134086	7428	CHR3	10183318	10195354	1	0	0	0
WT1	ENSG00000184937	7490	CHR11	32409321	32457081	1	0	0	0
DLL3	ENSG00000090932	10683	CHR19	39989556	39999121	0	1	0	1
AKT2	ENSG00000105221	208	CHR19	40736223	40791302	0	0	0	1
CASP5	ENSG00000137757	838	CHR11	104864966	104893895	0	0	0	1
CHI3L1	ENSG00000133048	1116	CHR1	203148058	203155922	0	0	0	1
ERBB3	ENSG00000065361	2065	CHR12	56473808	56497291	0	0	0	1
FBXO3	ENSG00000110429	26273	CHR11	33762489	33796071	0	0	0	1
GABRB2	ENSG00000145864	2561	CHR5	160715435	160975130	0	0	0	1
MBP	ENSG00000197971	4155	CHR18	74690788	74844774	0	0	0	1
NES	ENSG00000132688	10763	CHR1	156638555	156647189	0	0	0	1
OLIG2	ENSG00000205927	10215	CHR21	34398215	34401503	0	0	0	1
PDGFA	ENSG00000197461	5154	CHR7	536896	559481	0	0	0	1
RELB	ENSG00000104856	5971	CHR19	45504706	45541456	0	0	0	1
SNCG	ENSG00000173267	6623	CHR10	88718287	88723017	0	0	0	1
SOX2	ENSG00000181449	6657	CHR3	181429711	181432223	0	0	0	1
TLR2	ENSG00000137462	7097	CHR4	154605440	154627242	0	0	0	1
TLR4	ENSG00000136869	7099	CHR9	120466452	120479769	0	0	0	1
TOP1	ENSG00000198900	7150	CHR20	39657461	39753126	0	0	0	1
TRADD	ENSG00000102871	8717	CHR16	67188088	67193812	0	0	0	1
IGFBP6	ENSG00000167779	3489	CHR12	53491435	53496128	0	1	1	0
AQP9	ENSG00000103569	366	CHR15	58430407	58478110	0	0	1	0
BATF	ENSG00000156127	10538	CHR14	75988783	76013334	0	0	1	0
CD68	ENSG00000129226	968	CHR17	7482804	7485429	0	0	1	0
DMRTA2	ENSG00000142700	63950	CHR1	50883222	50889119	0	0	1	0
DSCAML1	ENSG00000177103	57453	CHR11	117298487	117667976	0	0	1	0
EN1	ENSG00000163064	2019	CHR2	119599746	119605759	0	0	1	0
FCGR2B	ENSG00000072694	2213	CHR1	161632904	161648444	0	0	1	0
FPR2	ENSG00000171049	2358	CHR19	52264452	52273779	0	0	1	0
GLYATL2	ENSG00000156689	219970	CHR11	58601539	58611997	0	0	1	0
HK3	ENSG00000160883	3101	CHR5	176307869	176326333	0	0	1	0
IFI30	ENSG00000216490	10437	CHR19	18284589	18288934	0	0	1	0
LGI3	ENSG00000168481	203190	CHR8	22004342	22014344	0	0	1	0
LILRB2	ENSG00000131042	10288	CHR19	54777674	54785033	0	0	1	0
LYVE1	ENSG00000133800	10894	CHR11	10579412	10590365	0	0	1	0
SGCD	ENSG00000170624	6444	CHR5	155753766	156194798	0	0	1	0
SLC17A7	ENSG00000104888	57030	CHR19	49932654	49944808	0	0	1	0
SOX10	ENSG00000100146	6663	CHR22	38368318	38380539	0	0	1	0
SPHK1	ENSG00000176170	8877	CHR17	74380689	74383941	0	0	1	0
VIPR2	ENSG00000106018	7434	CHR7	158820865	158937649	0	0	1	0
ZIC2	ENSG00000043355	7546	CHR13	100634025	100639019	0	0	1	0
ZNF676	ENSG00000196109	163223	CHR19	22361902	22379753	0	0	1	0
ACSS3	ENSG00000111058	79611	CHR12	81471808	81649582	0	1	0	0
ASXL3	ENSG00000141431	80816	CHR18	31158540	31327399	0	1	0	0
BCAT1	ENSG00000060982	586	CHR12	24962957	25102393	0	1	0	0
CA12	ENSG00000074410	771	CHR15	63615729	63674309	0	1	0	0
CD163	ENSG00000177575	9332	CHR12	7623411	7656414	0	1	0	0
CD177	ENSG00000204936	57126	CHR19	43857810	43867324	0	1	0	0
FGF17	ENSG00000158815	8822	CHR8	21900263	21906319	0	1	0	0
FGF9	ENSG00000102678	2254	CHR13	22245214	22278640	0	1	0	0
GDF15	ENSG00000130513	9518	CHR19	18496967	18499986	0	1	0	0
GRIA4	ENSG00000152578	2893	CHR11	105480799	105852819	0	1	0	0
GRID2	ENSG00000152208	2895	CHR4	93225549	94695706	0	1	0	0
LIF	ENSG00000128342	3976	CHR22	30636435	30642840	0	1	0	0

## Sheet: Supplementary Table S2
Table S2. DNase hypersensitivity signals within the targeted chromatin regions.
	Size (Mb)
Targeted regions*	321.9
Regions with DNase I hypersensitivity**	25.6
Targeted variable chromatin	8.4
Expected overlapping	0.7
Actual overlapping***	2.4
*Excluding overlapped gene-domains
**In brain samples (cancer and normal)
***3.5X enrichment

## Sheet: Supplementary Table S3
Table S3. Design and sequences of the RNA probes used for the target-enrichment assay
Target ID	Sequence	Replication	Strand	Coordinates	#CpG
chr10:122472590-122474110	ATACGATCTTCTGCCCCACCAGTTTTTGACAGGACTCCCTGGAGCAGCTAGAATCTGTGAGAATAAACTGAGCATCACCAGACTACATTTTTACTGCAGTCACACTAGGTCTGGCTATAT	1	+	chr10:122472752-122472871	1
chr10:122472590-122474110	ATACGTCCCACCATACATTTAGCATCTTTTCTTGGAACTTGATTTGTTAAGTTCCAAATTTCAGGTGCTCAACCTGTGCCCATTGAAAATCACGTGGTAAATTTAAAACAGCTTATTTTC	1	+	chr10:122472955-122473074	2
chr10:122472590-122474110	TCTCGTGGGTGACAAGCCTCAAATCAAACCTATCACTTAGTCTGATGAAGGCAGGACAAAGCAGTGGGGAAGAGAACACATTAAAACAGGCATTCAGTGATGAGCTTGTAAAGGTCAAGA	1	+	chr10:122473310-122473429	1
chr10:122472590-122474110	TTTCGCCTATTAGAGGCAATTGAATTAATGTTTCCATTTGGGGTAGGACAAAGGAGAGAGAATGAGAAACAATCAGATAGAACCTATTTGACTTTTTTCATAAAATTGTTTCTATTTTGC	1	+	chr10:122473597-122473716	1
chr10:122472590-122474110	CAACGTGCTTCGGTGTATACTAAGAAACAAGCAAAAGGTTTTTATGTTTTTCAAGAAAGTACACTGGCGTTTCTGCACAGGCAGTTTATATTTGTGTGTTTGTTTCCTGAACACAGAACT	1	+	chr10:122473977-122474096	3
chr10:122548400-122550720	TTCCGGGAGATGAGGCTAATGGATTTAACAAGTAAAATCTGGCCAGCAGACCCTTTATGTTGCCTTCATAGTGAATAAACTGGTGGCTCCTATCATCACTCTCCAATGGGTGCAAAAATA	1	+	chr10:122548536-122548655	1
chr10:122548400-122550720	GCCCGTTCCTGGCCTTCTGGCCCCAAAGGTCATTATTCAGCCACAGCACACCCTCTGGTTGGCTTCATCACTGGCTTTCTCTGCATATTAGAGTGATCCAGACCTGCTATGCCTTACTGG	1	+	chr10:122548966-122549085	1
chr10:122548400-122550720	GTGCGTTTCTTAAAATGTTTCTGTGTTTGTGCACAGCACAAGGGTTCCAAGCTGAGTTGGAATATAGGATGCGAGGGAAGTGGTGCATTGCATTGTCACAAAACAGAGGAAATGATTCAA	1	+	chr10:122549395-122549514	2
chr10:122548400-122550720	ACTCGCCTATTCGTTCAACAAATGCTCATGGGCTTCTTGTGTCAGGCACTGTGCAAGGTGTGAAGATAGATTAATGAGCAGCACTTGGTTCCTGCACTCAGGACTCCCACTCTGGAGCGA	1	+	chr10:122549605-122549724	3
chr10:122548400-122550720	ATTCGAGGGTGGAGATTTTAGTTGCTGTTGTAATTGACATAAACATCCTTCTGCCTACCTATTAGATGACTAAAATCCAATCAAGTGATTAGCATTTACTGTGAACCTGCTACGTGTCCT	1	+	chr10:122550192-122550311	2
chr10:122548400-122550720	GCACGTTGTTCTGACCCACTAGCCACGTGCCCAGCCAGTAGCCCCAGGCTGAGGATGAGCTAGCACTCAATTAGAACAAGCCCAGAGCATCACCTCCCTTTCTATCCCAACTCAATCCTC	1	+	chr10:122550348-122550467	2
chr10:122585200-122588320	AGTCGATTCTACCTCGGACAGTGATGGTACCTGGAATAGCACCCAAAATCAGGGAGTGAGAAACGCTTACCTTTAGCATTTGAAAGAATGAGCTGGTGGTGATGAGCTCAAGATTTAGAG	1	+	chr10:122585265-122585384	3
chr10:122585200-122588320	TACCGTCATTATTATATGCAACATCATCTCTTCTCAGATTTCTATAATTAGCCTTGGTTATTATTTCGGTTATTTACTTCCTCATCAGAGTCTTTCTTTAGTTGTCAGCAATTTTTGAAC	1	+	chr10:122585584-122585703	2
chr10:122585200-122588320	CATCGTGGCCAGGCTTGCTTCTATGTCTAAATTCCAGACATTCTTGATCTTAAAGGGCTTCTATTACCAGAATTCAGAAGCACTGAATCAAAATTCAGAAGAGAATGTTCTAGATTAGGA	1	+	chr10:122585840-122585959	1
chr10:122585200-122588320	TATCGGTGCTGCTGAGCTCAAGGCCCAGGCAATGAGGTGGGTGTGGTAAGGGTCTCCTCAGGCCGATTTAGAGCCTAGACTGAAGGTGGCTTCTAGTTACCTGGACTCAGGTATCTGTCT	1	+	chr10:122586645-122586764	2
chr10:122585200-122588320	ATGCGGATTCCTGCGCATAGTGGGCTGTGAGAATTAAATGGGATGACAAATGTGAAGCCCTGAGCACAGCACCTGGCTTATGGGAGTGTCCCTTACCCCTCCTCCTTTCTAACATAGGAG	1	+	chr10:122587054-122587173	2
chr10:122585200-122588320	TCACGGGATTCATAAGAAATTGAGAAGTACATTTCTTTCGAGGACAAACACACTCAATTTTTTTTACTGTATTTCTAGTATATATAGAGAAAAGCAAAAAATACAACTCCAAGAGACCTC	1	+	chr10:122587249-122587368	2
chr10:122585200-122588320	CCTCGGTAGTAGTCTCTCCTCTCCCTGTAATGTGTTGTGTGACCATTGATATTCCCTTGATCAGTCTGATTCCTGGTTACCTGGACAAGGTGATCTTCACAGTGAATTCTAGCTGTGATG	1	+	chr10:122587365-122587484	1
chr10:122585200-122588320	GTTCGTTCTCTGTCCCCTGCAACCAAAAATTCTGATTTGGAGCATCTTTTTATGTGATCTAAGCATCCCTATACTCATCTAAGATGGCATGGTTTTTAATATTTTATTAAACCTACTGTT	1	+	chr10:122587956-122588075	1
chr10:122585200-122588320	TATCGCAAGGGAAAACAGGGAGTTCCTCCATGGTATATAATCCTGTCCTCTCCAGGTCCCACAGATATCCTCTCTGTGAGGGCCCAAAAAAGAGGAACATGCCACAGAGTAAGCCAACAC	1	+	chr10:122588116-122588235	1
chr10:122588590-122589520	AGTCGGTGACTGCGGCCCTGCCCTGCCTGTTGGGATAGCAATGGAGAAATCAAGAACAGAGTGAGGTCCTAAGAAAAGCAGTGGAGCAACTCAAGGCTGAGTGTCCAGACTATAGCTGGG	1	+	chr10:122588632-122588751	2
chr10:122588590-122589520	GGGCGGCTGCAATGCTGGTCAAAAACAGGGCCTGCCAAGCTCTGATGCTGCAGGAACACATGGGAGCTTGCCTTCACAGGCAATGCCTCCTGACTTCGCAGGAGCTGGATGCTTCCTGCT	1	+	chr10:122588749-122588868	2
chr10:122588590-122589520	GCCCGATGCATCCTGATAGGAGGCAGATGTGCCTTTTGCATCTGATGCCATCCACTGACAAGGAGTGTGGACTGTTCACTGGCTCTTATTAAAGAATGCCTCAGACACTGCTTATACCAA	1	+	chr10:122588878-122588997	1
chr10:122588590-122589520	GACCGAGGTTCTTTCCAGGACTCTCCTCTGCTATCCAGCCTCAACTGCATCCTAAAGCATCCTCTTGGTCATAGAGTGGCTTCTAGCAGCAACCAGGCCTATTCCCTTGTTCACATCCAA	1	+	chr10:122589201-122589320	1
chr10:122795590-122796320	AGCCGAATCCTTGAGGTGACTGGTCACCAGAAGGAATCCAGCCTTCTCCATGCATAATCACTCTACAGCAGCCTTCCAGACCCATCCATGGGAATCCTTTTCTTGAGGTCTGGGCAAAAC	1	+	chr10:122795749-122795868	1
chr10:122795590-122796320	CCCCGTATTTGTCTGACCCCTCAGTTCAGCAGTGATGATGACCAGGGCAAGTCAAATCTATGTCTGAGCCTGTGGCCTGACCCCATTGTTTGTACTTATCCGATGTGAAATGCTAGTACT	1	+	chr10:122795912-122796031	2
chr10:122795590-122796320	TCCCGATAGACAAGCTGCTCCTTGTGAACCACTCAGAAGCTGGCTCTTGCTCAGCGGCTGTGGATGAGCCATGAGAGCCACATCTGTTTTTAAATCTTCAAGATGAATGGAGTTGAATTT	1	+	chr10:122796178-122796297	2
chr10:122828200-122828510	AAACGAAAGGAATGAAAATGCTTCAGTGTTTCAGGAGATTTGAAGATGTTTCAGGAGATTTCAGTGTTTCAGGAGATTGAAGCTGCAGTGAGGATGAGCCTCCCTGATCCCCTTCTCCTC	1	+	chr10:122828321-122828440	1
chr10:122839600-122840720	AATCGGGGAGCTCAGGGTGTGTGCAAAACGATGATGATAAAAAAAGGCAAGGAACAGCAGAATATGCTGGATTCAGCAGGAGCTGGGCCCCTGAGAGCTGGGGAACTAACAGATTGCAGC	1	+	chr10:122839730-122839849	2
chr10:122839600-122840720	TCACGTTTTCTGACTTGAGAGATAATGAAGCAATAAAAGCAGCAGAGGCAGCCAGTAAGGGCTCTGCTCCACAGGGTTGTCTGTGTGAGAGCAGCTGCTTGTGGGTGCCTGCTCAGAGTC	1	+	chr10:122839864-122839983	1
chr10:122839600-122840720	CCTCGGTGGCCCAGGGCTAATTCCCTCCTTCAGAGACACCAGAACCTTGGCTCCCCAGCCTGTCACTGAGCCTGTCCCAGGGTGGGGCAGCCCATATGGTTGAGCTGTTGCATCGCCAGA	1	+	chr10:122840041-122840160	2
chr10:122839600-122840720	TCACGGGGGGCAGTCCGTGTGGAAACCCTGGGAGGCACCTTAGCGATTTTCCAGGCCAACAACTTCATTTGTCAGATGAGAAAATCCCCCTCCCCCTCCTAGGGGTTAAGGGACTTGCCA	1	+	chr10:122840233-122840352	3
chr10:122839600-122840720	AATCGCAATGCAATAAAAAGTGGTGGCTGAGACCACAGCTGGGCTTGAGCTCCAGCTCTATTGCTCTGGAGCTTGGGCAAGTTACATAGTTCTCAGTCTCTTCATCATATAATGAGCGTA	1	+	chr10:122840371-122840490	2
chr10:122839600-122840720	TATCGTCATGACTTTGAGTCATTGGAAGTAGATCTCAGAGTCTCCTTCTGCCCAGGTCGGGGATATAGTGTGATGGATAAAATCTTGGGAAACTGAGTTTGGATTTCGCTTCACCTCTAG	1	+	chr10:122840593-122840712	3
chr10:122880590-122882120	ACTCGGCCTCTCCCTTCCATAACCACAGACTATGCTTGGAGCCTAGGTCAGCCACCTACACAGTGGACTTTCCAAGAAGAAAGATCACGTTTTTTTCCCCTGTCATCCAATGCCCAAACA	1	+	chr10:122880689-122880808	2
chr10:122880590-122882120	CACCGAGTGAACACTTTCAGCATCAATCTCTGACTTCAGCCAGAGGAGCTGGGCATAAAGAGCCCTCACTGTAAGCCCCAAGGCAGGCAAATGGGCCAACACTTGTTGGCCATGGCCTGA	1	+	chr10:122880824-122880943	1
chr10:122880590-122882120	CTCCGATGTACACACGAAACAATCAAACATCTCTGATTCACGTTTGTTGAATATTCTTAAGCCCTGAGAGAAAGGAGTCAAAAATAGCTAAGAGTTTTGAAACCCTTTAGGAAAAGGCAC	1	+	chr10:122880947-122881066	3
chr10:122880590-122882120	TTTCGACCACCAAGAGAACAGCCAAGTTTTTAGAAACGCAGTCACACTTTTGGCTGACATAAGGAGATTTTCCAACTGGGCTTTCATCTGCACACGTATGGGTGGTCTCTTCCACCTACC	1	+	chr10:122881117-122881236	3
chr10:122880590-122882120	CCACGGACTTTTCCGTGCCAACAATTTTGTTTGTAAATCTAAGTGTAATAACAAAGCTTGTGTACTCATGGAACTCTAGATGTTCAGCACGAGGAAATACAAAGGTGCATTTAGGTGCCT	1	+	chr10:122881235-122881354	3
chr10:122880590-122882120	TTACGTCTTTAAGGAGAAGTGTAGCTGACTCGCAATTCCTTCTACAGAAACTCAAGATTGAATTATTTCCACTGGGCAGATTAAAATACACAATGTTTTCATGAGGATGACTGGACTTCA	1	+	chr10:122881414-122881533	2
chr10:122880590-122882120	CTACGTGCAGCCTTTGATCCCTTCCATTGGGCCTTATTTTGAGCAAAAAGCATTTAGCTGCTGGGTGACACATGTCTCTGCATCCATCCCTCCTGCATGTTGTACTTGGCTGTCCTCATC	1	+	chr10:122881553-122881672	1
chr10:122880590-122882120	CAGCGGCCCTAGTTTAAAGGTGTAGGCCATCTGGCCAGCACGTCTGTCTTCTCTTTATCCATTAGGGTTGATTCCGCTGGTTGGCCTGATAGGGTCATTATTCCCCTTCTCTCATCCCAA	1	+	chr10:122881769-122881888	3
chr10:122890190-122892920	GCCCGCCACCACAGATGCTGCAGACCGTTCAGGTGTTCATCACTCAGAAGCCCACACTTCTAGGGATATTTTCTCTCCAATAGGGATCCAGAAGGAAAGTACATTCTTCAATATCTCTTT	1	+	chr10:122890339-122890458	2
chr10:122890190-122892920	GTTCGTTCTGCTCCCCCAAAAGTAAAATTCTAAATACATAAAGCTCAGGCCTGGAAGAAGACAACTTGCCTTAAATAAGTCAGGACATATCTTCCCAATGGCAGATATGCCACTCGCTGG	1	+	chr10:122890546-122890665	2
chr10:122890190-122892920	TATCGCTTCTGTGCCCTAGTTTTGCCACTTGGGAAAGCTCCTAAGATGTGACTGTGACAATGTAAAGAGTTTGGATTTGGCTGTATTTTCATCTTATGAACTCTGACACGCTCCATTTTC	1	+	chr10:122890700-122890819	2
chr10:122890190-122892920	ACTCGTGGTGTGATAAGGGAGGTCCTGCAGCAAATCTCCTACTTCTGAGCTTTGGAGGAGCCAGTGCGATCAAACCCCGAGTAAAGGGGACCATGCTGGGAGAACTGCTGATATATGCTC	1	+	chr10:122890895-122891014	3
chr10:122890190-122892920	CCCCGATTCCCTGTAAATCATCCCTTTGCAGCTTGTGTCCCAAATAACTTATAAACAATGTCTCCTTTACTCAGCTCTCCAAAAACAATCCCTTTGTTTAACCACAATTTGCAAAAACAA	1	+	chr10:122891148-122891267	1
chr10:122890190-122892920	GCACGCTTCTGGTGTGAAGATAAAGGCAGCCCAGAAGTGAGATGCCCTGGGGAAGGTAAAGTGGAGAAGAGAACTCAGAACCATTTGCTCCATCTGTTCAGTCCATCACCCAAGGGTCTC	1	+	chr10:122891428-122891547	1
chr10:122890190-122892920	GAGCGTGACTTGCAGCGCTGGGGCCAAATAGAAAAGGGCCTGCCGGAGATAGCTCGAGCTGGTTGGACAGAAGCCTAACCATCCTGGAGATCAGGAAGACATAGCTCAGCTGTAATAGCC	1	+	chr10:122891549-122891668	4
chr10:122890190-122892920	CTCCGGCAGGCCAGGGCTGCCATGGCAGGTGGGCAGGCTTCCTGAGTCAGGGTCTGAGGGGTGCTGCTCCCTGGTGCACCCACAACCCTGTAGTGAAGGGCAAGGCTGCCTGTATAATCA	2	+	chr10:122891670-122891789	1
chr10:122890190-122892920	CAGCGGGGGAGCCTTAGCTGCTTGCAATAGCAATCTATGAGCATAGAAAGCAATGAGGAGAGCTGGGGTACTATAGCCAGGGCCCTGACAGTATCTACTCTGGTCTGAACTGCACACAGG	1	+	chr10:122892091-122892210	1
chr10:122896590-122897320	AATCGTAAGGTCTTCTCCACATAAGCACACATCTCTCCGGTGAGGATATCCCTGTCTAACTTCCTGCAGAAGGCCTGCAGGAGGAATGAAGGTGGTGTCCACAGTGAGTCTGGAGCAGGG	1	+	chr10:122896697-122896816	2
chr10:122896590-122897320	TCACGGGGCCATGCCTCTCAGAGTCTCTTTCTCAGATGCCAAAGTGCTCAGTTGGGAAAACTGCAAAACAGTAGTAAAAAGATTTTCGAGTTGGAAATATGCAGCCCTGGAATTAATTGA	1	+	chr10:122896852-122896971	2
chr10:122897590-122898320	ATCCGGGTAAGCAAAGAGTGGATTAAGGCAGTAATTTTCAGTAGCTAAAAAAAAAACTACAAAGGCACAAGTGCTACCAATTATATCTCAACACAAACCAGTACCTCCTTAAGTTTCAAC	1	+	chr10:122897651-122897770	1
chr10:122897590-122898320	TCTCGTAGAAAGCCTTGGAACATGCTGGGCGCATTAAAGGGGAGCTATCTCGCATGTGCAATTACTCAACACATCTTTAAAACTGTAAACACTTGTTCACATGTGGAGAAGTTTAGAGCC	1	+	chr10:122897809-122897928	3
chr10:122897590-122898320	AGCCGTACAGGCTTGGAAAACCCACCTGGCAGGCGGGTTCCCTCCGCTTCTCTCCAGTTGAGTAACCATCCTCGGCGCCCACTCCTCCTCTGAGAGCCAAACACCATCAGCAGAGAAATC	1	+	chr10:122897925-122898044	5
chr10:122897590-122898320	GGACGAGAGTTCATACATGAGCTATTTTTATCCAGAGCACTCCCTTTTCTCCTGTCTGGGTTGATCTCCTCCATAAACCTTGCCTCCATCTTTCTCCCCGCCACCTGGTGCAGGGAGAAA	1	+	chr10:122898058-122898177	2
chr10:123195800-123197520	CTTCGTGATCTCTAAATACAGCTCACATTTTGAGAACCTTGGTCTCCATTATGTCAAATCCAGACACGGCTGGGTGCTGTTTTGGGCCTGGCATTTCTTGGAAATTGCACCTTCCAGTTC	1	+	chr10:123195815-123195934	2
chr10:123195800-123197520	TGCCGTTGTTTAAACTCCCAGGTATCAATATATTTGCATGTTGTTTGAGGAAAAATGCAACAGAAACCGCCACAGGGGAATCAGATTTGGAAAGAATAAGGGCAACTCCAGAACAACACC	1	+	chr10:123195936-123196055	2
chr10:123195800-123197520	GAGCGAATACATTAGCCTCAGCTCCTTCTAATCTGGAGAGGTCACATTACCTGCTGGAAAGCAGAGGAAACCCTAAATCACTTGACGCCAGAAAAAATAGCCAGGAAAACTCGAGTGAGC	1	+	chr10:123196119-123196238	3
chr10:123195800-123197520	AACCGGTCAGCTTCGGAAGGGCTTTAACTAGGAGATCCTCCAGCAGGAAAAACAAAGGGCTTGGTGCTTTGCTAAAACAAAAACACACAAACACAACTCCCTCACCTTTCAACATAACAC	1	+	chr10:123196278-123196397	2
chr10:123195800-123197520	AAACGCTGCTGCCAAAGCTCAGAATTGAAAAGTATGCAGTGGGCATTGTTTCAGAAACACAATGATTTATTTTGCTGGTTCATTTTCAAACAAGGGCTTTCTCCTTATTCCCTGAAATGT	1	+	chr10:123196693-123196812	1
chr10:123195800-123197520	AGCCGGGTCCGATTCAAGATAAACAAGCATTATATTATAAATATGACAGTGGCATATCCCTGGCCTCCAAAGAGCCTCGTCTGTTTGCCCAGACTGCAGGCATTTTCTCCATCCAAAAAA	1	+	chr10:123196861-123196980	3
chr10:123195800-123197520	GGCCGGAGAGAGGCCTGGTCATTGAGCCCCTCAAAGCCAGAGCTTGTATACACAGGCTGGGTCAAAATCAGGAGTACAAGACATGTGGCTTCTTTGTTTTCCTGGTCCCATCCCACAAAG	1	+	chr10:123197076-123197195	1
chr10:123195800-123197520	CCCCGTTAATTCCCACTCTGTTTCCTCCAAGATTGCATGGAAGTTCCTGGAGGCTCACTCGGGCCTGGCTGTGGGAGGTAGGCCAGAGAAGGGGAAGGATCTGATCCTCAAGGGGGCCAT	1	+	chr10:123197208-123197327	2
chr10:123195800-123197520	CCACGCCACTCTTAGCCATACTGGACTGCAGAGTTTGCACCGTGAAGTGGGCAAAGCTTTGCTGCAGGCCCTCTCAGGTTGGGCCCCTTCTAGAACCCTTACTTGATTTTTTTAACAATA	1	+	chr10:123197378-123197497	2
chr10:123201590-123201920	GTCCGAAGGCCATGTAGCTGTTCAGTAAGTGCTTGCCATCAGGCCTTGTTTATGCAGAGTGCAAAAGCAGTTAGGCTGCCCCCATTCACCCCAGCTCATACTGGGCCAAGTGCAGGCAGC	1	+	chr10:123201618-123201737	1
chr10:123201590-123201920	TCACGTCCTCTGGCACAGCCACCTCCTTTGTGCCCTGTCATAACAAGCTGAGCAGGGGGCCCAGGGAAGCTGATCAGTATGGAGTCCTATTATGTCCATTTTCCCCACAACCAAAGCTGA	1	+	chr10:123201751-123201870	1
chr10:123202190-123202720	TGTCGTTTAAGACACTCAATCTATGGTATCTTGTTATAGCAGCCCAAACTGACCAAGAAGAGAGATAACAAAAAGATTCTCAGCTCTACCTGCCCAGCACAGGCATGGAGTCAGCTTGAA	1	+	chr10:123202227-123202346	1
chr10:123218200-123220120	CCTCGTTATCACAACTGGCCCGTCACTCAAAGCCACCTTTCAGAATGACCAGTCAGTCTACAACAGAGCAATGTCTTCAGGTCTGCTGCAATTACAAATGCATCTCTGGTTCTTAGATGT	1	+	chr10:123218202-123218321	2
chr10:123218200-123220120	ACCCGGTATCATGCACATTTCAGGCTTTCTGGCCACTCAACACAACACCCATTCTCCTCCCTCTTTCTGTTAGTAACAACATCCTGATTTCTTCCTGGGGAATGGCCTCTTTCCCACTTT	1	+	chr10:123218386-123218505	1
chr10:123218200-123220120	GATCGTCATTCAAGACACCTGCCCTCCCAAAGACAGGAGATGGGCGCCAGACCCCAGCAGAGCCCACTGCACCTGCTCTCCCTGGAATCGGGATCGTGAGCAGAGAGACAACAGCAGGGG	1	+	chr10:123218521-123218640	4
chr10:123218200-123220120	CCCCGCTCCTCTCCTGCTTTCTCTCTGATTCTCAAGCTGCCCCCTCATTTTCAACTTCCTATCCTGTTACCCACAACAAAAAGCCCTGACTGATTCATCTTCCAAATCCCAGGGTGTGGT	1	+	chr10:123218739-123218858	1
chr10:123218200-123220120	CCCCGTGCCTCTTCCCAAGAACCAGGCCCACCACGGGGCATAGCCACGGGCAGGACCCAAGCTCCCATCTCACTCACTTCTCAGCCGCTCAGCCTTAGGCTCGGGATGTCTCCGAATCTC	2	+	chr10:123218906-123219025	6
chr10:123218200-123220120	CTGCGGTGTGCTCAAGAATGGCAGGAGGGTGTTGCTGTTGCCCTTCTGATTCGAAATCCTCCTTGCTTCTCATCCATTAACCCCAGGATATATTGAGAAATGCAATCGGCTTCTTCCTGA	1	+	chr10:123219134-123219253	3
chr10:123218200-123220120	CCACGTTGCTTTTGGGTTGCCCAAAACACTGTGTCGCCAAGAAAAGCCTTTCAAAGCCCCTTTCGGGAAGGGATTTTTTTCGAACTTGAAACAAGAAGGAGTCATTTGCCAAAGTGAAAT	1	+	chr10:123219272-123219391	4
chr10:123218200-123220120	AGACGACTTAGGTATGCCTGGACTTTCAGACTGGAGCCACGGCTCTGGCCAGGAACCAGCTGTGTCCCCCCACACACCTCCCCCCCCAAAAAAAAACAAACCTACCCTCACATATGCATG	1	+	chr10:123219540-123219659	2
chr10:123218200-123220120	CCTCGGGGTGGCAACCCAAACTGAGTGTTCAGATCCATCAGCAGGAACCAGCTGAGAGACTAGCAGCTTGCCCCCAGGAATGATAGCAACCAGCCTTCTCCTGGTATGCCCTGGTTCTTG	1	+	chr10:123219668-123219787	1
chr10:123218200-123220120	CCTCGCTGACTCCAAATTCTCCTAAATGCAGCCTCCGTGGAGCCTGTGATACGGCACATGAGCCTGGGAGTAAGAGGGAGGCTTCGCCCGGTGTAACCTCAGAGCACGTGTCGTTTATTT	1	+	chr10:123219826-123219945	7
chr10:123281600-123282710	GAGCGGAACGGTGGTTGCCAGGGGCTGGGACAGGGAAGGAAATGGTGAGTTGCAATCAAGAGGCATAAAGTTTCAGTAAAGCAAGATGAGCAAACTCTAGAGACCTGCTGCACAGCATCG	1	+	chr10:123281617-123281736	3
chr10:123281600-123282710	TGTCGTACAAACTTACTGGAACCTTCCTACACAGATCTGTCAAAAGCCACACAAAACACAATCATGTGTCCATACATGAATACAACTCCATCCCAACAGGCCTGCACTTACCAGCCTCCT	1	+	chr10:123282191-123282310	1
chr10:123284800-123285310	AGACGGAATGGAAAGCAGTCCAAAGGGTGCGGCCACTGCTGCCGGGACAGTTGGCTGCACTGCTGGAATGAGGTTCCACCAAATAAACGCGTAGTAAACACAGGCTGAAGTGCTTTAAAA	1	+	chr10:123284804-123284923	5
chr10:123284800-123285310	CAGCGTTCTCTCTCTCTCACTCTCGGTCTCGCCCCCTTTCTTCAAGTGTCCACTCTACTAAAGCAGAAAGCCCAGCTGCTAAGAATTGAAATATCAGGATGGGCTCTGTCAAGCCCTGCT	1	+	chr10:123284938-123285057	3
chr10:123299200-123300520	TCACGTAAAAAACAAATACAGGCAGAGCATCTGCAAGCACATGAGTGATATAAGAAACTAGAGAATAAAGAAAATCATCTCGTAACCACTCCACTATAAAAACAGGAGGGCAGAGCAGCT	1	+	chr10:123299293-123299412	2
chr10:123299200-123300520	CAGCGCCAGTGATTAGCCTGCCAACAGAGTTAAGAGATGCGAAGAGCACACTGGAGTGCCACGGTTTTCATGTCAGCCACTCAGTTCTATGCAAGCCATGACTGCAGGGTGGAGGTACTG	1	+	chr10:123299428-123299547	3
chr10:123299200-123300520	AAACGAGGTCGCTGCTCATCACTGACAGTCTTAGAAAGGATCACTGGATGAAGGTTGGCCTCCTTCCTCCTTAACAGAGTACAAGCAGTGAGTTAAGATAGTTCTGGTCAGCCACTTTGC	1	+	chr10:123299561-123299680	2
chr10:123299200-123300520	CATCGACAACTACGAAGGTAGTTTCAGAGTCTAACAGCCTGGAGCTGGTGATGGGAAACTGATCCTCACTGTCGCAGGTAAAATGTCTGGCAGAAAAATGAATCTACGGGCATCTGATCG	1	+	chr10:123299695-123299814	5
chr10:123299200-123300520	ACTCGCTTTCTGCTCTTGGTTGAGCCGTAGACTTGTAACAGGACCCAGACAACATGCTAGCGCGTCTCCCCTTAAGAGAGATAAGCACCTTCCATGCAGAATGTGTCTTCTGAAGGAGGA	1	+	chr10:123299845-123299964	4
chr10:123299200-123300520	CAGCGCAATGAGAATTCCCTACCTAAATCCTGGATCCCTGGGTGCTACAACGGCATCGTTATGCTAAGAGCATGGGACACATAGGTATAAGCTCCTTGATTTTACTTGAGGTCCACAGAC	1	+	chr10:123299988-123300107	3
chr10:123299200-123300520	CTACGGGGAACCAGTCATGTGGCAGGTAACTTAGGGATGTAGCCACGGGTCCCCACGTCACCAAGCCATGTAATCCAGCATTTATCCCTGCTGTAAATATTCAGTTCTTTGAGCCCCCGC	1	+	chr10:123300171-123300290	4
chr10:123299200-123300520	TCACGGCTAGTGCCTGTCTCTGGACCCCATTCAAACTGTCAATGTCTTTCTTGTGCCTGGATCCAGATTTGGCACATGGAGTATTCCAAATGGAGCTGAACCTGAACTGCACAGGGAGGG	1	+	chr10:123300318-123300437	1
chr10:123353000-123355310	CTGCGGCAAAGGACCTTCTCTCATCAGCTCTGCCTTGCCGGGAGCCAAGAGACCACGATCTGGTGCTCTTAGAAGCCCCATTTACAATGCAAGGGTAGCTGATTCTAAAACAGGCCTTAA	1	+	chr10:123353045-123353164	3
chr10:123353000-123355310	GGCCGGGCCAGGGACAAGGTTGCCATGGTGACCACGACCAGGCAGATGAAACGACCCCAGCTGACCATGGTTACGGTACCAATCCCCGGTCCTCTTCCATATCTCCATGTGGACGTTAAT	1	+	chr10:123353264-123353383	6
chr10:123353000-123355310	CTACGGGCATGGACTACGCGCAATGCCTTCAGCCTGCGGTGGGCTCAGGAACCGAGGCGCTGCCGCTGCTGCTGCAGTCACTAAAGGAAAGAGATTGGCGAGTCAGGGAATCTTCCCCAA	1	+	chr10:123353402-123353521	8
chr10:123353000-123355310	GTGCGCAAACAGAGTTCTTTTTCATTATCTGCTAAATCCTTCCATCCTCACCTCAGAGTCCCAGGTGATACCACCAGACCGGTCCACAGAAATGTGTGAGGCTAATCTTTTTAAAAGCAT	1	+	chr10:123353575-123353694	2
chr10:123353000-123355310	ATACGTGCAGCCACTTCAGTGAGGCAATGTGTGCTCTCTTCTACTATCCACTATCGCCTCCACCGCCCTCAATGAGCAGAAGCAACGTGACCTTAGTTTCAAGGGCAACTACAAAAGCAA	1	+	chr10:123353737-123353856	4
chr10:123353000-123355310	GCTCGGGTTGGCATAACCAACCTCGTTCCCTTCTCTTAGTCCAACTGGGCTTTAGAAAGCTAAACTGTTGGAGGAGTCTGCTCACAGCTCCGTATTTCTGCTGGGCTGGAGGTGAGCAGT	1	+	chr10:123353866-123353985	3
chr10:123353000-123355310	TGTCGCTCTTGGGAAGAAAGGAGACCAGCAAAATCAAAAGAATCCCAGGAAGGCTACAGAAAATTCCCACCAGTTTACACTTGTCAGGATTCATTTTCAAATGGAGAAGTGTCTTTCAGT	1	+	chr10:123353999-123354118	1
chr10:123353000-123355310	TTCCGCCAAGCAGCCACTTACGAAGAGTGAACACAACTGCAGCGCATTCAACGCAGCTGATCCAAAAAGGACTTCGAAGCCTGAATTCCCTTCCCCTGTGACTAAATGGCAGTCCAGGGC	1	+	chr10:123354120-123354239	5
chr10:123353000-123355310	ACTCGATGTTTCAAGTTATGTCATAGGATTTCAACACTGCTGGAGCCTCCCCAAATCTCATCATAAAAACTGCTCCTTTTAGCTTTGACTGAGGACAAAAATGGAGGAGGGAAAAGAATA	1	+	chr10:123354720-123354839	1
chr10:123353000-123355310	GTGCGTGCACGGTGTGTGCATGTGCTTTCAGATAGCTTGAAAGATTTTTCCTCTTAACTTTTCTTTCCTCTTAGTCAAGAGCCTCAGAAGATAATTTCGGATCTATTTCTACATACATGT	1	+	chr10:123355017-123355136	3
chr10:123374200-123375520	ATGCGCAAGTCAAGTCTCTGATGCTGTCTGGGTCCCTGTGGGTATGGACTGGGACAGCAAGTGAATGTGTGATGACAGCTTGAGAAAGCAGGCCTCCTCCCAGCCTCCTTCCTGACTGCC	1	+	chr10:123374215-123374334	1
chr10:123374200-123375520	GCCCGTTCCCTTTTCCCAGCCAATCCAAATCTGCATCCTGGCCATCCTTCAAGTCCCACCTGCTCTGGGAGAGGCCGCCCTCACGTGCTGCACCCATCGGCAAGGTAGGTGATTAAAGAT	1	+	chr10:123374398-123374517	4
chr10:123374200-123375520	GTTCGGAAGAAGAGCAATTTTCAGGCAAAAAATTGCACCCCCTGCCTATCTTGGTCCAATAACAATCCTTCTTGTAAACATGAACTGCTCTTCCTAGAAAGAACAACAATAACATCCAAG	1	+	chr10:123374643-123374762	1
chr10:123374200-123375520	CTGCGTGACATACAAGCCCCTAGGTACTGGCAGCTTACCACCCTTGCGCATTTACTATGTGGGGGCCTGCCTTATAATGAGGAGGAGGAGAGATTTGATAGATTCCATCAGCAGTCCAGA	1	+	chr10:123374808-123374927	2
chr10:123374200-123375520	ATGCGAACACGTGCAGACACAGAGCAGTCCCCAGCCGCAAGCAGAGTTCAGTGGAGAGTGAGGGCCTCAGCCGTCATTCCGTCGGATGCCTTCCAAACACTTCAGCATGCTGACCTCTCC	1	+	chr10:123374982-123375101	6
chr10:123374200-123375520	CCTCGTTTCCGGAAAAATCCTTAAGCTCACTTCCCCAGGCCAGATGGGAACAGAGCTGGGAGGATGAGGGACAGCTGTTGCTGCAGGGGGAATGGAAGAGACAGGCAGGCTCGTTTTGGG	1	+	chr10:123375100-123375219	3
chr10:123374200-123375520	CTCCGTCGCAGGACACTGCCCCCCCCGAGGCTCTCACCCTGGTGGGGAGGGTCTCCCAGAGGCTGGTCTGATTATCCTGGCATCATCAGAGTGTAACCCAAGGCCTGGAAAAGACCAATA	1	+	chr10:123375248-123375367	3
chr10:123390800-123391520	TGACGTCTTTAAAAGTTACTGTTGTTACTGGTAAAGGCACAGAGGTTTCTCCAGGCTTCCCATCCTGGAGAAGGGATTGGCAACGCATAAGACACTCTGCTTTAGAAGAAAGATCAAGTA	1	+	chr10:123390851-123390970	2
chr10:123390800-123391520	ACTCGTCCTCTGACTGTTGTTCAAGTCAAACAAACCAGGCCAGACAGCGAACAGTCAGCTTTATTCACTCAAGCCCTCCTTCACTGGAGCACACATTACTTTTCTATACGATGACTTGCC	1	+	chr10:123390974-123391093	3
chr10:123390800-123391520	AACCGGGTTTTGAACACAGCCTGACATCTGCACGTATAGACCCGTGCCAGGGTACAGGGCAAGCAGAGCTCATGTGCGGGAAGAGAAACAGTCCAGGTTTATTTTCAACAGCTGTCTTTC	1	+	chr10:123391358-123391477	4
chr10:123406590-123409120	CACCGTGCACAGATGCCCCCACTAGGCAGGGATGGGGGCAGAAAGAGCATTGGCTTGGCCTCTGGGCTCACTCACTGTGTGACCTTGGGCAAGACAGTTAGCGTCCCCAAGCCTGAGCTT	1	+	chr10:123406641-123406760	2
chr10:123406590-123409120	CCCCGTGATAGGATGGGGGCAATGGGGTTAGTCCTGTCTCCATCACAGGTAATTGTGAGGAACAAATGGAGCAGGGCCTATGACAGCCATCCAAATACTACTTGGAATTATGAAAGTGGA	1	+	chr10:123406761-123406880	1
chr10:123406590-123409120	ACACGAGGTGGATCCCAGGCACTGTGGTGGATCCCCAGAAGCCACTCAGTCCAGCTTCCATCCTTCCATCCTCCTGGGAGGAGCAGCCAGGCTATGTCTGGCCGACACAGTCACTCATTC	1	+	chr10:123406936-123407055	2
chr10:123406590-123409120	CTGCGGAAACAGAACAAAATGGACAAAAATCCCTGCCCTCATGATCCCAGGGACAAGCAGTTGATGTGCAGGTGTAAACATGTGACCTTGGCATTTATTTTATTCTTTTGCTCATGGGTT	1	+	chr10:123407104-123407223	1
chr10:123406590-123409120	GTCCGCTGTGGGCAGCACAGAGGATTTAGGATGTGGAGGGACATGGAGGCTCATCTGAGCAAGAGGGATACAAATGCCCCCTTTGCAGAAATGTCACTCTTTTGTGACCAGCATTGTCCC	1	+	chr10:123407273-123407392	1
chr10:123406590-123409120	TCACGTAAAATGCTAGATGCTTTAGCCTTGGTGTGAACCAGGTCATCAGAGCCCTGGTCTCCCCCAGAAAGAGGAGTAAGGTGGTTTGGTAGGTAAGGAGCAGATGCACCCCAGGTGGCC	1	+	chr10:123407402-123407521	1
chr10:123406590-123409120	CCCCGAGGGCCCCTGGGCTCAAGGAAGCAGAACACGTGCTTCTGAAGTGCAGAGAAGCAGCTGTGCTGCTCACAGCCCAGGAGCAGCCTGTGCCAGCCCAGGGCTGCCAGGCTGCGTCCT	2	+	chr10:123407571-123407690	3
chr10:123406590-123409120	CCTCGCCTCCCAGCCTGCCCCACAGCCCTTCAATCCCTCTTTTGTGATTGAGGTGCAAGTACCCATCCCTCCTCTGCAGTCACTGGTGCCCTGAGAGGCCTCACATCATCTGGTGCCCCA	1	+	chr10:123407688-123407807	1
chr10:123406590-123409120	AAGCGGCAAACAACCAACTTATCACTGCCCCTTTGTGTGGGAACAATGGAGCCCAGAGAGTCCGACCTCCAGAGAGAGGAAGTCTCAGGACAACGACCTTCCTGCCTCCTACTACCTAGT	1	+	chr10:123407854-123407973	3
chr10:123406590-123409120	TAGCGCTTTGAAGACTTAGTGGCTCTGGTGACTCCAGCAAGCCCAAGTTTCTACCTGCATGTTGGTCGCCTCTTGATCCACACCTGCCAGGTGCTCATCTTCCCTCCCATCTACCCAGCA	1	+	chr10:123408004-123408123	2
chr10:123406590-123409120	CTGCGGCAGGTCTCTGGTCCCCACGCCCTCCACAGGAGCCCAGCTGGCCTGGGCATGGCCTCACATCTGGACTCTTGCCACCTCCTCCCACTGCACGCCGTGCTCCCTCACGCGCTCTCT	2	+	chr10:123408147-123408266	6
chr10:123406590-123409120	CTGCGTGAGTCTGCTGGGGCTACCAATCAGGGCACCTCACAACAGACCTTTACCTTCTCATTGTTCTGAAGGCTGGAAGTCCAAGATCAAGGTGTCAGCAAGGTTGATCTCTCCTGATGT	1	+	chr10:123408318-123408437	1
chr10:123406590-123409120	GGTCGCAAAAGAATGGCATTTTAACAAAGAAGGCAGGTGGATTTGTAGCCCTCTTGCTCAGATGAGTCTCCACGTCCCTCCACATCAGAAATCCCCTGTGCTGCCCACAGCGGGCCCTGG	1	+	chr10:123408457-123408576	3
chr10:123406590-123409120	AGGCGTGAGCGAGAGAATGAAATGAATGCCAAGGTCATGTGTGTGCCTGCACATCAACTGGTTGTCCCTGGGATCATTAAGGCAGAAGAGATTTCTGTCCATTTTGTTCTGTTTCTGCAG	1	+	chr10:123408622-123408741	2
chr10:123406590-123409120	TCCCGGGAGGACGGAAGCAGGATGGAAGGATGGAAGCTGGACTGAACAGCTTCTGGGGTTCCCCTACAGTGCCGGGGATCCACAGTGATTGTTTCTTCTACAATCACTGAGAGAATCACT	1	+	chr10:123408841-123408960	3
chr10:123427200-123428920	CATCGTAAAGCCCAATACTCCATTCTCCACGTGTACGGAGCCTCCTGCTGGAGTTGCCGGTGCCTTCCCTGGCCACTGTGTCTATGACATCCTACCTTTTTGTTCAGCTCAAGCACCTGC	1	+	chr10:123427239-123427358	4
chr10:123427200-123428920	TAGCGTATACACCCTGGGCACCTTTATGCTTGCTATCTACCTACACGCTGTGTCTTATTTCCACAACCAGATAGGGACTGCATTATCCTTCCCTGTAGCACCTCCCCCAGGACCTCTCTG	1	+	chr10:123427449-123427568	2
chr10:123427200-123428920	GCACGCTATGAAGCTGTGAAATTGAGTCATCTACAATGTATCTCTCCAAGTTTTCAAGTGAAACCTCTTGCTACATGCCTAAGAATTGTAGCACTTAAAAAAAAATCTCATTAGCCATCC	1	+	chr10:123427618-123427737	1
chr10:123427200-123428920	ACCCGTCTACCACATGCTCCAAAACAATTCACATATTTAGTACAGCAACAAAGACCAGGAACTGGCCACATGCAATAAGAAAAAGAAAAGACAAAGAAGATTAATTGCTTTTGGAAACAA	1	+	chr10:123427777-123427896	1
chr10:123427200-123428920	GGCCGAGTCATGTGGCCGGTAACTGGGCCGGTGGGGGAAGGTCTAATAATAGTCCCGTTCTTGCTGGCTTTGCACATTTTGGCATCAAAATGTCCCCACCAGGGGTTGCCCCTGGGGAGG	1	+	chr10:123428010-123428129	4
chr10:123427200-123428920	GGTCGGTGGCCTAGCATGCTGACCCAGAAAGAGAGAGCAAGAGAAAGCAAAGGAGAGAGAGAACACACTCCAAACTCTCCCAGCTCCCTCCCAGGTCTCTGGGCCAGGTTTCCCCACCCC	1	+	chr10:123428233-123428352	1
chr10:123427200-123428920	TGGCGGCCAGCTCTCCAAAGAGAACCAGGACAGGAAGCAGCAGCAGGTCTGCAGCTGGGTGCTGGAAAGCCGGGTCACAGGAGGCTGAGCAGGGGAGGAAATTTACTTTGGATGTGGGAC	1	+	chr10:123428372-123428491	2
chr10:123427200-123428920	GGGCGGGTATGGGGAAGGAGTGAAGAGGAAAGCGAGGCAAGATAAGAAGATGCTCTGATTTAACTAGAAGGGAGGGGGGCGTTCAGGGCTAAGAGTGTTAAATCTGTCTCATAGCAGCTG	1	+	chr10:123428499-123428618	3
chr10:123427200-123428920	TGCCGAAGCCACCTCTCTTGCCTCTGCAAGCCTGCTCGCACAATACACATGTGCTCTCCAGGCATAAAAACACCACAATTCAGCTGGTCTGTGGTCTATAACTGCCCTAATATGGCAGCC	1	+	chr10:123428617-123428736	2
chr10:123427200-123428920	AGCCGCAAGAAGCTACTGAGCCCTTGAACCGTGGTTCATCCAAATTGAGATGTATCCTAAGTGTAAAATACACACAGGATTTCCAAGAACTAGTATGAACAAAAGAATGCGCAATATCTC	1	+	chr10:123428740-123428859	3
chr10:123469390-123470720	TTACGCAGAAAAACTTATCTTCCTTGTTTTGCAAATGAGCTTGCAAAACAGAGTTTAAAACAGCAGAGGCGGTTGCATCTACACCATACTTGGCTGGACTACTGGGTTTGTCCCTGTTCT	1	+	chr10:123469421-123469540	2
chr10:123469390-123470720	TCTCGAAAAGAAAAGAAAACGCAGCACACTGAGATAAGAAATAGTAGAAAATCCGTTTCACCAGAGATTTTTCAGTATATTTCCAAATCCAAAAAGTAACCAGCAGAGGCTCTTCTTTAT	1	+	chr10:123469538-123469657	3
chr10:123469390-123470720	CCCCGAGTTTCTGTTAATTTTAAGCCCGGTTCTCCTTTGGATGTCCCTTCATCTACAACCCAGTCCTGGGCTGCTGTTTCCTTCCTGGGAATCCTCCCTGCCCTGTTTGGCCTGCTGTCT	1	+	chr10:123469695-123469814	2
chr10:123469390-123470720	CTTCGTGCCCCAGGGAAAACCATACTCCATCACCCCCTCCGCCCTGGACCCAAAAGGGATGAGGAACAACTGAACTATGTGTTAATTGCGTTACGGGGCTTTCTCTAATGCAATAGTGGC	1	+	chr10:123469816-123469935	4
chr10:123469390-123470720	AACCGTGATTAAAAGATGCAGAATGGCGGGTCCTCCAGGGCCTGTCTGTCTGGGAAGTGATTGCCACTTTACAGAACAATTCAGTCCAGATAGAAGTTTATTGTGCACATTTCGCCTAAG	1	+	chr10:123469948-123470067	3
chr10:123469390-123470720	GAGCGCTATTTTCAGGCTGATTTGGGGGAGGGAGCCACGGGAAATTTGCCACCCGGGTTGGGGGTGGTAGATGGGAGCTGTGTGGAGTTGCAGGTGGGGGTGGGGAGAGAGAGAAGAGAG	1	+	chr10:123470113-123470232	3
chr10:123469390-123470720	CATCGCCAAAGAAGCCCCATGCTTCATTAAGCATCTTTAAAAATGCCCACTGAGATGCCCAGAGGGGGTAAGGTAAATTCTCTTTCCATTTTTGTGCCTCTTTCTAAAGCACACAGCATT	1	+	chr10:123470299-123470418	1
chr10:123469390-123470720	GGACGGGGTGAGATAATTGTCCTGGCAGATTGCTTGATCTCCAAGGGAGGGGCGGGGGGCATCTGTGAGTCCCCACTTCTTTATCTTCCTTCTCCCATGCCCCCATTCCTTTTCTCCTCT	1	+	chr10:123470501-123470620	2
chr10:123886600-123887120	CCTCGGGCTTGATGAGCCTGTCACCCCTGGAGTGTGTGATCCCCATGGAATCCATCCCAGTGCCCGCCTTGGGGCTCTTCCTGTGGCATGGATCCTATGTACAGAACTGAAGATGTGGGC	1	+	chr10:123886774-123886893	2
chr10:123886600-123887120	GAACGTCTTCCTTTTTGGACAGAGTCCATTCCACCAGTCTCTGAAAGGGGTGACTCATGGCCCTTTGCAGAAGCACTTGTTGATAGTACAGGCTTCCCTCCCTGACATTCCAGTGGCAAA	1	+	chr10:123886911-123887030	1
chr10:123901400-123901710	TGCCGATTATGAGTACATGTCAGCCTCCAAAGTGCAAAATAGCTCTCTTAAGGAGCTTAAATGCCTCTGGTAGTTTGCATTATTCATTTTGAGTCATTCTTTTACAAAATGATTAATTTT	1	+	chr10:123901419-123901538	1
chr10:123922000-123923120	GAGCGCAGGAAGCGGTTGTGTTGAATGTACAGCATGAGGGGATGGTGGGGTTCCCAGGTGTGCCCCAAACCTCCTGTACCTATACAGAGATGAACTCTTTCTGCAGCAGCCTCCAGTGAG	1	+	chr10:123922030-123922149	2
chr10:123922000-123923120	TCACGGACATTCCTACAGGCCCAGCCCGTGTTTAGAATCACAGAGCTGAGCCGATGCATGTCACGGAGAACTGCCTTTGCCCTGTACACGCATGCTGCATTAGGGGCCTGCCTTGGGCGG	1	+	chr10:123922285-123922404	6
chr10:123922000-123923120	GGCCGCGCCTCTGCTTGTTTAGGGTGAGCCTTTGCACAGGGCTTGGCTTTGTGGAGCTCATTTGGTGGCCAAAGATGGTGTTGCAGCCCCAGCCCGCTCGCAGGCCCAGTACCTTTTGCT	1	+	chr10:123922412-123922531	4
chr10:123922000-123923120	GTGCGGTGCAAAGGTCCTTGGAGGCTAGCCCCGGGCTGGCTGTGAGGGGAGAGCCAGGTGCCGCAGCTCTCCCTGGTACAGACTTCAGCTGCCTCCAGGACCCGGGGCCTGAAGGAGGCA	2	+	chr10:123922559-123922678	4
chr10:123922000-123923120	AGCCGGCGGTGGAAAAGGGCGCACGTCTCTCCCAGCGTCGCTCCCGCTGCCCGCTGCCCACTGCAGCCTATTTACCTGTTCCTCCAGCCATCCCCTTAGTCCTGGGCCGGGAGAGACCAT	2	+	chr10:123922681-123922800	9
chr10:123922000-123923120	TCTCGGTGGTCAGCCCGCCCGACCACCACGCCCCTCCTTTCTAGGGCCCCAGCTCCCGGGCCGCGGCTCGTTTGCATTTCAAAGCTACACAATGCGGGCGGTCCCGGCGAGGCGGGAGGG	2	+	chr10:123922848-123922967	13
chr10:123922000-123923120	GGCCGGGGCAGAGGGAGGGTCTTCGCCTCCCCACCCCCAGCCCCGTTTCCGGAGCCCGCGATGGAGCTTTGTGAAGATGCAGGCGTTGGGGCTGCTCGGCGATGATGACATCATCGTGTC	2	+	chr10:123922967-123923086	10
chr10:123941400-123943920	CCTCGTGATTGTACTGCTTTATTGCACTGCTTGCAGACTGCAGTAGAAAATAAGCTTTTAAGACTTTCTAGATTTTCAGGCTTTCTACTAAGCTGTTGTAGCTTCTCCATCCCACATCTG	1	+	chr10:123941452-123941571	1
chr10:123941400-123943920	ACTCGTTGAGACACACAGTAGACCACAGGTTGCCATATTTAGCAGAGCAGGGAAAGAACTCTGGAGAGTTTGCCTTTTTGATTAGGGAGAAACGCTGTGGGAGGTATTTGTTGAGCAGCT	1	+	chr10:123941613-123941732	2
chr10:123941400-123943920	ATGCGTGAAATAGACCAAACATGAAACCTGCTCTGGACGCAGGTTCTCTCTGAATCAGGCAAAGCTTCAGGCCTCTGAAGGCCTCATTCAGGAGCATGTTATCCATGGCAGGGAGGGTGT	1	+	chr10:123941769-123941888	2
chr10:123941400-123943920	CCACGATTTCTGAGTTGCTTGGGATTTAGCCAACTGGTTTGCAAACTGCATGTAAGGTGTGTCTGTGTTTGTTAAAAACAATGACTTCTCAGCAGGACTCAGTAATGGGTTTCCACGGAG	1	+	chr10:123941935-123942054	2
chr10:123941400-123943920	GGGCGTGATTGTCCTGTGCACTAAGAGCCTTCAAATCCTTTCCCCATATTTGCAAGGTGTTGAAGTACCGCTTTTAAGGCAAAACTAAATGACGAGTTATAAAGTCAAAACACGTGAGCT	1	+	chr10:123942082-123942201	4
chr10:123941400-123943920	AAGCGGGATTCTCATCAGCAGGGCAGCTTCCAGATGTGCTTTTCTTCATTTTGACTAGATAGGGAGAAGAGTGAGGGGGCATGGCGTGGAGAAAGAAAGGTAGATATACAAGAGGCGGAG	1	+	chr10:123942219-123942338	3
chr10:123941400-123943920	AGGCGCAGGTAGAGTCAGAGGCAGGTTCAAAGACACACAGAGACACATAGGTGAAGATACATTCGATGTAAACAGCTTAGGAGCCAGGTCGGGCCTGGTGGCTTCTAAGCTCATATCTGT	1	+	chr10:123942343-123942462	3
chr10:123941400-123943920	TCCCGTTGGCTCTATGATGGTGTTGCCCTTTGCCCAGGATGTGAGTAATGAGAGTAACAGAATTCAGGGTTGACCTGACTTTCCTGCAGAGGTCTGGGAAGACCTCCATGTGACAGCCTT	1	+	chr10:123942864-123942983	1
chr10:123941400-123943920	CTGCGGGTTCCAAGAATCTCAGGCCTTTGCAGCTGGGATGGCATGGCATAGACATGTGAGACACCCCCTCCTTGTTTGTATGAGCGAAAGGGCCAAAAGAATAGGGTGGAGGTCCTGGCT	1	+	chr10:123942997-123943116	2
chr10:123941400-123943920	CCCCGTGGGCTGCTATGGATCTAGATGCAGAAACTCTGCTGATTCGTTCCCCTGGAGGAGAGGTTGCTCTGGGAAACTGCAGCTGCCAAACCTACTGGAGACTGATTTGCAAATAAGGAC	1	+	chr10:123943123-123943242	2
chr10:123941400-123943920	CTCCGTGAGTGGGGAGGGCAGTTGGGTCAGGCTGAGGCTCAGAAGACACGTATGCCTGTCTTGGCTCTGCCCTTGCCCCTGAGTGGTTCTGAGCTCTCAGGCAAGATGCTGAACCGCTTG	1	+	chr10:123943267-123943386	3
chr10:123941400-123943920	GCCCGCAGGTGATGGGGAATAAATAGGTCCTTCTGAAACCGTGAATAGTCAGGGAATGATACCCATGTGCCTCTCCTGTTGTAAGGATCAGTCATGAGGAAGCTCTGAGGGACGGTAACA	1	+	chr10:123943471-123943590	3
chr10:123941400-123943920	GAGCGGCCGTGGGGTTATTCCCATTCCTGACACTTCGCAGCCCCTGGCTGAGGCACCCCCATCCTGGTCCTTGGGTACCTGCCTGAGAAACCACACTTGGAATCGGAAGGACACTTGGTG	1	+	chr10:123943604-123943723	4
chr10:123941400-123943920	CTCCGATGCAGAATGGATGTGTCTTGCTGGCTGGGGGAGCACTTGGAGGGGGTCCCCGAGGCACCCCTGATAATACAGCCTGGGGGTGGGGGGGTGCCCTGGTGGGTGTGTCTTCCCTGG	2	+	chr10:123943740-123943859	2
chr10:123948200-123951510	TAGCGATGGTCAGGACGGCGATGGCCAGCGCCCCGGGAACCCCAGTAACATCACAACATAGCCACGAAGTGATAGCTACTTGATTCTGAAAATAGGACCTGCTGGGAATCTCGGGGTAAA	1	+	chr10:123948237-123948356	7
chr10:123948200-123951510	TTTCGCGAGGCAGCCGTAGGTGTCAGCCTGGAAAATTCTAGCAGCCTGGCTTGCCAGAGCTAGCTTGGTGTTTGTTCATGGAAGGCAGTACCTGGCTGGCTGCTTCTCAGTCACCTGACC	1	+	chr10:123948379-123948498	3
chr10:123948200-123951510	GACCGTCCAAGATGGGTCTTGGCATTTGCTTGTGTTGAAATCATGTTCTTATTTAGCTAAATATTGATACAACAGAGCAATTCCTTTTGTATATGCAGGATGGATGAATTGAAGTGAAAG	1	+	chr10:123948495-123948614	1
chr10:123948200-123951510	GACCGGTCTGATCATACTGTTTTATGCCAGCGAGGTGTGTGTGTGTGCAGAGATTGGGGAGGGGAAAGCTTTTATTGGCAAGACTATCTGAAGGTCTCATTCAGCGGAATATTTTGTTGA	1	+	chr10:123948642-123948761	3
chr10:123948200-123951510	ATGCGCAGTTTCAAAAATATCCATTTACTCACAGAGTCCTCAAACCCTTACACAAGATGAAGAGATGAATGAGACTGTCTGATCTGTCGCCGAGGGCTCAGTTTTGTTTCTGGAAGGTCT	1	+	chr10:123948774-123948893	3
chr10:123948200-123951510	CCCCGACCAGGGCTTTTGTCCAGAGCTGTTGCTTTTACCTGGGCTTGGTCTTCAAGGGAAAAAGAGGTGGGAGGAGGAGGGGAGCTCAGAAGAAGGAAGCCCCTGTCTTTGGCCTGCACT	1	+	chr10:123948952-123949071	1
chr10:123948200-123951510	ATTCGAATATGGAAGTATCCTCTTCCCCTTAAGCAATGCTCAAGAAGGAATTGTTTCTTGATAATCAGGTAACATTCAAATGTTATATAAACTTTAGATTTCCAGGATGAGTGTTGTATT	1	+	chr10:123949174-123949293	1
chr10:123948200-123951510	GGGCGAGCCACTTTAGCTCTCTGGGCTTTAGCTGGGATAAGTGTGTTGGAATAGGATATGATCTCTAAATTTTCTTCCAACTTCCAAGATTTTATGGCCTTTGCAATTTATTATTTCAAG	1	+	chr10:123949392-123949511	1
chr10:123948200-123951510	TGTCGTAGTTCATAGAAGTAAAAACCTGAAAATATTTAAACCAGATCACAAATACAGGGAAATAGGCTCTTAGGGTCTGCATTTTCCAGCTACCTGACTCTTGCTTTGGGGCCAATTTCC	1	+	chr10:123949710-123949829	1
chr10:123948200-123951510	CCACGCCCTTCTTTCACACGGTGTGTCAGCTGTGGAGGTGTTTAATTCAGCATTGTGTGGAGCAGAGCTTTTCCGACTGTGCTCTGTGGGACTCTAGAGACCAAGAAAGTACTTGAAAAA	1	+	chr10:123949828-123949947	3
chr10:123948200-123951510	AAACGTTTTTAAGCCGAACTAGTACACAGTCGAGGAGCTCGGCAGGGTCCTGTTTTCGTGGCCAGCACAGTCTGTCCCCACCTGGGGTTACGTTGTTCCCTCTTTCCTGCTTGGTTGTAC	1	+	chr10:123949946-123950065	6
chr10:123948200-123951510	CACCGCACTGTGTGCTATTGGATACCATTAGCACATTGATTGCCTGGTACGGATAGATTAATTCGGTTGGTACAGCTGGTTGACCCTCCTGCCCTGTCTGCCTTATTAAAAATTATTGCA	1	+	chr10:123950067-123950186	3
chr10:123948200-123951510	GGCCGTTAAAAATCAGGGGCTGTTTGTGATGACTCATGGGTGCATCTCAGGACTCTTCCCAGTGATGTGCAGCGGGGGGAGAAACCAACGGGCATCCGGCTACCTCATGTCTCCAGCCCC	1	+	chr10:123950200-123950319	4
chr10:123948200-123951510	TCTCGATGATGGACCTTATACAAGCATATTGTAAATTGCTATTACATTACATATCGTAAAATGCTATTACAAGCATATTGTAAATTGAGCTTGCTGAAAATGTTTGGAAGCCACAGATGT	1	+	chr10:123950360-123950479	2
chr10:123948200-123951510	TAGCGAAAAGGGCACAGATTTTAGAGACAGGCAGTTCTGGATTTGAGACTTAGCTTCCATCATTTAGTAACCATACGGCCTCTGGCAAAGGAATTTGCACCTCTAATGCCTAATTGTCTC	1	+	chr10:123950479-123950598	2
chr10:123948200-123951510	AGTCGAGGTCTCGCTCTGTCATTCAGTCTGGAGTATAGTTGTGCGATCATAGCTTGCTGCAGTCTCAAACTCCTGGACGAAGCGATCCTCCTGAGTCTGCCTCCACGTAGCTGGGATTAC	1	+	chr10:123950652-123950771	6
chr10:123948200-123951510	CCACGATACCTGGCTAGGCAGGACGTTTCTGAAGACCTTAGATGTGTGTACAGTGGGCCTACTCCTGTGCCCGACACATAACAGTATATTCAACAAATGCTGGTAATTATCATGCTTTTC	1	+	chr10:123950781-123950900	3
chr10:123992600-123994120	GGCCGGGGTGTCAGGCTGCAGTCTCACCATTACTTTCCTTCCACATCCTTCTGGTCAAACGGAATTTGGTTGTGTCCTCCTGGGAGTGAACCTGACCAAGGTCACTGGAAATGTGGTACA	1	+	chr10:123992658-123992777	2
chr10:123992600-123994120	CCACGTCAGATAGAACCTGAATGTTGTGTCTGGGTGGCTCTCCAAGAGGCACAGGCTGTGGGCCTTTCTGGATTGGGGGACCCAATATAAAGACGGAAGGATGTGTCTGGGTTCCTTAGG	1	+	chr10:123992801-123992920	2
chr10:123992600-123994120	GCACGGTTGAGTGGTGTGGCCCCTCAGTCCTGGCTTAGAAGAGGCCGATGCCTGGAGCTTACATGAGCAAGAGAAGGAGTTGGGGCCACCTGTGTTGTCGTTGAGCAGCCTGGCAGCATG	1	+	chr10:123992981-123993100	3
chr10:123992600-123994120	AGCCGAGGTTCAAAAGGAGGGAGACGTGATGCCCAAAAGCCACAAGTACAGCCTGAGAGGAGTGACAAGGACCAGCTCGCGAGCGCCTGTGTATTTGGCCGTTTGGAGCCTCTGTGGTCA	1	+	chr10:123993161-123993280	6
chr10:123992600-123994120	ACTCGGTGGGCAGGAGCGGCTGGCTGTTGCCAGTGGTGCCACCTGTGGGAGTGGCATAAGGCCTGATGCTGAGTGCCTCCCCATGATCACCGCTCCTGCTGGGCTTGGGGACTGCCTGTG	2	+	chr10:123993302-123993421	3
chr10:123992600-123994120	CAGCGGAGGCCACTCTCCTGCGCGGGTGGCGGCACATGACCTGGACACCCTCTGAGCACCAGGCCTGTGTCCATGCACCGTGGCCTTGGTCCAGGTGGCTGTCATCTCCCTAGCTCATCC	2	+	chr10:123993446-123993565	5
chr10:123992600-123994120	CTCCGTGGCCCCTCTGGCATGGCTCTCCCAGCCTCGGATGGCAGGTGCTCTCCCCAGAATTGGCCTCTCTCTGCTCCAGGGGACAGGGATCCTGCCACAGTGCTAGCCCCTCCCCTCCAT	2	+	chr10:123993584-123993703	2
chr10:123992600-123994120	TGTCGACAAGGGGGCTACGATGCCACCCCCAGCTGCCAGCAGGAAGGACCCCAGGCACAGCCTGCAGGTCTGAAGTGGGTGACAGTGGCCAGAGGTTCTCACAGGTCGCAGGACTTCAGT	1	+	chr10:123993721-123993840	3
chr10:123992600-123994120	CTGCGTCACAGCCATTTCACATTTCAATTTGTGATTCTAGTGGCTTTTTTTGGCCCCTCTAAAGTAGCAAGTGGGGGTTATGTGAGAGAAACAAAGCTTAATCTAAAAATGTCTGATCTT	1	+	chr10:123993880-123993999	1
chr10:124003800-124004920	GTCCGTTCCCCGATCCCCATCCTCATTCACCCATTGACCGTCCTCTGTCATTCCAAGGCTTTTTTCATCAGGTGACAGGCCTGTGGTTGTCATTCCTTCAGCCACTGTTGCAGGTCATTG	1	+	chr10:124003865-124003984	3
chr10:124003800-124004920	CACCGTAGATTTCAAGGTCCTTGTGTCCTTGTGGAAGACAGCAGGGGGCTGAGGCATGGCTGGGACTCACTGTGGCTCTTGGCAGGACGTGCCTTCTTTCTGGCACGGTTCAGGTCAGGG	1	+	chr10:124003993-124004112	3
chr10:124003800-124004920	TCACGTAACCAGCATCCCTTGTGAAAGAGGAAACTCAGGCCCAGAGAGATTGGCAGTTCAGGACCACCGTGACTGTAGTCGTATTTTGAAGTCAAACCAGCTCCAGCCCACATGTCTAGC	1	+	chr10:124004180-124004299	3
chr10:124003800-124004920	TGCCGTTGTTATTCATTTGCATCAAATGTTACTGGAGAGATATGTTTTGTTAAGCTCACATAGTGACTATTTAGAATTCAGAAGAGAGAGAGACTTCTGTGCTTTCTGCATTCCAGGTTG	1	+	chr10:124004361-124004480	1
chr10:124003800-124004920	AAACGCTTTTCCCCCTAATTTGACACCTGCCCATTGCAACCCTTTGTTTGTTTGTTTTTCTATTTTTGTTATTTTTGCTTTGTGTATTGCTGCATTCCCCCCACATGATTTCATGATGTT	1	+	chr10:124004595-124004714	1
chr10:124041400-124042920	GGCGTGAGCTCCAGCCTAACAGCACGTTCCCAGCATCCCCGCACCAAGCATTGCAATGGGACCACTGAGTCCCAAACAGTGAGACAACTCACAGATGCCATGTGTTCCGTTCACTTTTCC	1	+	chr10:124041401-124041520	4
chr10:124041400-124042920	TGACGAATGGTATATCTTGACAAGCAGCCCTCACACCCAGGAGAAGGCAGTGTGCTCACCTCTGTTTCCCGGCATCCCTTGGCTCAGCCGATGACACTGATGTTTGTGAGAGTAGTTGAG	1	+	chr10:124041568-124041687	3
chr10:124041400-124042920	TTGCGCCATATTTTCCAAAGTCTGTGGCTCCATTTTGGGATCACGGTCTGAACTCTTGACTCTGGCCAGCTCTTTCCAGACGTGTCACCCAAGCCACGAGGGGGATCGAGGGAGGAAGCG	1	+	chr10:124041698-124041817	6
chr10:124041400-124042920	GCACGTAGTTGGCAATATTCTGGACACGGGCTCCCACCCATGCTTCCTGCATGCACCCTGACCCATGGGGTCTCCTGGGATTGTTGGAGACAGCGTGGTGAAGTTGACACTGCATGACAC	1	+	chr10:124041929-124042048	3
chr10:124041400-124042920	CTGCGAATATGTGACTCAAATTTTGTTTCACTTCCTGGCTTAACACGATGAGTCCATGGTGTTTATCTATGTGGTCATGGATTCATTAATGAATATTGCTGAGCACCTGCATGATGGCTT	1	+	chr10:124042111-124042230	2
chr10:124041400-124042920	TGCCGTATCTGTCTTGCAGAGGATACACAAGTAAACAGGCAGCCACAAGACACTCCAGAAGGAGTTTTAAGGGGAAAATCCCAGGACGGGCAGGGGTAAAGCCACTGGCCCAGCATCCCC	1	+	chr10:124042257-124042376	2
chr10:124041400-124042920	AAGCGGCAATGAAGTTTATTCTGAAGAATGAGTAGGAGCTTAGCAAGGGGAAAGGCGAGGAGGAGAGCATTTGGGAGAGGGAGCAGTGCATGCAAGAGATGAAAGCAGCAGTTGGCAGGT	1	+	chr10:124042382-124042501	2
chr10:124041400-124042920	GACCGTTGAGGGACCAGGCTGCAGAAATATGCAGGAGCTGGTTAGCCGTGCTAAGGAGTTTGGGCTTTCCCCCAAGAGCAATGGGGAAACACTGGAGGATTCTCAGCAGGAGAGAGACAA	1	+	chr10:124042536-124042655	2
chr10:124041400-124042920	CTCCGAGCAGAGCAGGGCCGGAGGCTGGGAGACTTTGGCAGTGACTGGAGGGAGATCACAGGGGCTTAGACGAAGGCTATAGCAAGAACAGCAAAGAGAGATGGACAAATTCGAAAGATC	1	+	chr10:124042686-124042805	4
chr10:124060790-124061720	AACCGGAAGGTTAGCGGTGGGATAAGCCTGACAAACGTATGCTGGGCAGAAAAAGAGGTCAAGAGCATTACGTGTCAAGTGTCTAGACTCATCAGCTTGGCAGACATGACTGATGTGGAA	1	+	chr10:124060798-124060917	4
chr10:124060790-124061720	CTCCGGCCCCTCCCCAGGAGCTGTCTGCACAGACAGTCCAGGGCTATCACTGAAGGGAAAAGAGCCCTGTGTGGCTTCAGGCATGTCATCAGCCATGTGCCCACGCTGACCACTCCCCAG	1	+	chr10:124060932-124061051	2
chr10:124060790-124061720	AAACGGTTCAGGAAGAGGGGGGCTTGTTAGAAGTTTCACTGGCTAGGGCTTCTCATATTAGGGTGCTTGTGAGTTTCAGGCTGCTGGCCGGTGGATTTGGCACCATGACCCACAGCTGTT	1	+	chr10:124061118-124061237	2
chr10:124060790-124061720	CCACGTGGTGGTCACAGTTATTATCCCTGATATAAGAGGGCTAACGATGGGCAGGGCAGGGCCTCCACTGGCTCCAAAGTCCACGTCTTGCCCTGTGTGCTGCACCCCTCGTCGTTGGTC	1	+	chr10:124061317-124061436	5
chr10:124060790-124061720	AACCGAGTGGTCCCAAGGAGTCACGTGGCCCCGGAGTGGGATGTGTGGAAATGCAGACTCCAAGGTCAGGGGTGGAGTGGCCCTTGGCTTGACTTATCAGCCCCTCCAGCTGTGGGGCCA	1	+	chr10:124061478-124061597	3
chr10:124088790-124090510	TGTCGTCTAAGCCACCATCTGCTTCCATGTACCTGACCCCTCCAGAGGGACCGAGGCCCCATCTCCCCCTGGCTAGTGAAGCCACTAGTCTCTACAACATGGCTTTCCCTAGCCCGAGCT	1	+	chr10:124088819-124088938	3
chr10:124088790-124090510	GACCGGGACATAGGACGGAGCTTGAGGCCGCTCTTCCTCTGCTTGCGTCTGCACGGCATCACCAAAGGTAAGCCCCAGTCCAGGCGAGCGCATCCACGGGAAAGCTGCTGGGCACCTGCC	2	+	chr10:124089020-124089139	8
chr10:124088790-124090510	TGCCGGGGGAGCCCCACCTGATGTTTCCAAGGGAATCACCTGAATCGTGGCATTGTCACTTCCAAGCTGTGTGACTTCGGGAAAGTCATGTAGCCTCTTGGTCTTACTTTCCCTGTCTGT	1	+	chr10:124089154-124089273	3
chr10:124088790-124090510	AAACGAGGGTAATCTGAGCTCTGATGAAATATAGTGATGGCTAGAATGGGCTTATATATTGTGAAGCAGTGTACGGCTGCCAAGGGCTGTTTTATTGGCATCTAATTGTATGTCCTACCT	1	+	chr10:124089275-124089394	2
chr10:124088790-124090510	GGCCGTGAATGTTGGGGTGAGGCGTGGTTGTAGGGGAACACTAACTCTTCCCCAGGGACCTGGGAAGAGAGATCTAGAGAAAAGTTTGGGGAAAAAAATAAAAATAGAAATTTTAAATTG	1	+	chr10:124089757-124089876	2
chr10:124088790-124090510	CTTCGAGGGCCACTGATGGCATTTCCTTTAACAATAGTTCTCAAGGTACCTTCCAGGGTTCACTGGGCAGCAATATCTTCTTGCAGGATTGTTAAGAGTATATTTCATTCAAAATAATAT	1	+	chr10:124089987-124090106	1
chr10:124218400-124218910	CCACGTGGCCCCAGGGCTGGCACTTACTGGTCACCGTGGTTACAGACGCCTCTTCTAGGCTGTGAACTGTCACAGGAGTGGGTCCACTTCGGCCGACACTTCCTCAGGGGTATTAAGTAG	1	+	chr10:124218407-124218526	5
chr10:124218400-124218910	AGACGGGGCCTCTGCCCTAGGGAGGAGGTGATGAGGGCAGGAATAGCAGCACAGAGGGTGAGAGGCAGAGACAATGGCACTGAGTGGGGGCACGAGGATGGAAGAGGAGCATGCTAGATG	1	+	chr10:124218659-124218778	2
chr10:124218400-124218910	GGACGATGGGACCCAGCACTGACCAAATAGAAGCTTGTGGGTGGCACATCAGTCACTCCAGGGACATATGTGGTCACTGCCATTTTCCTAATGAAACTCCTCCAGTTATTAAACAAAGGC	1	+	chr10:124218779-124218898	1
chr10:124243600-124244510	TCCCGTCCTCATTGCCTTCTGCTGCCTCAGTTCTGGCTTAACAGAACAGTGTGGGGAGGAGGCATGGTCCTTACCTACTAGGGCGTTACTTGGCCTTCTTCAGGTTGGTTGCTTCGTCAG	1	+	chr10:124243669-124243788	3
chr10:124243600-124244510	ACACGTGAAGGCCAGAAAAAACAGCCTGCCACACAGCTTCCCTGGATCATACCTTCGCAGTGACATGACGACGTCGTTAGGAGGCGCCGAGGTGGCTGAGTGGGTCTCCAGACACCTCCC	1	+	chr10:124243898-124244017	7
chr10:124243600-124244510	TGCCGTGGCTTGATCAAGCATTTCATATACAGTAGATCATGAAATCAGCATAGAAAACACATTGAGGTAGGTGGTGTTACCACATTTTATGGATGAGAGGCTAACACTTGGAGGAGTCAG	1	+	chr10:124244126-124244245	1
chr10:124243600-124244510	AGACGAGGAAACAGAAAGAAGGAGCAGTGGACGCCCCCACCCTCTGTCCCCTGAACCCCTTGGAGAGTAGGCAGTGGCAGAGCCAGCCTGGGCCCATCTATGGGAATTCTCCATCGGGAT	1	+	chr10:124244347-124244466	3
chr10:124257200-124258510	AGGCGCTGATGTATGGAGGAGACGCAAGTTAGACTTGACCAAGACAATATTATTCCTCCTCTGGATGCCCCGAATATATACAGTCATTAGCTGTCGGGCCCCCATGTGGCACTGTTGACA	1	+	chr10:124257395-124257514	4
chr10:124257200-124258510	CACCGAGGAGGAAAGTCTTTTCATTTTTTTCATTTGTGTGCTCTCTCTTTCTCTGTTTTTGCACACTGTCCTCTGTTCTCCTTCTCCTTCTCTTTTTCCTTTTTTCTCCCTTCATCTCCC	1	+	chr10:124257612-124257731	1
chr10:124257200-124258510	CACCGTTCTTCTCAGTCTGTATATGTCGGTGATCTCAGTGCCCATCTGGCAGATCCTTCCTGCCCTGGCTCTTCTGCTCACTGCGACCACCCTTGACTTTGTGATCACTGATAACCTTCA	1	+	chr10:124257863-124257982	3
chr10:124257200-124258510	GTCCGTTCTGAACCCTGAACGGAAGCTGAATGGAACCCTGAACGGAAGGGTTCTGAAGCTGTTCAGAACCCTGAATGGAAGCTGAAATATCAATGGGCCATTGCTTTTCACAGTCCTCTG	1	+	chr10:124258039-124258158	3
chr10:124257200-124258510	ACCCGTGTACTCACAGGCCCTGTGCCCTGAGCTCGCTGTTTTAATTTTATCTTTGAATTTGTATTTTTGTGAATAAAGCCCTATGAGCTAATGGAGCATGCTCAGGGAACTTGGGGCTTT	1	+	chr10:124258253-124258372	2
chr10:124273600-124274910	ACACGAAACATTGCCATTGTGTTTCCCTTTGTGTTGCAGTGGTGGTCTCAAGGAAAACGACGTCATAATCAGCATCAATGGACAGTCCGTGGTCTCCGCCAATGATGTCAGCGACGTCAT	1	+	chr10:124273668-124273787	7
chr10:124273600-124274910	GTCCGCAGGGGTAATGAAGATATCATGATCACAGTGATTCCCGAAGAAATTGACCCATAGGCAGAGGCATGAGCTGGACTTCATGTTTCCCTCAAAGACTCTCCCGTGGATGACGGATGA	1	+	chr10:124273816-124273935	4
chr10:124273600-124274910	ATCCGCAGGCAGAAGCTCTGCCCTTCTGTATCCTATGTATGCAGTGTGCTTTTTCTTGCCAGCTTGGGCCATTCTTGCTTAGACAGTCAGCATTTGTCTCCTCCTTTAACTGAGTCATCA	1	+	chr10:124274062-124274181	1
chr10:124273600-124274910	AGTCGATACAATGCGTAGATAGAAGAAGCCCCACGGGAGCCAGGATGGGACTGGTCGTGTTTGTGCTTTTCTCCAAGTCAGCACCCAAAGGTCAATGCACAGAGACCCCGGGTGGGTGAG	1	+	chr10:124274200-124274319	5
chr10:124273600-124274910	GAGCGCTGGCTTCTCAAACGGCCGAAGTTGCCTCTTTTAGGAATCTCTTTGGAATTGGGAGCACGATGACTCTGAGTTTGAGCTATTAAAGTACTTCTTACACATTGCTTTCTGTAGTGC	1	+	chr10:124274317-124274436	4
chr10:124273600-124274910	CCACGCAGGTTTGAGCTCTTAGTCTTATGAGTTATTTCAAAATCATCCCATGGGATTTACCAGGGTTATGAACAACTCTGCTTGGACACCCTGGCTTTATGAAGCAGGACTTGAGGACAG	1	+	chr10:124274521-124274640	1
chr10:124273600-124274910	ACTCGCATCCGGAGCTTGTCAAATGAAAGAGAGTCTGTTGACCTCATACAGCATGCAATTAGTCAACAAAGATTTTCTGGGTCTCTGCTCTGTGCCAGGCATTGTAAGTGCGTGGTCAGT	1	+	chr10:124274645-124274764	3
chr10:124273600-124274910	AGACGCAGGCTCTCCCTCTGTAGAGCTTCAGTTCAGAAGCCAAGTCTCTTTCTGAAAGGGAGACAGCTCAGGAGACCAGGATGCAACCCCAGAATGGGCCCAGAATGCACACGGCTGCAG	1	+	chr10:124274776-124274895	2
chr10:43600590-43600920	CCCGCGGGCGTCGACACCGCCAGCGCCGTGGTGGAGTTCAAGCGGAAGGAGGTGCTTGTCCGCGCGTGCTGTGGTCTACCCAGTGTCTGTCTCCGGCCACAGTTCGTTTCTCGGTCGGTT	2	+	chr10:43600591-43600710	15
chr10:43600590-43600920	GTCCGTGTAGCCACCCAACCGTGTGGCCGACCATTCGCGCTTTCATTTGTCCTTCGCCTCCGTCTGCGCCGTCTGTCCTAGGGGGAGGGGAAGGGGGAGTCCTGCCAGCACCCAGCTGGG	2	+	chr10:43600715-43600834	9
chr10:43601190-43601520	TTCCGCTTCTCTGGGCACACCACGTGCAGGTTTGGCAGGGAAAGGGGGTCTGGTCGAAAGCACAATTTGTGAGTAAAGGCTATGTGGGCCTCCCTGGGGTGACAGCAGAGGCCTGGTGGG	1	+	chr10:43601197-43601316	3
chr10:43601190-43601520	CAGCGGCTTTCCTCACAACCCCCTCCAGCCTGGGGTAGGAGGATGCTTGGAACAGAGCGCTCTGATGTACACCTGGCCTCGGAGCTCGGCTCTGCCGGCTGTTCCTGTGTGACCTTGACC	1	+	chr10:43601335-43601454	5
chr10:43616000-43617520	GATCGTCATTCTTTGCAAAAAGGAATGAACTGCTTTACAAGTGAGGCTTCTCCCGCACAGGGGCCTTGGACACTGGGCTGGGTGAGTTTAGAGGCATAGGAACCCCCTGGACAGGATCCA	1	+	chr10:43616028-43616147	2
chr10:43616000-43617520	AAACGCAGCCCAGCTTTGTCCAAGTCTATGAAACAGGCAGTGGGCACCCTTGGGGACACCTGGTTCCCTACCATGGTCCTAGTCCCGGGACAACTGCCTTGGCCCTCTTAGTTTTTCTGC	1	+	chr10:43616149-43616268	2
chr10:43616000-43617520	TGCCGCCCAGACGTTCAGAGCAGACCCTGCTCAAAAAAGAAGAAGAAGAAAAAAAAAAACCACAAAAGGCGACTTCCTATGATTCAGCTTTGCTCTGAGGGGTCTGGAGAAGCCATTTGT	1	+	chr10:43616344-43616463	3
chr10:43616000-43617520	TTCCGTTTCTTCTGGGGTTTCCCTTGTGACAGCAGATCTCAGAACTGCTGTGGGGGGAAGTGGTAGGGGCTGGCCCCTGCCCTGTGGAGGGTGTGGACAGAGCCTTCCTGTTGATGCACT	1	+	chr10:43616485-43616604	1
chr10:43616000-43617520	AGACGTGCAGGCTACACTGTCACACACTGCTGCCAAGACAGCCACACTGCACTAAGGACATAAATCCCTCATGTGTTTAAGTAAAAGAAGTGACAGTAAGATTGTGTTCCAACCCAAGGC	1	+	chr10:43616643-43616762	1
chr10:43616000-43617520	TCCCGCCAGCATCTCAGCAATCCACAGGAGGTTCAGGCTGGAGCTCCAGCCCCTTCAAAGATGTGTGTGGCCAGTTCTGTGCCCAGGAGTGTCTACAGCACTCCTCTGGTTACTGAAAGC	1	+	chr10:43617187-43617306	1
chr10:43616000-43617520	GGTCGGATTCCAGTTAAATGGATGGCAATTGAATCCCTTTTTGATCATATCTACACCACGCAAAGTGATGTGTAAGTGTGGGTGTTGCTCTCTTGGGGTGGAGGTTACAGAAACACCCTT	1	+	chr10:43617394-43617513	2
chr10:43667590-43668920	AATCGAGCTACATGATGGTAATATGCATAAATTGATAACATTAAAAGCAAGCAAAACTCTAATAATAAAAGGATAAATTGAATTATGGTACATTCTCTGGTGAATATTGCATATCAAGGA	1	+	chr10:43667595-43667714	1
chr10:43667590-43668920	AGCCGTGTAAATGAAGAGGAAAATGTAAAGCTAAAAAGCGGGAAATAGCGTATCTATATTTTAGGTAACATTTAAATGATGATAATAGCTAATATTTTTATGAACCCCTTACTATGTGCA	1	+	chr10:43667736-43667855	3
chr10:43667590-43668920	AGTCGAGTGCCTGTCCAAGTACACACTGGCCTGAGTAGGCCCAGGAGGCTGGGTGATGTGGCTCCGCAGCCTCCACTCCTGTCCACTGTGCACACTGCCTCTGTTATATTAATTCATCAA	1	+	chr10:43667956-43668075	2
chr10:43667590-43668920	CCACGCACTATCCACCACTGGCACCCTGACACTTAGACCCTAACAGATATGGCTGTTGCTCGTGAGGATCTTTATTTATTAGGAGGTGACAGAAAGTAAAATCAGATAATGCATGCCACG	1	+	chr10:43668097-43668216	3
chr10:43667590-43668920	CTCCGTGGTTTCTGTGGCTTGTTTGGTCAGAAAGGTGTTTCTGAGATGAAGCTGAGCAGAGCTGTCCAAAGAACAGGAAAGAACCAGCTAGGCTGTGATTGGGGGATAGTGGTTTCAGGC	1	+	chr10:43668252-43668371	1
chr10:43667590-43668920	AGCCGGTGAGGGGCACATAGCTGGGCCAGGGCATGTAGAGCTTGTTCAGCCTCTGGAAGGCATTGGGATTTTATGCTAAGTATGTTGGAAAGCCTTTGGAGGGAGAATGGATTGTGTGTG	1	+	chr10:43668413-43668532	1
chr10:43667590-43668920	TTACGGAGAAAGGTTTGGATATGATTCAGAGATAGGGCTGACAGAGCTTGCTGTTGGATTAGATGTAGGAAATTAGCAAAGGAAAGGAATGGGAGAGCAGAGATTGGGATTCAACTGGAG	1	+	chr10:43668613-43668732	1
chr10:43699190-43701920	GCTCGCTGCGCCAGGATGCAAGCCAGCTGCTGTTTCAGATCCTCGTGGGCCGAGCTGGAGGTCAGCGGTGGGGAGGGTGGGGGATGCAGGGAGGTTGGCACAGGAGCGGGGCCTGTCGGG	2	+	chr10:43699202-43699321	7
chr10:43699190-43701920	GGGCGGGGCCTCATCAGCAGGGGCGGGGCCCCATCAGCAGGGGCGGGGCCCCATCAGCAGGGGCGGGGCCTCAGGGGCAATGCTGGTGGGGGCCCCTGCACTCTCTGACCAGCTCTGGGC	2	+	chr10:43699339-43699458	4
chr10:43699190-43701920	CCACGTGCCTTCCATCGAGATCCTCGTGGGCTGGGTTCTTGGGCCTTTTGTCTAATGAGGGTCAATGTCTGTGGGAACTTCACTCTAGCTCCTGCTTGTGGACAGGGTAGACTTGCAGGT	1	+	chr10:43699500-43699619	3
chr10:43699190-43701920	CCACGTGGCTGCTGCAGGCTGGGCTGCCCAGAAGCCTCTGCCTCCACTCCCAGCCCATATAACCCGGTTTTTCTTGCCCCAGCCAGAAGCAAGCCAGGTTGTGCTTGCTGGGAGTACAGG	1	+	chr10:43699658-43699777	2
chr10:43699190-43701920	CACCGCAGCCCTCCCTGGAGCATCAGGGACTCCTCTAACATCCTGCAAACTTCCCACACCCTGCCCCAGGCTATGCAGCATGGCGAATTGAGGGGTCAGAACCAGCACATCTCTCAGGGT	1	+	chr10:43699818-43699937	2
chr10:43699190-43701920	AGACGTGGAGGAAAGGCCCACCATGGAGCTCTTGGCCAAGGGCAGGGCACCCAAGGGGAGAGCCTGTGCATCTCCAAGGAGGAGCATGGAGACCATGTGTGCATGTTTGTGTGCATGTGT	1	+	chr10:43699960-43700079	1
chr10:43699190-43701920	TACCGGTGCACATGGGGAAGGGTGGGGTGGCGGGGGAGGGGTAGGTGCTCGGCAGAGGAGCCAATGCCCAACTGGAGTCTCGTGGGAAGCTGGTCAGATCTCAGGGCACAGGGACCACAC	2	+	chr10:43700093-43700212	4
chr10:43699190-43701920	GACCGCCAAGGTGGCTCCTCTGGGGTAGGCCTCTGAGAAGGGTGGCTTCTCCAGCTGTGGCATGAGGCCTCTGCCCCACAGACGGCCCTGCCCTGGACTACCTCAGGGCCTTGGGCCCCT	2	+	chr10:43700218-43700337	2
chr10:43699190-43701920	TTACGGGACAGACAGAAGGACAGATGGAGGAGGAGGAGGAGTGGGCAACAGAAAGGCAAGGCCCCCTCACCCAAAGCCCAGGAAGGCAGTGGAGGTCTGGCAGGTGGTGAAGCCAGGCTG	1	+	chr10:43700415-43700534	1
chr10:43699190-43701920	CCCCGTTCAGTGGAAGCTAGAGGGCAGCATCCCTCCCGCCCACCTCCCTGCAAGCTGTCTGACTCCCAGGCTGACAAGCAGGGCAGGGAGGGAGAGGGGATAGCATGATGCGGGCAGGAC	2	+	chr10:43700542-43700661	3
chr10:43699190-43701920	CCCCGAGTCAGCCTGAACAGTGCTCTGCTGACAGGGCAGGGCAGGCCGGGCCATCTCCTCTTCATTCTGGACCACCAGGGTTTATGTACAAACCAGCTTCCCAGCTCAGCCCTGGGCTCC	1	+	chr10:43700854-43700973	2
chr10:43699190-43701920	CCTCGGCTGGGCGTGCCCTCGCCAGGACCCCAAGTGCTGGCTTTGCCCTTTAAAACTCCTCTTCCTCCTTGGAGGCCCTGCTCAGAACTCAGGGCCCTGCTCGGCCCTTGTGTGTTTCTG	1	+	chr10:43700978-43701097	4
chr10:43699190-43701920	TCCCGTGTCCCTAGGATCATCTCCTCCTACCTGGGGCAGCAGCAGGGAAGTCACAGCAGGTTCCCCCAGGCCACCTGCTAGCTGGTGGTGTATGCAGAGCAGAAGGCAGAGAAGGCCCTA	1	+	chr10:43701100-43701219	1
chr10:43699190-43701920	ACCCGACATCTCCTGGAGCCCAGGTCACCCCATTAGTCTCACTCCACAAGGCCCCACGTACTCACATCGGGGTAATAGTCCACCGTGGGAACAAGGTGCTCCATCAGGGCCTCCAGGGAC	1	+	chr10:43701302-43701421	4
chr10:43699190-43701920	CCCCGGAGCCGCCACCGGCCCCGCCTCCACGCTCCCCCATGCCAGGCTGCACCTGTCCGCTACAGCTGGGCCCAAGGATGCTGGAGAAGACAACGGACGTCTGGGGCATAGTTTCCTGGG	2	+	chr10:43701456-43701575	8
chr10:43699190-43701920	AGGCGCCTCCACAGCTCCACAGACCCTCCTCCCAGGCAGCCTGCAGCGTGCATGCATGTGTGCAGGGGTGCGTGGCAGGGGCGCAGCGGCACTGGCAGAGGGCACCCCCATTCCAGGGCA	2	+	chr10:43701604-43701723	5
chr10:43699190-43701920	AGGCGGGCTCCTTGGTGGTCCCCCAGCCGCTGCACATCTGATCACTGTGTCTTCAGCTCCCTGTGGGCCAGACCTCATTCCAGGGCCCTGGACACTCAAAGCCGGCAGAGAAGAGAAACT	1	+	chr10:43701728-43701847	3
chr10:43719990-43722120	TGACGAATACCTATTGGAAATATGGGCCAGTTTCAGACTTAGTAAAACATGAAAAGCCTCCTCATTAAAATGAAGATCAAGCCAAAGACAACTGCTATTATTTAATGTTACTTTGCACCT	1	+	chr10:43720062-43720181	1
chr10:43719990-43722120	CCACGGATCTCTCAGCTCTCTAAGCTCCACTACCATCCCCCAGGAACACGATGTCCACAGTGGGCCTGCTCTGCCAACCAGCTCAGCTACCCTGAAGCCACTTTTCCTGGTCACCCACCC	1	+	chr10:43721051-43721170	2
chr10:43719990-43722120	CCACGGGGAGGGGGAGAGAGAGGAGGGCGGCGCTCTGACGCATACTTACCGGCCCAAGGCTGGGCAGGGGTGGCTGGCGGCAGTCACAGTGACATTTGGGAAATGCCAGGGGCTGGGTCC	2	+	chr10:43721320-43721439	6
chr10:43719990-43722120	GCCCGGAAGGCGGGTGTGGGCGGTGACAGGGGTGGGGGCTGGGTTATTCCCCGAGGCTGAGACCACAAGACACCAGCTTTGCCAACAAAACTCCACTTGGCCAGTGGTGCCAGGGGCCGC	2	+	chr10:43721442-43721561	5
chr10:43719990-43722120	CTCCGAGATCCACGCCATCCATGGGCTCCCACCTGACTGTCCCCGGGTTCCCTCAGGAGCCCCCACGCCTCGTGTCCCATCTGCCTCTGAACTCCCATTGTCCTGGAACCCACAGGGACC	2	+	chr10:43721948-43722067	5
chr10:43803800-43805520	TTGCGTTTGGCTTCTCTCACTTAGCATGACCTTTTAAAGGGGTGTCCATGCTGTGGCATATTTTTTTAATTGCAACTGATTTCTTCCTCTCAGAGAAGGCAGCTGCACCCATTCCTGAAC	1	+	chr10:43803845-43803964	1
chr10:43803800-43805520	GATCGTCATACTCTTCAGATCTGATTCTGGAGAGGAAAGGAAATATCAGCTCTGTGTCACTATTTTCAATGGAAAGACCATGAGACATCTGCTCCCCAGCCCAGTCCCTTGTCCTGCACT	1	+	chr10:43804075-43804194	1
chr10:43803800-43805520	CTGCGTGTTTAAAATGCCCATGGTGGACAGAGTTGACAATGGAAACTCTGCTTTCTGCTTAACTCTTACATTCCCTCTTATTTTTTCAATTGAGAACTAATCTTTGATTTAGAAATTATG	1	+	chr10:43804222-43804341	1
chr10:43803800-43805520	TTTCGTATTTATGTGTCACATGTGGCTTATTTAATAATTCTTTGGCAATTGTACATCTCAGTCTCACAATTGGCCTGATGGATTAACATTTTGTTTACTCAAATAATTGTGCTTGGATGA	1	+	chr10:43804370-43804489	1
chr10:43803800-43805520	TCCCGACCCAAGCAGCGCACGTGGTTTCCCAGTAATCTCTGTGACGCAAAACCTGAGAGAGGGAACGGCCCACAACATGCAGTGTCCTGAGTGGACACTTTTCCAATTCTGTTTTGCCCT	1	+	chr10:43804602-43804721	5
chr10:43803800-43805520	TTGCGCATGCATAGAAAGAGGGAGAATGTGTGATACACACACGTATGCTATTTAGGTACTGACACCAAGGGTATTAAACACATATTAACTATAGAAAAGCTGATGTTTGGAGCTCATCTT	1	+	chr10:43804742-43804861	2
chr10:43803800-43805520	GTACGGAGGTGGAAACAAACACTTTCCTGCTGTGGGAACAACCACGGTGTTGAGTCTGTCCCACCTCCTTTCCTAAAGCCAGCCTGGGCATGCCCACAGGGGCAGGGGTCCCCGATGAAG	1	+	chr10:43804897-43805016	3
chr10:43803800-43805520	AAACGCAGGAGACAGCTGTTTCATTTGGTAGGTGTTCTCCATACATGATTACAACACCTGCAAACTGCGGCTAACTATGGCACAGTGATGTGCACATCTGATCCCGTGCTTGATTTTAAA	1	+	chr10:43805043-43805162	3
chr10:43803800-43805520	AAACGGAATGCTCCTAAAGTCTTAAATGTGGCAGTTGCAGGTCTTGGTAGATAACCTTTAACAAGAAAAGGAAGTTCCCTTATAAATGTAGTTTGCAAAGAGGTTTTGTCTCTTTGTTTT	1	+	chr10:43805160-43805279	1
chr10:43858200-43858520	AGTCGGCTGCCTCCCTCCCCAGGGCCCTCCAAGGGAGTGGGCTCCACATCCATGGGCCCGAGGAATCTGCGGAGAGACGGGAAGAGCAGGGGACACTCACAGGGCGGGGGTCCAGGCGGG	2	+	chr10:43858201-43858320	6
chr10:43858200-43858520	CCTCGTGGAGACAGCTGGGAAAGGCCTCGGGGCAAGGGACCTCGGATTTCCTCCTCTGCCTCAAAACAGACAGTCTAAGCTGGGTGCGGTAGCTTGCGCCTGTAATCCCAGCACTTTGGG	1	+	chr10:43858332-43858451	5
chr10:43868390-43869520	TGTCGCATGGATTTTAACAACGCCTTCTACAGCACTTACTCTGTGCAGGCACAGTTTTGAGCTCTTAGCTTGTGCTTACTCAATCCACACAACTCCCCCAGGCCACCACCATCTCTAGAT	1	+	chr10:43868862-43868981	2
chr10:43868390-43869520	CCCCGCCCCTGCCTCCTCTCGCTGACCAATTGAGCTGTGAGCCTGGAGCAGATCCGTGGGCTGCAGACCCCCGCCCCAGTGCCTCTCCCCCTGCAGCCCTGCCCCTCGAACTGTGACATG	2	+	chr10:43869078-43869197	5
chr10:43901200-43902110	CTGCGGATTTATTTATTAATAAAGACCTTATTGGTCTGGGATTTGCTGTAAAATAAGCCAGGGCGGTCTTGGCTGAGCTCAGTTCTCCCTCTGCCCACCCTGTTGCCCTCCACAAGAACC	1	+	chr10:43901222-43901341	2
chr10:43901200-43902110	AACCGTAGCTCAGGGCAACTAAGACAGGGCAAGGGCCCTGGCAGGGGAGGGGTGTCCCGGTCCAACTTGGGACCCAGTTGGGACTGGGTCCCAAGTCCCAATTGTGTCCCTGGACACATG	1	+	chr10:43901338-43901457	2
chr10:43901200-43902110	TCCCGAAGAGCAGAGAACCAGAGCTCAGTGGGGGAGAGGGAATTAGAGAAGTCACCTCCAAGGAAAGGGCCTGTCACATTTCTGCAGCCCCTGCAGGCATCTACCCCCACCGGGCTCTCA	1	+	chr10:43901590-43901709	2
chr10:43901200-43902110	CCACGTGGGAGAAGTAACTTTCTATTTACTCAGTCTTTTCCCTTAAATAAATTCCATTTTTTACCTGAATAAAGCTTTATAACGCTACCCTTAACAGAAAACTTGGCAGTTTACAAAAAA	1	+	chr10:43901738-43901857	2
chr10:43948190-43949320	AGTCGACTGGTGATTTTAAAGGGGGAATGAGGGAGTATGGAGGGGTATGAGTTGGGGCTCAGTAGAGTTGGGGATGTGAAAAATTACAAGGGACCAGTGTAAATGTGATGAGGCCAGCGG	1	+	chr10:43948438-43948557	2
chr10:43948190-43949320	GGGCGGTCAGGAGCCTATGGTCAGATATTGGCAAGAATAGTAAGTTATCCTGGCAGCACTGAGATTTCTCAGGCAGGCATTTTAATGGTGGGGACAGGGGTCATCCTGGGAACACAGGCT	1	+	chr10:43948818-43948937	1
chr10:43948190-43949320	AGCCGAATAACAAACTTACAGTGAGCAGTCACCAACAGACAGAAGTGATGTGATTGGTTACTGATCATGACATGCATTTGTTATTAATGTGATGATGTGTAGACTGAAGAGCTAGCAGCC	1	+	chr10:43949088-43949207	1
chr10:44185000-44185510	GTGCGGGGGGTGGTTAGGGGGTGAGGGCGTGCGACACAGCGTCAGAAAGCGGACGGAAGCTGGGGGTGAGCAGGACTCGGGTGCCGTGAGTGTCTTGGTGACCACTGTGAGCCGGCGAGG	2	+	chr10:44185013-44185132	10
chr10:44185000-44185510	GCCCGAGGTGGCCCCGGAGCTGTGAGCGGGAGGAAGAGGGAAGGGCGGAGTCTGGAGCCCTCACGCCTTCCGCCTTGTGCGCGGTGCAGGCTGCCGAGAGCCCGGCCGGGCAAGCCTTTC	2	+	chr10:44185152-44185271	11
chr10:44185000-44185510	TTCCGCCGTGGTCAGTGACTCGTTTGCACAAGGACTTTTTAGGGAAGAGAGAAGCCAGGCCTTCGCTGTGGGCCTAGCCCCTCAAACCGCAAGCTCTCCCCCTTGGGGTCCTCGTCGTGA	1	+	chr10:44185269-44185388	7
chr10:44185800-44186320	GCTCGACGCTGCGTCCTCATCCAACACTGGCACCGCGCGCTCCTTCCAGGGTCGGAGGCCCACAGACCCCTCACGTTCGCTTCTGTCAGGAGTAGCGGCAGAATTTCGATAATTTATGTC	1	+	chr10:44185801-44185920	11
chr10:44185800-44186320	GGCCGCTGCGCAGGAGAGCTGCGCGGGGTCCAGGAGGGGAGCGCGGAGTGGGAGCAGTCGACTCGGGCTGCGCAGTGCGTGTCGGCTGTCACGGGACACCGGTGAGGACCCTGCACCCAG	2	+	chr10:44185947-44186066	13
chr10:44185800-44186320	AGTCGGGGGTCCAGGCTGTTGCTGGAACAGGAGGCAGCTCGGTGTCCACGGTTCCGCAGGGGGCCGCTGTCTGCTTGGATCTTTCATCAGGTCCCAGGCAGAGGGTGCGCTCTCTACTCA	2	+	chr10:44186067-44186186	6
chr10:44358200-44359710	AGGCGCGACTCCATCTGGTTCCCATCAATGACAGAGGGAGCATCATGTTTGGACAGAGGGGCTGCATCTGTGTCTATGCAGGGAAAGCTGCATGGATTATCCAGCAAATCATGGTGTAGA	1	+	chr10:44358364-44358483	2
chr10:44358200-44359710	AGCCGGGTGACTCTGTCTTGCTATTTATTCACTTCTGCATTCGACAAGTACTGTGGACACCTGCTGTGTGCCAGGCACTGCTCGAGGTGCTAGGGGGAGATCAGGAAGCAAGAAAAAGTT	1	+	chr10:44358514-44358633	3
chr10:44358200-44359710	ATGCGTATTCCAACTGAGAAGTGGGGGTGTAGCCAACAAACAATGAACATAATCCCCAAATCATAGAGCAAGACATGGGTGATACAAATCATGGCAAAGAAAGCATTGTGCAGACTGAGG	1	+	chr10:44358654-44358773	1
chr10:44358200-44359710	GGACGTGGATTGCAATTTAAGGTGGGATGGGGGTTGGTCCGATATGTGAGCCTGGCTAACAAGATCGGGCAGGAAGTAATGTCTCCTTCAGACCCCGCCTGCCCAGTAGACCACCCGCTT	1	+	chr10:44358794-44358913	5
chr10:44358200-44359710	CTTCGTGTAACCGCCGAGCACAGGAGGGCCATTGCTGCTTGGCATCACTGCCCTGGATGCCGGGATCACAGTGCTGCCCATCCCTCTGCTGCCTCCTCTCTGTGTCCTGTCAGTGGTCCT	1	+	chr10:44358929-44359048	4
chr10:44358200-44359710	GATCGAGACTAAAAGGCCTCCTGATCCCATTGCTTTGCCAGGACAATATTGCTTCCCAGGGAAGACTCTGCTGGCACATTTTAGGCATTTCTGGAAGAACACCATATCACCATCATCACC	1	+	chr10:44359158-44359277	1
chr10:44358200-44359710	TCCCGTAAGTGTTCTTAGGAAATGACAATGGACAGAAAATTGTCATTGTTTTTGCTGAAAAAAAAAAAAAGTTTGAATAGTTTCCTTGGCCCAGGCTGGTTGGTGGCAACCCCGGCCCCA	1	+	chr10:44359547-44359666	2
chr10:44360200-44360520	CCTCGCACACCCTGCCGCATCTTCAGGGCTTGGAGGCCTCTGTGTCTGACTCTGGCTCAAATGTAATTGCAGCTCTAGAGGAAGCGACCCACACCACAGGGAAGTGAGGAGGGTGGGGGT	1	+	chr10:44360213-44360332	3
chr10:44360200-44360520	CAGCGACAGAGCCAGGGAAAAATGCCATCCTATGATACGCAGTCTTTAACCCAAATGATGTTTCTGCAGAAACTTTTTGCATTTGCTACTTTGACAGATGGACAATGTTTCAGTTCTTAA	1	+	chr10:44360381-44360500	2
chr10:44364390-44364920	AGGCGTCAGAGGTAGGCGTCCGGCAGAGGGAAGAGGCAGTGGGCCAAGGGGGTGGCTCAGAGCAGACAGGGCAGGCTGGCAAGTGTGGTTGGTGTGGTCTGGTGTCCTTGTCCCAGAGTC	2	+	chr10:44364506-44364625	3
chr10:44364390-44364920	CCCCGGCAAGGCGGCACCTTAGGGCCCTGTCTGGCCAGAGTTGACCTGTCCACACCTGCCCCCACCCGGTCTCCTCCATGGCTTCAGGCTAGAAGGAAGCAGAGTTACATCTCAGGCCCT	2	+	chr10:44364637-44364756	3
chr10:44373590-44375520	CCTCGCATCACGACACTCCTTAGAGTGAGGCTGACTCAGCTTGGACTATGCAGAAGTTAGGACACATGGAGAAATCTGGCTGTGGTGGGTTCACCCGTCTGCGTTTTGGTAGGCCCTTCC	1	+	chr10:44373620-44373739	4
chr10:44373590-44375520	GCCCGGGGCCATGTGTTCCTTCAAGTTGCACATGCCCACCTGCAACATTTAGTGGCATTTCTGATAACTCACTGTGTAAGGCTGTTTTGTGCTTGCGGCAGGATTTCTCCTCCGGTTTCT	1	+	chr10:44373779-44373898	3
chr10:44373590-44375520	CATCGCCTGGTGCAGGAGCAGGAACGGAGAGACGAGAGGCCAGGGTGGGTCTGAGGCTGTTCTCCAGTCACTTCAGGCTTGGCTCACAGCCCGACTTCCTGCCCCGCAGCCTCCTGCCCC	2	+	chr10:44373916-44374035	5
chr10:44373590-44375520	TGTCGCCAGAATGGCTGAGCCTGTTGATGACAAAGCCACAGCTCACAGGCTGACAATTTTGTCTGGATTTCTATCAAGGCCGGGAGTGCAGTCAATAGCACATGCAGGAAATTTTAAAAG	1	+	chr10:44374036-44374155	2
chr10:44373590-44375520	TTCCGGGGGTGAGGACCAAAATGGAGCAGGACTGGCGGCCAGCATCACCTCTTCCATCTTCCGTCTGTCCTGAACCACGAAGGACGGCCTAAAAATAGCGCCTGGACCTTACACCATGGG	1	+	chr10:44374224-44374343	6
chr10:44373590-44375520	TATCGGAGCTGAGAGTCTCCCATCATTTATGCTTATAGAGTCCTTTTTTCTGAAGTCGTGAACGTGCCTGTTCTCATTTCTGGGAAGTCAGTGACAGGACTTCTGTGAGGGGAAAGTGGC	1	+	chr10:44374387-44374506	3
chr10:44373590-44375520	AGCCGGGTTACGGAGGGAGGTGGTCGAAGAGTGAGGTGAGAGAACCAGGGCTTCTGGGGACAGAGCATGTGCTGGCTCAGTGGCTCTCTGATTCTTCCTAAGAAAGAACAGTACCCTCTT	1	+	chr10:44374510-44374629	3
chr10:44373590-44375520	TCTCGCCCCTCCTTCAAGTTATACTCCCAGGTGCCTGCCTCTGGCACATCTCAGGAGGGCAGGGGCCAAGCCTCTGCTCCATTTTGAATGCCCGCAGACCCTGGTTGACAGTGATTCCTT	1	+	chr10:44374724-44374843	2
chr10:44373590-44375520	AAACGAGACGGCCGCCTAGGGCAGCTGACCTGCAGCCCCTGCAGACTGCAGTCTGCCGCTTTCAAGGCCGGCTTTCCCTTTCTCAGCTTCCCCATGGGCTCTGGCCAGTCTTGTCATTTT	1	+	chr10:44374918-44375037	5
chr10:44373590-44375520	CCACGCTTTAGTTAACTCATCTGAATTGCAGTAAGATATTGCACAGAGAATTGTGAGTGGTGACAAAGAGACCCAGAGAATTCGTCTCCCAAAACTGGAAGTTCCATGGACATGGGATAA	1	+	chr10:44375039-44375158	2
chr10:44373590-44375520	CCACGCTGTGCCCATCTTCCTCGTAGGAGCAGCTGACTGAAAAGCCACGGCTGAGTGGGATCACCACTGAGTGGGATTGGTCCACCACTGGTACTGGCTTCAGAACGCTGACCACAGCCA	1	+	chr10:44375159-44375278	4
chr10:44373590-44375520	GCCCGGGAGGCCACACACTGCAGCTTTCCTTCAGGAAAAGCCCGTGGTCCCGTGGGTATAAATCAAATGTAAGTTGGGTGGATTACTTGAAGCAGAGGATCCAGTCTCACTCCCGCCCCA	1	+	chr10:44375293-44375412	4
chr10:44540800-44541320	GCACGAGGCTCTGATTCCATCCTGCACAAAAACAATGGCAGATTCACACCACATGGGTGGATCAGGAGGACATCATGCTCAGTGAAATAAGCCAGTCACTGAAGGACAAGTGCTGCATGA	1	+	chr10:44541023-44541142	1
chr10:7212400-7213520	TTCCGGCCTGGCCAGGTGGCAACTGGGCACCCCATCCCACCACTGACCTGGCATCTGAAAGGGCCAGCCAGGGAACTGGGACTCTCACCCCTGCCTGGTGGTAAAGAGCCCCCACTGTAG	2	+	chr10:7212423-7212542	1
chr10:7212400-7213520	AGTCGGTGGAGATGGCAGGGGGAGCGTGGACTCGCACCCCTCACCTGGCAGCAACAGGCACCTCCCACCCCTGCTGGGTGGTGTCACTAGAGCCTGGAAGAGTCACCCCTCCGCCCCCCA	2	+	chr10:7212543-7212662	4
chr10:7212400-7213520	TCTCGTCCCTGCCAGGCAGCTCTCAGCAGGGGCCTTGGAGGGAGAAGGGTCTCGCACACCTGCCGAGCAGCGCCGAAGAACCCCCTCGCAGGTGTCACGAGGAAGCCGGCTAGGACACGA	2	+	chr10:7212709-7212828	9
chr10:7212400-7213520	AATCGACACGCGGCAACCACCGTACCTGCTCCTGAAATATCTTGGCCAAGGGGGCACAGTCTGTCAGCTTAATGAACCTCACCACGTCGGTGACCGTCCACTCCAACGGGTTGCTCTCCA	1	+	chr10:7212865-7212984	8
chr10:7212400-7213520	TTTCGTGTCCTGCAGAGAAAGGGCAGGAGGAGCTCAGCTGCGGCACAGTCAGCTGGCTGGGTCCTCTCCAGCACTCTCCAGGCCTCGGCCGTTCCTGGCCGGAAGCCACTGCCTCCCTTT	2	+	chr10:7213010-7213129	5
chr10:7212400-7213520	AGTCGCTCTTGCATCCCTAGTTCAGGAAACCTTGGGCCTGCTTATGAACGAAGCATCTCTGATTAGAGAAAAGAGGAGAAATACAAGGGGCACGTCCAAGCAGACACGAGACAGTGTCCC	1	+	chr10:7213256-7213375	4
chr10:7230200-7231920	CAACGCTGTATGGCAAAAATGCCAAGAAATTTACGTGTCGCCCATAGAACTGCAGAACGAACGTCCTTCAGTTTGTTCCATTTCTCAGGGCTGTGTCACAAAGAGAAGTGGCAAGGTTCA	1	+	chr10:7230409-7230528	5
chr10:7230200-7231920	CAGCGTCTCTTCCTGGAAATTCCAGTGGGGATCTTCTACCAGCTGTAATTCTCTTAATACCCTTCCAGGCTTGTAGGCTGCGTTGATTATCATGCTAAGAACCTTTTGGGGAAAAAAATA	1	+	chr10:7230594-7230713	2
chr10:7230200-7231920	GCTCGCCACTACACCCACATGAAGTGAAGAAACGTGATTAAGTCTGATAGAACACTTGCCAGGCTAACACTGAGTTGTTTCACCATCCATGGACAAAAAGCGTGGTAAAATACAATCTCT	1	+	chr10:7230793-7230912	3
chr10:7230200-7231920	AAACGGAGACAATCTACTCATGCCAACACTTCTGGAGAGGCTTCACATGCTTGCAAGGAGGGTAACAAATTGTGTGAAACTCTCCTCTTGCAGGCTCAATTCATGGACATTTAATACTAG	1	+	chr10:7231099-7231218	1
chr10:7230200-7231920	CAGCGCCATCCAGTATCATATTTCCCCCATCCACCCCTCACTCCCAAGTCCAAGAAAACAAGCATGTGTCTACCATGGGGCTCAGAAAGAGCAGGCATTTCTAAGAGTTCCAGCTGCTGA	1	+	chr10:7231266-7231385	1
chr10:7230200-7231920	ATACGATGTTCCTGTTAACCTCAATGAGTTTCTCTAATGAAAGGGACAAGGACCTCAGACCCCTAAGGTGCTCACCTTTCAAAAAGCAAATCATCATTAATGATTAACATTGATGAGTTC	1	+	chr10:7231396-7231515	1
chr10:7230200-7231920	GAACGTGAGAGTGCAAAGCAGAGGCCTATGGTGTGGAGTTTCATGAAATGATCCTCTGTGAAGCTCCACTGAGTGACAGTAGCAGGAACAAGACGGGGGAGCACGCAGTGCCCATGCCTC	1	+	chr10:7231559-7231678	3
chr10:7230200-7231920	GGCCGTCCGGGTGCGGAAGTTGGAAGGAGCACGCCAGGCATGGAGCTCACATTTTGGATTTCAGAGCAAAATACCGTTGGGAGAGCAAGAGATACACCTGAGTGAGATGGGAGTCTGGCA	1	+	chr10:7231684-7231803	5
chr10:7248190-7248520	CATCGGAGCAGGATTGGCTGAAAGAGAGAACAAGCATCCCCCTTTCCTAAGAACAGCTCTGGGGTTAAGGGAATGTATCGGAGCTTGGGGTGGGACCTCAGGGCCCACATCTAAGCCTTC	1	+	chr10:7248201-7248320	2
chr10:7248190-7248520	AAACGGAACCAGTCAAACTCAAAAACAAGGTTTATGAGCAGTGTACGTGGACAAGGCCCTTCTCTAGGAAACCTGACAACTTATCAGTTTGGAGTTACTTTGTTTTGAACTCAGTTTGTG	1	+	chr10:7248387-7248506	2
chr10:7305590-7306920	TATCGTAAGAGAAGCCCGCGTCTTCCTTACCCCTTTGGCTGTACCAGACGGAATGAGAAAGAAAAGCTTCTCTCTCTTGGCCACATTTAATCTTCTCTCCTCAGCCTTTAATCTAGGTCT	1	+	chr10:7305767-7305886	4
chr10:7305590-7306920	CTCCGATGCTAAAATGTAGGAGAGATTCCCTCCTAAGGGTTAAATCTATAATCACACTGACAGGTACATCATTGAAAGCTAAGAAAACACTGAAAAAAAGCACTGGATGTGGAATCTTCA	1	+	chr10:7305885-7306004	1
chr10:7305590-7306920	GTCCGTGTCCCTTCCTTTATTAAACATCGAGAAATAGAGAAAGCAAGATACTTAAAGAAACCATTTCAGGTACAGTTTCAGACCCAACCAAACCAGACTCAATGCAGTGCACTGCCGTGA	1	+	chr10:7306133-7306252	3
chr10:7305590-7306920	TTACGGATTTCCAGGGTGCCTTTTATCCCTTATCAGTGATGTGTGTATAATCTCGATACTTATGTCAAAGACGACAGAGACTGTGCTGCAGAAGGACACCAAGACACTGGGTATTTTACG	1	+	chr10:7306268-7306387	4
chr10:7305590-7306920	AAACGGAAATAAGCAGGAAGCACTAGGGAGTCACTGCCCAGCCGCACCTCACCCGTCAGCTACATACACTCCTGAGAAGCATGACATGAAACAGCGATCAATTCAGCAGAAAAGAATTAG	1	+	chr10:7306596-7306715	4
chr10:7305590-7306920	AACCGTATCCCCAGACCACAGTGCTCTCTTGGGCTTATTCCTCAAGTTCCTTATATCTTTATTCTCTATTTGTTTAGTTAGAAAACAGTATACAGTAGCAGGTTAGTGCCTGGATCAAAC	1	+	chr10:7306748-7306867	1
chr10:7307390-7308120	CTGCGGAAGGCACTGAGGATAAAGCAGTCATGGAAATACAAACTTGGCTCTCGCAGAGCCTGCATTCTAGCTAGGGGAAGGAGGCCAAATGCAAAAAACTATTTAAATTAAATTTAAAAA	1	+	chr10:7307815-7307934	2
chr10:7307390-7308120	AGTCGGGGGAATCAGTGCTGAGATCAGTGCTGAACCAGGATAGCAGGGAGAGTGCGCAGAAGGGGAGATAGTGGAACAGAGTGCGGTTTTCTTTCCTTTTTTTTTTTCTTTGAGACAGAG	1	+	chr10:7307959-7308078	3
chr10:7311000-7312520	TCGTCTTCAAGAAAAAAAAAGTCATTATTTATTTTTCAATAAAATGAGGCTTTTAATGTCCTTTGAGTTTTTTTAAACCTATTTCATCAACTATTTATCCTTCAACTGAATGTACATTTT	1	+	chr10:7311001-7311120	1
chr10:7311000-7312520	CACCGACAACCACACAGACGTGTGAACACATCCCCCCAACGTGAGCAACCGCAGCATAATGGGACTCATCCCATCCAAATACCCATTTCATCTAAAGTGTAAAAATAATAAAAAGAACTT	1	+	chr10:7311324-7311443	4
chr10:7311000-7312520	TACCGCTCATCTCCGGCCATTAAATGTGCTTAGCTTTGACTTCTGTCTCGTAACAGCTGAACGCTATGGCAATTTTCCATAACAACACGCATCTCAGATGACTCACTGCTGAATTCAAAC	1	+	chr10:7311452-7311571	5
chr10:7311000-7312520	TACCGTAATGAAAGAAACTAGAAAAAAGTCTGCCTGCTGAGAAACAGTGATGATCAACAGTGATAACAGAGAAAAAAAGCAAGTAAGTGTGTGCGTGTGTGTGTGTGTGTGTGTGTGTGT	1	+	chr10:7311584-7311703	2
chr10:7311000-7312520	CTTCGTGTAAGCAGAGGAAGTCAGTAGAGAGTGCCACTGTGTTATTTCTAAGATTTCTGTACATACATGAAATGCGATCAGATTGGGTTGAAGAGTGTCTCCCTGCAAATTCATACTCAC	1	+	chr10:7311875-7311994	2
chr10:7311000-7312520	TGACGGTTGTCTTGTAAGCAGAGAGAAATTTGAACAGATGTGGAGAAGGCCATGTGAACCTGGAGGCAGGGAACCGAGGGAGGTGGCCACAGACCAAGCAAAGCCCAGGACACAGGCGAC	1	+	chr10:7312092-7312211	3
chr10:7311000-7312520	GGCCGCCCTCTGCTTCCACCCAGAGCCTTCAGGGGAGTGTGGTCCTGCCGACACCCTGATTTCACACACTAGTCTCCAGAAGCATGAGAGAACAAATTTCTGTCATTCTAAGTCATCCAG	1	+	chr10:7312224-7312343	2
chr10:7357400-7359320	TCTCGAGCTTGGAGGCCTTCAGACAAGAACTATTCCACCAGTTCCAGTTCTCAGGCCTCAGGCTAGGACTGGAAATTACACCATCTTCCACCATCAGCTCTCCTGGATCTCCAGCCTGCC	1	+	chr10:7357423-7357542	1
chr10:7357400-7359320	CCTCGGTTTCCACAGGGACAAGAACAGTCCCCACCTCACAGGCTTGCTAGAAGTCTTAATGTAAAACCTGTACAACAGCACCTGAGACATAGTCAGCCCTCTTAATATTTGCTGTTATTA	1	+	chr10:7357764-7357883	1
chr10:7357400-7359320	AAACGCATGACCTCCCTCAACAGGACTCATGTTTATGCAATGTTCTAATTAGTGAATGGGTTGTGTTGGATTTTTATCAGAATGGCAAGAAAAACAGCAATGTTTACAGCTGGGCTAGGG	1	+	chr10:7358074-7358193	1
chr10:7357400-7359320	CTACGGCCAAGGGATCCAGCCAGCTGGGCTAGAAAAGGCAGTGAGCGTACCCCAAAGCCATATGAGCAGGCAGGTGAGGGGCTGGGTGGAGGCTGGTGGGCCCAGCACACCCAGGAAAGG	2	+	chr10:7358262-7358381	2
chr10:7357400-7359320	AAGCGCCAATGGGTCAGTGATGGGCCCCGCCAGGCTGGAAAGCAGCACAAGGAACACTCAGATGAGAGCAAGGTTGGAATGAACTATGCAGGGGACGACAGGCCAGCCACGGGGTCCCCA	1	+	chr10:7358383-7358502	4
chr10:7357400-7359320	CTGCGACCTGGAGGACATTCTTCTCCCATGCAACTGAGTTTAAAACCTGGATCCACCATGCACAGGACAAGTCACTCAAGCCCTCTGTTCAGCTCTCTTTCATTCCACACAAAATATGAA	1	+	chr10:7358510-7358629	1
chr10:7357400-7359320	CATCGTGCCTGTAAATGAAGAGGTTCCCCTTTCTGGCCTGCCAAGATGGTCTAGCATGCCTGCTCACTTCGAGGATTTCTCCAGGATCAACTCCTCTGAAAAAGATCCCCTATTGGACTC	1	+	chr10:7358651-7358770	2
chr10:7357400-7359320	GGTCGTGTCCCCCTCATCAGTTGCAGTCTTTGCAGGGCTTGGAAAGCACTGCTCCTTCAGGAGAGGGCTTTGTCCTCGTGCCCCCTCCCCCAGGGTCATGTCCTGAGTGTGTGAGCCTAC	1	+	chr10:7359014-7359133	2
chr10:7378990-7380120	AAACGTATGGATATCTGTTCAAAGCCGCTGCTATTAGGCCCAAAGATAGAAAACGTAGGCTGCTCCCCTGCATGAGGACAGGGTTTCTTTGCAAGAGCATCATTTCATTCTATTCCAAGG	1	+	chr10:7379172-7379291	3
chr10:7378990-7380120	AGACGAAAATGGCAGATTCAGTCTATAACACTTGGACCACAATGAGTCATGTTTCCAGTTCAATTCAAATTAATCTTCAAATACTTTCTGGAGCACCAATCCTTGCCAGCCTGGCCCCCA	1	+	chr10:7379775-7379894	1
chr10:7417790-7418320	CAGCGTGAAGAGTGAGGCCTGAATTTTTCTAAGAAAAATGTTGATTCCTTTCCTTCCCAAATAGAAGAGCCTGTGGTTCTCCAGTTAATACCAAATGCCAAGAAGAAGAATCAAGCTCAC	1	+	chr10:7417850-7417969	1
chr10:7417790-7418320	CACCGCTTTATCTATAGACTTCATCAGGAAATTTCACGTCGCAAGCCTGTAAAAAGAATGTCAAGGAATCTACTGAACACTGTGTCAGCATATTGTTCTGCTTGCTTTTATCACAGCAAC	1	+	chr10:7418020-7418139	3
chr10:7417790-7418320	CAACGCCTGGAATCCCAGCATTGGAATTTCCGCACACTTCCTTCTTGGTGTCCCCTGGGATGATGCTGTCTATGGTGTCTGCTGGGGAGGCCACAGATCCTGAGCTATTTCCTCTCCCTG	1	+	chr10:7418143-7418262	2
chr10:7447200-7447720	CTTCGCCTTTTCCAGAGCACAGATGAAAACACGACCCCATGTGGAGCTTACCTCACTTAACAATAGCACTTTACTCTGCAGCAGGGACCCACAGCTCAGCTGCTGCCTTCACAAGCACGG	1	+	chr10:7447394-7447513	3
chr10:7455200-7455720	AGCCGACAGGCGCTTGCCCTGGTGCCAGCGCAGGGCTTCCCGGGGGCTTGGGGTAGGGGTAGGGGTGCGGGGGGGAAGGGGAGAACGTAATTTCCTTCTGCAGGAGTCGTGGAGACGTGA	2	+	chr10:7455201-7455320	8
chr10:7455200-7455720	CACCGCGCTCTCTCCAGGCTTGTTTACCAGTTTTAGGTCATCATTGTGCACGAAACATTCTTTCATCCAAATAAAAGCAAATGCAGAAGAACACCTGATCCCAAACAGTGTATGACTGCG	1	+	chr10:7455333-7455452	4
chr10:7455200-7455720	CTCCGAAGGAGTTGAATTTTTTTAATGTTTTGGGTACGTAGACCCCGTATAATTTTGCTCCTGGGTCCACAAAATGGTGATTTTGGGGGAGGGTTACCTATCGTGATTAAGAAATATAAT	1	+	chr10:7455473-7455592	4
chr10:7477200-7477910	CTCCGTTAAACTGGAACTCATAATAGCCACCACTAATTGCAATCACATTCTCATCAGCTACTTCTGTTGGCACCTACCATGGCCCTAAGCCTAGAGGAAGAGTTGGAGGAGGAAACCTTC	1	+	chr10:7477471-7477590	1
chr10:7477200-7477910	CTTCGGTTAGAATTACCATGGGAGGATTCAACTAGTATATGTTTTCTGTGCTCTGTGGGATATAATTTTAAAAGCATGAGTTTTGGAATCAGAAAGGCTTTTATTTATATGTTAATTAGC	1	+	chr10:7477587-7477706	1
chr10:7477200-7477910	ATCCGAACACATGAATTCAAGATTTGCATTCTGGCTCCAAAACTAGCTATGTGGCCTTGGCAACTTTCTTTCTTTCTTTCTTTCTTTTTTTTTTTCATTTTTGCCTCTGAGTTTCACTTT	1	+	chr10:7477717-7477836	1
chr10:7506800-7507310	TGTCGTGGGGCTCACAGCCGGGGAGAGTTGGGAAGTCTTGTTTCCTTTCTTGTGATTATTCCCCAGTGTCTCATTTCCACTTTTAGTTCCCCTCTCTCCACCAAACCCCCCACGCCATTG	1	+	chr10:7506843-7506962	3
chr10:7506800-7507310	AGTCGAGGCCAAGAGAAAAAGAAGGGGAAGTATAGAGAAAAGGAGAGTAGAGACGATCGCAAAAGGAAAGTTGGTAAAAGAGAATTGAGGAAAAGGGCAACTCAGAGAAGGGAGGAGAGG	1	+	chr10:7506977-7507096	3
chr10:7507400-7508320	GGACGAGCTCCTCCTTGGCTCTCACCCTCTGGGATTAGGGAAATCTAGATTTTCAGAGCGCTGAGTTGTGCTCGATGGAATTTTTATTCTTGGGCCCTGAGGTACCTTTATCTTTATGCT	1	+	chr10:7507719-7507838	3
chr10:7507400-7508320	AAGCGGTCATATTGATGTCTACGGTCCAGCAACAACAGGAAATCTTAAGGTTTTGCTCAGCTAGACTTCTTCAGAATGCATGTGATACATTGCTCTTTCTATCCAGAAATACATTTCTAT	1	+	chr10:7507839-7507958	2
chr10:7507400-7508320	AAACGAACAGAAAATCCTTGAAACTTCTGAATGTGTACTCAAGTACTCTCTGTGACTTCCTGATCTTGATGTCAGAGATGTTTCTTTGCCTGTTTCTTTGTCTTTGTATCTAAAAGTATA	1	+	chr10:7508174-7508293	1
chr10:7510590-7511510	CACCGAGACGATGACCGAAGCTGGTGCTATTTAAAAAGGCAAAGTGCTATCAAAATCACATGTGATCTCTACAAAAAGGAAAAGGGGAAAGTGTCTGCATCCTCCTTCATGGGAGACAGA	1	+	chr10:7510860-7510979	3
chr10:7510590-7511510	TGTCGGGGGGATGGTGCAACACCAAAGGTTTCTAGCACATTCCCATCTAATCCACCAGGCAGACCTCTGCAAAAGCCAGATGGATAAAGAGAGAGGTCAGTGGGCTATCCCTACAAACTT	1	+	chr10:7511116-7511235	1
chr10:7510590-7511510	GCACGTGGTACACAGCTATTAACATGACCAACGTACTTCTTTTCATACCCATCAATAAAGGGAATCCAAAGAAGTTCACATTCACCTGGGATGGATAGTAGCACACATTCGCAGTCTTGC	1	+	chr10:7511311-7511430	3
chr10:7519800-7520320	CAGCGTCCGGGCAGACACGGCTAAAATCCAAAGAATGTGCTCCATGCAAAGGGAATTCATGAGGGAGTGGAGACAGCATGAGTAGGCCAAGTGAGATTATCTAAAAAGAGAAGCAGAAAA	1	+	chr10:7519906-7520025	3
chr10:7519800-7520320	CCACGCCCCACGTGCACTGGCTGAACTTCTCATCCTCATGAGTTTGCTTGTTTTGACTTTTGAGTAATTTGCGTTTTTACTTACTTTACTCATTCAAGTCGATTTCACCTGAAGAGCACT	1	+	chr10:7520109-7520228	4
chr10:7550000-7550920	GCTCGGGGCCTTTATTTACTCTGGAAAATAGAAATCAAGACAGTCACCCAAGAGCAGGGAGGCTGTGGCCTGGCTGGAGCCCTGTGGCGGGAAGGAGAGGCCCAGGATGTGGCTGGAGGC	1	+	chr10:7550004-7550123	2
chr10:7550000-7550920	GCCCGGGGCATGGCTGGGGGCCTGTGGAGGGAAAGAAGGGGCCCAGGGTGTGGCTGGAGCCCTGTGGAGGGGAAGAGGGGGCCGAGGCCTGGCTGGAGGCCTGTGGAGGGAGAGAGAGGC	2	+	chr10:7550298-7550417	2
chr10:7550000-7550920	GCCCGGGGCATGGCTGGAGCCCTGTGGAGGGAGAGAGAGGCTTGGGGCATGGCTGGAGGCCTGTGGAGGGAGAGCAAGCTGAGCGTGGATGCAGGCACTGAGGAGGAAGCCTCCACCAGA	2	+	chr10:7550416-7550535	2
chr10:7550000-7550920	CAGCGCCCTTAGCCCTCCAGGCAGGAGCAGGTAGAAAGAAGGCTCCATCACGGGGTCCTGTGTGACAGGGAAACAAAGGGCCAGGGAGAGGTGCAGAGGGTAGTGGAAGTGGCTGATGAT	1	+	chr10:7550557-7550676	2
chr10:7550000-7550920	TGGCGAGAGTGCAGCCAATAAGATCTGAGGGAAGAGACAAAGATCAGAAAAATGCATGTGAGAGTGGAGGGAGGGAGTAAAGGAAAGTGAGTGCCCAGAGGTGCAGACTGTCACGTCATG	1	+	chr10:7550795-7550914	2
chr10:7583000-7583720	CCACGACTGTAACCACAGGTATGGCTCTTAGGACCTGTGGAGTCATTCACTGTCCAAAGGCCACGTAGGCTCATTCCTTGTTAGAATAAGGTTGCCTGTGCAGACGGCTGGTCCTGTGTG	1	+	chr10:7583078-7583197	3
chr10:7583000-7583720	TCACGTCTCCCAGGAGGGGAGGATGGGGCTGCCGTTGCTGTTGCCATGGCCCCGTGCAGTGTTTCCATAACACAGCCGGCCCACATCCCAAGCAGGCCTGCTTGGACAGTTTGCCCTGCA	1	+	chr10:7583211-7583330	4
chr10:7583000-7583720	ATGCGAGACAGGCTGGAGAGGGATCAAGGACCCTTTGGGATTGGAATTCTGGGTTTTGCGTGTGAGAGTTTAACTGGCTAAGACCAGGCCAGTACATGAGCGCAGGCCCAAGATCCGAAA	1	+	chr10:7583333-7583452	4
chr10:7583000-7583720	GAACGCCCCCTTCCCCCTGTCTTTTCGGCGGGGCTTTGGGAGTTTGCAGGGTGTTCTGAGTGTTTGGGCCTCAGGGATTCTCACCTCCGGGAGATTCCAGGAGCTGTAGGGGGTGGAATG	1	+	chr10:7583464-7583583	4
chr10:7583000-7583720	ATGCGAGTAGGAGGAGAGGTGAGTAATGACTGGTGGACCCGCATGGGCTAACTCTTACGGTTCAAGGGTTCAGGAAGAGATTTGCAAACGTCTCTACTCTACTTTGTCTACAAAAGAACA	1	+	chr10:7583581-7583700	4
chr10:7583790-7584320	GTGCGGTAGGCGTGGCCTGGAATCCCTGGGTGGCCTGACAGCCCATTTTAATCAGCAATTCTACTGGAGTTCCAGTGACCCAGGGAACAAAGTTCACCACTGCTCCTTACTCAGAACTGG	1	+	chr10:7583831-7583950	2
chr10:7583790-7584320	TAACGTTGACAGGGCTGATGGGAATCCTCCTGCTGGCTGCAAACTCCACCTGCAGCAGAGACGGGGCTTCTAGGGAGACAGGGTCAGTGTGAGTGAGTGCTGCTGGGTTTGCCAGGCTGC	1	+	chr10:7583954-7584073	2
chr10:7583790-7584320	AACCGACCCCATCTCATCTTCCCTTGCTGATTCCTCCTGGCTGCTTCCATGATCCGTCCTACTTCCCAAAACAGAGAGGATATCTAAATATCATTTTTCAACTTCCCCAGCTGGTAAATG	1	+	chr10:7584123-7584242	2
chr10:7593200-7595320	ACACGGGTACACACATCTCTCTCCAAGGCCCTGCTTTCAGCATCCTTCATATATAATTTATTAGATGAGAAGCACATTCACGTGGTTTTATGTGGATCCCAAGGACTGAGATTAACCACA	1	+	chr10:7593252-7593371	2
chr10:7593200-7595320	ACACGTTTCAGTGACACCAATAAGGGCTGTCACCCCAATCTCCAGGCCTAGAAAGGGAAATATGGGGCATTTGTGAGGCTGGCTGCGATCTCCCAAGAGGATGTTTCTCACCAGCTTGTC	1	+	chr10:7593371-7593490	2
chr10:7593200-7595320	GGTCGGCAGCCAGCAATGTCCCAGCACAGGGGCCAATCCCAGGGCTCTGCTCATGGCCACAGCGGTTCAATGAGTGGCATCCTGGACCTGGGCCCTCCCTGCTGCCAGGCCCACTCCTTC	2	+	chr10:7593499-7593618	2
chr10:7593200-7595320	CTGCGGCCTCCCCCTGCAGACCCCCCAAGTCCCCAGAGCCAGAAGCTGAGCCGCCCAACCTCGGGGGTCCTGAGCAAATTGGGCCTCCCTCTTCTCCTGCCTCTCCAGCAACACAGCCCG	2	+	chr10:7593655-7593774	4
chr10:7593200-7595320	CCCCGCACGCCCTTCCCTCTCCACAGGGTGCTATAGTTTCCAGGCTGGACCGTGGTGTGGAAAAGGTGCCTCCGGGTTTATCAGAGTTCATCGGACTGTCTCACAGCAGGCGCCAGGCTG	1	+	chr10:7593798-7593917	6
chr10:7593200-7595320	CATCGCCTCGACTTGAATTTCAACCGTTTTCTCTGCTTAACACCTCCCTGGGCCATCCCTCCACCCCCTACATAATGAGCTCCATTCTTTCCCAGCTCTCAGTGGCGACAGCAGCCAAGC	1	+	chr10:7593922-7594041	4
chr10:7593200-7595320	TACCGCATGGGGACAGGAATTGGCTGTACTTAACCTGCTGGGTTTCTCTCTCCCTTTCTTACCCGTCTGTTCAGCTGTAACCCTAGCAGGCCCCGCCAAAGAGGGGCGCCAAGGTGTTTG	1	+	chr10:7594044-7594163	4
chr10:7593200-7595320	GACCGTGTGGTCAGCGGCGGGTCACTGGGTGTGAGCTTCCCTGTGACCCCCTAAGCAAGAAAGAATAGGCTCGCCTCTCCCTGACCTCACAGGGAGGTCTTGAGAACTGCTTTGACCTAA	1	+	chr10:7594230-7594349	4
chr10:7593200-7595320	AAACGTTAAAGTCCTGCAGAGGGAAGTAATTGAAGAGTTGTGGCCACAGGAGGTCAGAAACCAAAAAACAATCCTGGATATTGTGCCCAAAACTCTGCTCACTGCAAGGGGTGGGCCGTT	1	+	chr10:7594348-7594467	2
chr10:7593200-7595320	ACCCGGGAGTGCGGGTCATTCCAGGCCCCCAGCTGGATGAATTAGGCCTAAGTCATAGCCTGAGGGCTGGAGGCTTGGAAGGACAGCCTGGCTGCCCCAGGACACAGCAGCAAAGCACCC	1	+	chr10:7594475-7594594	2
chr10:7593200-7595320	CTTCGCCTCCTGCTCCCTGGTGATCTGTAACTTGCCACTCCTTCCTTCCATCGCCCTTTGCCCTGCACTCTGCCCTCCAGTACCAGGTGCCCTGGTCGACATGAGCCAGCAGGCCAGAGG	1	+	chr10:7595089-7595208	3
chr10:7603200-7604320	TAACGTCCTCATTTCTGCAGTGTCGAGACTTACACCTGGAACAACAGATCACTGCTCCAAGTGCTCCACAGGGGACAGGGCCACCTGGCTCCAGGGCTGTCTGTCCAGCTGGGATTTACA	1	+	chr10:7603211-7603330	2
chr10:7603200-7604320	CCCCGGGGAGCCTGGCCAGCTCCCTGGCTACCTCTAGCTGCCGCTCCCTTTCTCTGAGCTCTACAGTCTGAAAGCATCTGTCAGCAGCACTGGCTGGCAGCCTTTGCACCTCTGGCATGA	1	+	chr10:7603342-7603461	2
chr10:7603200-7604320	AGACGGAAGGCAAATAAATAGCACAGCAGACAGGCCCTGGTGTGGTGGGTTCACGAAGCAGAGAGAGACGAGCCCAGATAGTCCCCCAGCGCTAACTTGTTCCCGAAGCCGCTGCGTCCG	1	+	chr10:7603484-7603603	8
chr10:7603200-7604320	ACACGTGGATGTCATTTTACTGCCTGAATGTTTCCCCAGGGAAGGCAAACATGATAAAGAATTTTCTTAACTCAGCTTTTCCTCCCAGTGCTAAGCATGCCTTCTCATTTCACGCGGGGG	1	+	chr10:7603610-7603729	3
chr10:7603200-7604320	CCCCGTGGAAGAAGCCTCTTGTGAGGCCAGCCCCAGAGCCTTGAACTCTGGCCTGCATCGAAGCATTCCACTTCCCCGACCACAGTCTTTCTTTCTCTGCTGTTTCGCCCAAGCGCTCCC	1	+	chr10:7603746-7603865	5
chr10:7603200-7604320	TCCCGGTATCCGTCCGCTGAAGGGTGACGTTCATTGACTCTGGAAGTCCCCTCTCATCTTAACCTTTTCCTTAAGGCATCAGGTTTGTCCAAGTTTTGGAACCAAAGCCCCTGTCCACGA	1	+	chr10:7603862-7603981	5
chr10:7603200-7604320	CACCGACACGCTTCCTGCTATAGGTGGGCTGGTGGACCTGCTCTGAGCCGGCTCTGCCTCCCGTCCTAGCACTGTGCACATGTAATTGATCACCTCCTGGATGACCACAAGGAAAAAAGG	1	+	chr10:7604045-7604164	4
chr10:88658800-88659520	TTCCGCTTACATTCTTGTTACTTGTGTAGTGACAAACAGTTCTTTGCTATTCACATGTTGGTCAGAATGGCAGTTCTCCCCAGGCTGCAGCATTCAACTTGTCAGATATTGTGTTGTTAA	1	+	chr10:88658809-88658928	1
chr10:88658800-88659520	CTGCGCTTCCAGTGACTGTGTCCTTCTCTGTGCTAGCTTTCTGCTCTCTTAGGGACAGTCTCCTTGCTGGCTGGTGGTCTGTAATCAGCTCTCAAGAATGCTTTCTGTAGTTTGTCCTTC	1	+	chr10:88658957-88659076	1
chr10:88658800-88659520	TTCCGACGTGGCTGGGGTAGGCAGGGTCTGCAGCGCCTCTGCACGCTCAGCTGCCTTGCTAACCAGCCTTTTCTTTGGACTACGACACCCTCCACTTTTTAGTCTGATCTTAAATCTCAT	1	+	chr10:88659121-88659240	5
chr10:88658800-88659520	GTTCGGGTTTGGTGTTCTAATCTAGTGTCTAACACACCATCCACATAGATATGTTCTTAAGAAAAGCCATTTTGCAGTCTTCACTATTTCAGCACAAATTTTAATCTTTCAATAATCTGT	1	+	chr10:88659304-88659423	1
chr10:88660400-88661520	AGACGTTCGCATACCTCCTTGTTTTTATTATAATTCCTCACCCTCAACAATGGGGTACCACAGTTGAGAAATCGTGTTTTGGGTCTTTCTAGATAATAGACTTGGAATCTTCTGTTAGGG	1	+	chr10:88660444-88660563	3
chr10:88660400-88661520	ATGCGAAAGTCATATGATTATTCAGAGTAGGAGATGGGGTCGAGAGGAGAGCTCCACATCTGAGGTAGCCATCATCCCAAATGGCCCCCAGTGATTCTCACTGCCTGGGGTTCCTCCCCT	1	+	chr10:88660569-88660688	2
chr10:88660400-88661520	CTACGTTATAAACAGCTTTGCAGCTTTCACCATGGTCTCTGGGATCACTCACTCTGGGGGAAGCCAGGCATCATGCTATGTGGACACTCAACTCTGAGAGAGGCCCACACAGGGAGGAAC	1	+	chr10:88660766-88660885	1
chr10:88660400-88661520	TGTCGGCCTTGGAAGTGAGCCACCTTGGAAGTGACTGCAAGCTCCTGTCAAGCTTTCACATGAGTGCAGTCTCAGCTGACATCTGACCCTGAGCTACCCAATCAAGTCACTCCTGAATGC	1	+	chr10:88660918-88661037	1
chr10:88660400-88661520	GTCCGACTTTCTGAAAATTGACTTTCAAGCAGTCTTCTTGGTGTTATTGTCACCCTCAACTTTACTTCCAGACATAACCACAATGGCCAGTTCCGAAGTTCTTGGGGGAACTCCATAGTA	1	+	chr10:88661127-88661246	2
chr10:88689000-88689920	GAGCGATGGGATGCATTTACCTGGCCTTAAGATGCTCCTGCTGCAATGGGAAGTGAAGCCTTGGATAGCTTTCCTCCTCCTGTGCAATACTTTCTTGTCATTTTCCCACCTGCACTGAGT	1	+	chr10:88689069-88689188	1
chr10:88689000-88689920	CACCGCCAGTCAGGGCTGTTTTCAGGTGTATGTGAATTCATCCCAGCAGTGTGCCTTCTGCTGCCTTTTCCTAGGGAACTGAACATGTTAAATCACAGACGCGATGTGGCACTGATTATT	1	+	chr10:88689191-88689310	3
chr10:88689000-88689920	ATGCGTGTCTGAAGATAGCCTCTTACAGATTCCTCACGGGAGTCTCTGTTCAGTGTCATTGTAAGTTTCTCAGAATAATCGCAGGCGCTCTGATGCAGCCTGGTAAAGAAGACTCAGTGA	1	+	chr10:88689325-88689444	4
chr10:88689000-88689920	GCACGCTCCTACACAGCCTTGGCTCAGCGCTTGGAGCATACAGTCTTGACTGGGTGGACATAAACCGCTGAAAGTGGCCAGCAGTGAGCAGAGGCCACCTACTATCAGCGGCACTGCTGC	1	+	chr10:88689756-88689875	4
chr10:88713600-88714510	TGCCGCCCACCCTTCCTGCCCAGGAACTTTCTCCGCTGACCTGCCCAGACCCTGGGCTTCAGCACTGCTATTCTCTCTGCCCATGCTCCCCACCCTGGGCAGGCCCTCCCTTGGCACAGT	2	+	chr10:88713637-88713756	2
chr10:88713600-88714510	CCCCGGCCCAACTTGCTGAAGTGCCCATTTTTCCCTCTGCCCCTCCGTCTCAGGCTGGCTTCATCTTTGTGCCCTCCCTTGGGGAGTCCTGCTGGGTGCCCTCATCTCCCAGTGGCCAAC	1	+	chr10:88713853-88713972	2
chr10:88713600-88714510	GTACGTGGACTCCTTTGGAGCTTTAAATGGAAGCTGGGCGGCCTGCGTTCTCCTCTCCTCCTCCTCCCTGAACCCACAGTGACCTTGGGCAAGGCCCTTCCCCCATCATCGAAATGCGAA	1	+	chr10:88714062-88714181	5
chr10:88713600-88714510	CTGCGGCACACAGATCAGAGCTGGTGTGGGGGGAAGGGAGAGGGAGCCTGTGGGAGGGGGAGGGCGCATCCATTATGCAGATTGTGTGGAGTGCCTTCCCTTCCCCAGCCAGGAAACGCC	2	+	chr10:88714194-88714313	3
chr10:88713600-88714510	AGGCGTGTTCTCAGCAGCCTTGTTTTCTGAGGCCCTGAAGCCAGCCATTAACTTGACCATTCCAGGGGAGAAACTCACAGGATTTTGTCCTTGAGTCAGAAAAGGGCCTTGGCAGAGAAG	1	+	chr10:88714348-88714467	1
chr10:88726400-88731720	TGCCGCTAGGGCCACGTGGAGCTCTCTCTACCACCATCTGCTGGGGGCTGGCTGTCTCTTCCCACAGAGGCTGCTCCCTTCCTGTCCAGCTCACAGCTCATTGCCCATGGGGCCTGGAGC	2	+	chr10:88726458-88726577	2
chr10:88726400-88731720	ACTCGAAGGCCTGCCTGGCTATTGGGCACTACCGGTGGGATTTCAGGAGGGCTGGCAGGGCTGTGGCCAGCCAGGCAGGGCATGGCTGAGATGGGCTCCCCAGAGTCCCCAAGGCATCCA	2	+	chr10:88726612-88726731	2
chr10:88726400-88731720	GGCCGCTCCCAGGGCAAGGCCTCGCTCTGGGAGAGGAGGGGCGGGGGGCTGGGAGGACTGTTGCTGCCGCTTTGTTTTGCCTGAGACCTGCTCCCTCCCCCTTCCTCCACCTAATCTCAT	2	+	chr10:88726735-88726854	4
chr10:88726400-88731720	CAGCGCTCCAGAATAGGGGAGACACCAGCAGAGGTGCAAGAAACAGCCCCGGACAGGAAGCGGTAGAGAGACCCAGAAAGGCAGGGTGGGTGTGCACTGGCCTCCAGGTCCTGAAGGCCT	1	+	chr10:88727056-88727175	3
chr10:88726400-88731720	TAGCGCCTTGCCTGCCCCATCTCAGGAAAGGTGACCTGAGAGGCCCAAGCTTATTCCTGCCCTCCCTGAGCCATGCTTCCTGCCCAACTTCCTAAGGCTTCGGTGACAGACGGCAATCTC	1	+	chr10:88727338-88727457	3
chr10:88726400-88731720	TCTCGCCCTCTCAGGGGAAAGATTTACCAGGCCCTCTCCGGCTGCATCCACTGGGTCTCTGGCTACAGGCAGAGAGCCAGTCAGCAGTGCCCCTGCAGCTGTTTGGGGCTGGGGGCTCCG	2	+	chr10:88727531-88727650	3
chr10:88726400-88731720	ATTCGAGGATCCAAGTCCCTGCCACATGCGTTTGGGTGAGACCGACCTCACTGCCTCAGTTTCCTCCTATACACTGATGCTATCAACAAAAATACCCACTTCAGGAGGTGGTTGTAAAGA	1	+	chr10:88727690-88727809	3
chr10:88726400-88731720	GAGCGTTAGGCAGCACCTGGCACAAGACAAATGCTCAGTAAAAGACCACTGCTGTCATTAAGGTCAACACCAGCCCTGAGCTCCTGCCCTGGAGCTGACCCAGCGCTCACGCCCAGGATC	1	+	chr10:88727827-88727946	3
chr10:88726400-88731720	GTGCGCCCTTCTCCTGCCTCCAGCTCCTCTCTGGACCCCTGTCCTGGCACCTCTTCGGTCCCTGGTTCGGTCTGCCCCTTTCCCACCGCGGCCCGTCTTAGGCCAGGATGTGCTCCCTGC	2	+	chr10:88727985-88728104	6
chr10:88726400-88731720	CTGCGGACTCTGGAGCAGGGCCCGGCCACTCCCCGGAGCCTGTATGACGGGAACCGCCCCGCGCCCTCTCCCCTACGCGGGGCAGGCCAGCCCTGGGGCGCCTTAAAAACCGGAGCTGGC	2	+	chr10:88728106-88728225	11
chr10:88726400-88731720	TGGCGCTTGGCATCGCCACTCTGGGCAGGATCCAACGTCGCTCCAGCTGCTCTTGACGACTCCACAGATACCCCGAAGCCATGGCAAGCAAGGGCTTGCAGGACCTGAAGCAACAGGTGG	1	+	chr10:88728222-88728341	6
chr10:88726400-88731720	GACCGCCCAGGAAGCCGGTGAGGATAGCGCGCGACCTAGGGCTCAGGCAGGGGCACCTGCGTGGATGCGCAGGCAGAAGCAGCGGGTCGGCGCGGTCCGCAAGTTCCTGGACCGGCAGCT	2	+	chr10:88728346-88728465	13
chr10:88726400-88731720	GCTCGGAAGGCTCGGTCCTCCACTGAGACGCAGGGGGCAGGCAGAACGCCCACCCCGGCGAGCAGACAGATGGTGCCCGCAGGGAGGCAGCGGAACAGAGGCTCCGGAGGAGCCGGAGCT	2	+	chr10:88728468-88728587	10
chr10:88726400-88731720	CTGCGCTGCGGGCACTGCGGGAGCCCCTCCAAGGAGGCCATGCTGGCGCTGGGCGGCCCGCCCAGGCCCTCAGGAGAGGGTGAAGGTCCAGGACAGGGATCGGGCGCGGCCCGCCACCAC	2	+	chr10:88728586-88728705	10
chr10:88726400-88731720	ACCCGCGCGCGCCACCAGAGGCTGCCCCAGACCTCAAAGGGCTTTGTTTCCATCCCACCCCCATCGCCGAAAAGTAATCGTCGCCTTACCTTTAAGTCCCCACCTGGCAAAGAAGGTCCT	1	+	chr10:88728710-88728829	8
chr10:88726400-88731720	CTCCGTATTCTGGAGGTGACCCAGCTGCGGTGGGGGCGTGGGAGATGTCAGGAGACCACTGGGTTGGTTCTTCCTGCACCTAGCCCAGGCTTCGTTAGGACTCCAGCTCCCTGTCAGTCC	1	+	chr10:88728855-88728974	4
chr10:88726400-88731720	CTCCGTGTCAGGTCCCTTCCTTCTGGGCTTCACTTTTCCATCTGAGAGCTGGGTGCAAAGGATGGGCTGCTTTCTGATGGGTTAATCGAGACGAGGTTCCCAGGGGCCTCTCAGCACACT	1	+	chr10:88729084-88729203	3
chr10:88726400-88731720	TTCCGGAGGATGGGATCTGGGTAAGGCAGGCCCTTTCCTGTTCAGCAGCAGGGATGAGTTACAGCTCTGTAGGCGGGAGCCACCTGTCAGCCCCCCCGGGGCTGGTGACTCCATTCCCAG	1	+	chr10:88729219-88729338	3
chr10:88726400-88731720	GGCCGAAACTCTGGTCCAGAGGAGATAGTCCGGCCTTGGAAGTTTTGCCTCCTTCCTTCATTTGTCTCCTAATGTCTTAAGCTGCCTGTCCACAGAGGCACTGGCTTTGCTTGTGTGCCC	1	+	chr10:88729341-88729460	2
chr10:88726400-88731720	CTCCGGGCAGGCCACAGGAGGGAGGAGGCAGTAAGGACCTGGCAAAACTGCAAGCCCCAGGGCTAAGTGCATGAAAGGTGGGAATTCAGGCATCTGGGCCAGGCTTCTAGGGGAGAAGCT	1	+	chr10:88729461-88729580	1
chr10:88726400-88731720	CTGCGCCATCACCAGCATTAGCCAACAGTCCAGATGCTAGCTGCAGCCTGGCCCTGCCCTGCCTTCCTTCCTCTGTCCAACATTTTCTCAGTAGCCCTGGAGATGGAAAGGGAAGCTCCT	1	+	chr10:88729602-88729721	1
chr10:88726400-88731720	CCTCGGGCTGGGGGGCCCTGGGCCAGGGACTTTATCTCCATGGCATCCATCCCTTGGACCTGTACCACCGAATACTCTGGAGGACACAGAGGCATGGCAATGGTGGGGCACCTGTAGTCG	1	+	chr10:88729793-88729912	3
chr10:88726400-88731720	CAGCGGCCGGAGCGGCAGCTCAGCAAGTGGTGGACCAGGCCACAGAGGCGGGGCAGAAAGGTCTGGTGGGGCTGGAGGGAGGCGGGCAACCCCAGCACACCTCCCACTCCCCGCCCCATC	2	+	chr10:88729960-88730079	6
chr10:88726400-88731720	TCCCGGCTGGGGCCCAGGCACATCCTCTCCTCTGCAGAGCCCTCTGTCCACAATGCCCCAAGCAGGTCCCCCGGGAGACCCAGGCCAGGCTAAGCCTACAGGCACTGTGGTTCCCGGGCC	2	+	chr10:88730078-88730197	3
chr10:88726400-88731720	TCCCGCCCTTCCCCAGCCATGGACCAGCTGGCCAAGACCACCCAGGAAACCATCGACAAGACTGCTAACCAGGCCTCTGACACCTTCTCTGGGATTGGGAAAAAATTCGGCCTCCTGAAA	1	+	chr10:88730217-88730336	3
chr10:88726400-88731720	GGTCGGCCTCCTGAAATGACAGCAGGGAGACTTGGGTGACCCCCCTTCCAGGCGCCATCTAGCACAGCCTGGCCCTGATCTCCGGGCAGCCACCACCTCCTCGGTCTGCCCCCTCATTAA	2	+	chr10:88730355-88730474	4
chr10:88726400-88731720	TCACGTTCCCACCCTGTGTCCACTTCATGATTCCTCGCAAGCTGGGCCCAGTCCTCTCATCCCAAGAGCAGAGCCACCGTAGCCGGAGTCCTAGCCTCCCAAATTCGGAAATCCAATCCA	1	+	chr10:88730478-88730597	5
chr10:88726400-88731720	CAACGGTCTCAGGAATGTTTTCCATCCCGCCACGCGCCTCCCGAAGCTCCCAGACCGGAGGCTCAGCCCCCATCTCGGTTAGTGCCCCTCTCCCGCCCGACTTTAGAGCCAGCCCCTGCC	2	+	chr10:88730596-88730715	9
chr10:88726400-88731720	TCCCGGCCCCTCCTGGGAGCTGGGCTGGACTCGGTCCTCAGATCCTCGGAAGGCTCAGCTCTGGGCGGGGCAAGGGACCTTGCAAGTCGGGGGGGCCTCGGGAACTTCTCTCCGCCAGCT	2	+	chr10:88730736-88730855	7
chr10:88726400-88731720	CTGCGACTGGAGGCTGGGAACAGGGGAGACGACCCAGGGCCACGGCCCCTCAGGACTTCAGGCGGCCGGAGGTTGTGGGGACGAAGCGGAGTCGGGAGCCGGGCTTCCGGCCCTCACTAC	2	+	chr10:88730854-88730973	10
chr10:88726400-88731720	CCCCGTCTCGGCCCGCGGGTTGCCTGCGTGCCCGCCCCACCCAGCGGTGAGTCATGGGGCAGGGCCCGCGGGAAGCTTTGTTGAGTGGGGCGCTGCCGCCCGGCGGGGTCCCGCCCCGCC	2	+	chr10:88730973-88731092	15
chr10:88726400-88731720	CCCCGGGGAGGGGCTTCGGGGCACGGGGCCGTGCACGTGAGAACGAAGCACGGTTGTGGGGGGGGCATGCACGTGCGCGCTCGCGTGCGGGAGACCCCTCCCTTCCACACCACTTCCTTT	2	+	chr10:88731096-88731215	13
chr10:88726400-88731720	TTTCGGGACAAACCGGTAACCTCCGGCCCTGGAAGGTTTTGTCTAGTGGGTTCCGGATGGACTGGTGTTCCCAGCACCCCCCCGGCACGTGTCCACGCGTGTGGCCCCGGTACGGTGTAT	1	+	chr10:88731213-88731332	10
chr10:88726400-88731720	CAACGTGGCACTGGTTGAGCGCCGGATGAGGCCTGGCCCTGGCGCGGGGCGTGGGCTGCTGCGGCCCTTTCCTCCCCGCGCCCCTCACGCCCCAGCGGGCCCCTAGCGGTTCCCGTCCAC	2	+	chr10:88731352-88731471	13
chr10:88726400-88731720	ACCCGCTCCATGTCTTTACCCCGGTACTACCTCCACCTGCAGTCGCCTCCTCCTGCGCGCCAGTGGCCTCTGCGTTTCTGTTGAAAGGTACCGACTACGCGGTGCTTCCCAGTTCTGAGG	1	+	chr10:88731470-88731589	9
chr10:88726400-88731720	AGGCGATTTAGTCAGCGGACTCAAGGCGCGCTCCCTGCCTTCCCCGGCCTCCCAGCAGGGGACGAAGTCCCCAACCTGGCTGCCAGTCCAGATGCTGCAGTACAGGTCTGCCTAGGAGGC	2	+	chr10:88731587-88731706	6
chr10:88823200-88825920	TAACGAAAGTATTTAATGAAGTATTTTTAAAAAGGTATGTGTGGGTAAGAGTCCTGTGCTTCTGTGTGAGCAGAGTATCTTTGGTAGCAGTGGTTAGCTCTGCAAAGTGGAGATGGGGGT	1	+	chr10:88823480-88823599	1
chr10:88823200-88825920	GCACGGCCACGAGAACACTGCAGAGTAAACTCATCGGTGGAGCAGGAGAAACTAGAGACAGTCTTATTTTGTATAGGCAATCAATATAAAATGAAAATTCATATAAAATTTTAAGTCAGT	1	+	chr10:88824091-88824210	3
chr10:88823200-88825920	AACCGAGTGCCAAATGCTTTTAAACAGTGAGAATGCAAATGCTGGAGCTGAAGGAAATACTGTCTGGGGTCAGGCCTGGCGCCAACTGCCAGGCTCCCCAGCATACGTAATGGTCCTGAA	1	+	chr10:88824535-88824654	3
chr10:88823200-88825920	AGGCGTGAGCCACTATGCCCAGCTGGTCTCTTGTTCTTTTTAAGCAAGACACTATATTGAATAGTGCAAACCAATGGGCAGTATGTTATTTGTAGCTCATTCTCAGTGCTAACAGCAAGA	1	+	chr10:88825140-88825259	1
chr10:88823200-88825920	TATCGTTCCTGTTTTATTTCAGGGGGTTGTATAATTTACCTGATGTAATACCTACAGATATTTATTTTCTGATACTTACTAAGGGCTATGTACAGTTCTAGGTGCATTAGATTATTATTC	1	+	chr10:88825428-88825547	1
chr10:89365390-89366520	TCCCGGAAAGGATCATTTCTCACCCAGCTAGAAAGCTCAGAAGAATTTGACAGGGGCTGGCTTTCCTGACAAAGATGTGGTTTCTTTATTGATCAGGCCTACAAAAGAGTTCTGCCTGTG	1	+	chr10:89365454-89365573	1
chr10:89365390-89366520	AACCGTTCCTTCCTGTAGTATAATATCACTCAACGCAATGGATCTAACCATGTGTTACCACTGGGGCCTCCTGCTGAGGAGAGCAAGAAGTCAGCAAAACAGAGAATAAAGGGCATTGTT	1	+	chr10:89365774-89365893	2
chr10:89365390-89366520	GAGCGTGGCATTTGGCATGAGATTACTGTGCTTTTGAGGAGAGAAGGATAGTAACTAAGAAATATCTACATTTGAATTTTAATACAGGAGAGTCTGAGAAGAAGGGCTTTTTTGGAAGGA	1	+	chr10:89365971-89366090	1
chr10:89365390-89366520	AAGCGCAGGAGAAGGCAAATGGACAAAACTTGAGTCCCTGAAAAATTGAAGATAGAAAGAATGAGCCCCCTGAGTTCTAAATGGGCTGATACATCAGCTGATGTCCCTGAAGCAGGAATA	1	+	chr10:89366171-89366290	1
chr10:89801990-89803520	GACCGGGCCAGTCACATAGTGAATGAAATCATTTTGGGCCCTTCCCCCATCAGACACTTTTCCAGGAAATAGCTTTTTGCTGCCATGACCTCTTTTGCTGCTGTTTGATATCCTTGATAT	1	+	chr10:89802039-89802158	1
chr10:89801990-89803520	AGACGAGCACCCCATTAACCAGCAGCTCTTAGGCAGCATTGCTTGTTGGAGGTATCTTTTCACAGAGGTGAGCCGGCAGCGCCCTGGGCATTATGGGAGCATCCTGAAGGTACGGGGCCT	1	+	chr10:89802174-89802293	4
chr10:89801990-89803520	CCTCGTGCTGCAGCCATTGGAGTGGCTGGCAAGAGTGATCACAGAAACTGTAAAGCCCTAAGCCCCTGGAAATGGAGCGCCCTGCGGCTCTGATTAAGGCTTGTGGAGAGGGAGCTGTAT	1	+	chr10:89802291-89802410	3
chr10:89801990-89803520	CCTCGAGCAGAATCCTGTAAGGCAGCTTGGGATTTTCTCTCCCCAATGTGCTGTTGAAACATCCGTGAATTCCAGTTGGTGGTTGTTTTCATCTGCTTCAAGCCTAGCCCTTGGGTACAG	1	+	chr10:89802432-89802551	2
chr10:89801990-89803520	AGCCGTGTTTCTGGGTAATGTTTCATTCTTGGTAGGAAGGGCTGTTTCCTTCTCATGAAGTGATTCGATATCTTTGGAGTTACGAAATGAAGTGCTGGTGAGACCTGTTGTTACTTGTTG	1	+	chr10:89802556-89802675	3
chr10:89801990-89803520	GAGCGTTTCTGAGGAGCCCTGTTCTTGAAAGCAGCACTGAATTGACGCCTTGCGAGCTTGGGAGTTTTCTTCTTGGTTAACAGTCTTTTGAAACATGTACTTGGGATTCAGGAACTTGCA	1	+	chr10:89802687-89802806	3
chr10:89801990-89803520	GCACGGGTTCAGAAATGTGTCTGTCCCGCATGACCTCCGTTACTTGGAAGCAGCTGGGTATCTTGTGCCTTTATCCTCATGTATTCAACAAATATGTATCAGGTGCCTACTATGTGCCAG	1	+	chr10:89802809-89802928	3
chr10:89801990-89803520	TTTCGGGTAGAAGAAACAGCAAGTGGGCAAAGGCCCTGAGGTGAGAGAGCTACACCTGCCTGAGGAGCCTAATAGCACCTGTGAAGCTGGAGCACAGAGGAAAGATGAGAAACCCCTGAG	1	+	chr10:89803152-89803271	1
chr10:89801990-89803520	TGTCGGAGGGCCTCTGGAGGGCTTGAAGCAGAGGCGTGACATGATCTTCCTACAGTTTGGAAAGAACAGTCGCTGCTGTGTGGAGACTGGATGGGGTTGGAGGCAAGAGTGGATGCTTTA	1	+	chr10:89803354-89803473	3
chr10:89924200-89924910	GTCCGATCTCTGACTGCCTGGGGAAAGATGGTTTTAGAGTTATTGGTGCAGGACACACTCTGAGGAGCAGATTCACTGTTTCTCTAATCAGTCTGGCACCAGTGCCTTCATGGGGCAGTG	1	+	chr10:89924221-89924340	1
chr10:89924200-89924910	AATCGGTTACCCTGCTCCCAAGTAAATGCCAGCCCTGAAATTCCTACCTTCAGGGTACTAACAAGTTAGACAATTAGACAGTGGAGATATTGATTTTGGAATGTCTGTTTAATATGTGGT	1	+	chr10:89924596-89924715	1
chr10:89992400-89994720	ATCCGATCATTGGCTTTAAGGTGGCCAGTCTGCCAGCCTGCTGCAAGACTGAATGGGGCAGGGCCCCTAGTGACAGCAGTGGAGCCATCTTTCAACCAAGCCATCCTTTCCTGTCTACAA	1	+	chr10:89992413-89992532	1
chr10:89992400-89994720	ACCCGTGAGCATCCTCATTTTACTGATGCAGAAACGGAGGCCCAGAGAGGTTAAGCAACCTGCCTGATGTTTCGCAGGAGGAAGTGGAAGAACTGGAGTTCCAAATCAGGTCTGCCTGCG	1	+	chr10:89992733-89992852	4
chr10:89992400-89994720	CACCGCCTCCACAGTTGGCAGGCCGGACTGGACTGCAGTCTGCAAGCAATTAGCGAAAGCAGCTCTCCAGCAAATCCAAGAAACAATCCAATCTGTAAAAGGGGAGGGGGAAGCCATCTT	1	+	chr10:89992889-89993008	3
chr10:89992400-89994720	TGTCGTCCAAAGCCATTCAGCTAGGGCTTTAAAAGGAGCTTTTGTTGGTGGAAATCTCTTTACTGACCTGACTTTCCCTGGGCTTGGGTTTGCCTGACAAAATAAAAGATGACCAGTTAA	1	+	chr10:89993175-89993294	1
chr10:89992400-89994720	CAACGCGTAATCATCTGGGATAAGTACGTCCCATGCAATATATGGGATATACCTATCCTAGAAGATTATGCGTTATTTATCTGAAATTCAAATTCAAATGGGTGTCCTGTATTTTTACTT	1	+	chr10:89993313-89993432	4
chr10:89992400-89994720	AACCGGTCAGTACAATTTGTATTTAATAAAGAGCAGCCAACAGTGCTGCCACAGCATCTTGTGAGCGCATCCCACAGAGGAAGTGGGCGATGGCCCTGACCCCCCTGCAGCAGAGGCCCC	1	+	chr10:89993731-89993850	3
chr10:89992400-89994720	AGCCGTGAATTCCAAGCTCTGCAGGACCAAGTGACAATGGGAGATTGGGAGCAGGGAGGGAGAAGGAAGGGACCAGACGGAAAAGAGGAAGAGAGAGAGAGGAGGCTTTAGTGCAAATTC	1	+	chr10:89993863-89993982	2
chr10:89992400-89994720	CATCGCAATGCTCCCTGCTTCCCTCTCATTTATAAGTCTGGAGCACATTCTTGGCATTGAGACTCTCATGCTTGGACCCTTCTCTTCTCTTGGTTCCTGGCACGGTGAATTTGGCCATTT	1	+	chr10:89993997-89994116	2
chr10:89992400-89994720	GTGCGCACAGCAGTGAATACAAGGACCTATTGTGTCCTGTACTCTAAAGCTGGCTGAGGGCCTGGTAGCCAGGGTGGGTCACGATTCACTGCAACTCAACACATTTTTATTGAGCTCCTA	1	+	chr10:89994275-89994394	2
chr10:89992400-89994720	GTCCGTCCTGAGTTTCAAGAGTCTTAAATTCTAATAGGGGATAAGGCAAAGAGACAGTAACAAAGCAGGCAGAACAAAGTCGGTATTGTCAGAGGGGTAAAAGTCAAAGCTTTTAAGATG	1	+	chr10:89994439-89994558	2
chr10:90146390-90146920	TGACGTTTCATTGCCAGAAAACTCAATGCCAGTTTATGCTCTAGTCCATCTGAATAAAAAGTGATCTGTACACCCAAAACACATAAACAGAACTAAATTTTATGTAGCCAAGGGACATTA	1	+	chr10:90146694-90146813	1
chr11:107139200-107140320	TCACGCCTGGATGTGAGGTTTATCTTTACATGAGAGCAAGGGACGTTTATGTAATCCTCATTAGTGCGGATGGCTGTTCTGACTCCAACAGCCAGTGCATCATTGCAAGAACAGTTGCTT	1	+	chr11:107139574-107139693	3
chr11:107139200-107140320	TTCCGTCAATGCATATTGTCCAAGTGACAAAGGATTTCAGACAGCTACGTAATTAGCCTCTAATAGCAATATACATGAGAATGCAATTTACTTTTCATCATTCTTGTTCGGGTCATGAAT	1	+	chr11:107139750-107139869	3
chr11:107415400-107416320	CTGCGGTCCAGACTGTATTGTTGTTTTAAGTGGTATAAAGAAAATGTCTGGGTGTTTTTTCCAGTTTGTGCTAAAGATCTGAAAATAATGAAACATTTGTCCATTAAAACAATAAACTCT	1	+	chr11:107415913-107416032	1
chr11:107461600-107461920	TGTCGTGGGCTCCTCCAGGGAGGCCACCCGGGAGCAATTAAACTGGGCCACACCAGCCACCTCCCACAGCAGCGGGGTCCGCAGATTTAACCCTTTCCCCCCAGATTCCGGCACTGGGTG	2	+	chr11:107461636-107461755	5
chr11:107461600-107461920	TGCCGCGCTCTCTCCCCCAGCACCGCGCCCGCGCCCCCGGCTCCCGGACTGGGCATGCTCAGTAGCCGCCCGCTTCGTGCTCCCAGGGAAGCCTCTGCACGCCCTCCCCCGCTGCTCTCG	2	+	chr11:107461754-107461873	14
chr11:107494000-107494720	GTCCGAGATCCTCTGGGAGCTGGATCACGTACATCCCAGCTCTCCCGCCCCTTGGCTTTCCCTCAGCTTTTCAGGGCCAACTCTTTGGCCACTTCACTGTTTGTTAAGCTCTTCCCGCAG	1	+	chr11:107494058-107494177	4
chr11:107494000-107494720	ACCCGAAAGCCACGGGCACTCAATAAATGTTAGTTTGAATTTCATTCATTTACTCATTGGAATTTTCACTTTTGTACTGAAGTGAGGAAAGCACGCTGATTTTCCAGGCTGTTCTGTCTG	1	+	chr11:107494192-107494311	3
chr11:107494000-107494720	GAACGTACTGTCTCTCTCTCCTCTGCCTCTCCAACACCCTGGGTGTTTTGCTTTTATAGAATTGTCACACTGTTTTTCAACTTTCTGTTTTTACTGTCCTTTTCCTTGCTAGACTACAAG	1	+	chr11:107494356-107494475	1
chr11:107494000-107494720	GCACGGTCAGTCTTATTTTGTATTTGGCTCTATGAAGGAATAAATAAAATAAATTGAAATACCTTTCAATTGTCATTTTTCATTTCCCCCCAACTTATTTCAAATCTCTTTCTTTCAGCT	1	+	chr11:107494580-107494699	1
chr11:107525800-107526510	AATCGTCTTTAAGAAGATAGTTTTAATCAGGTGTAGTATATTATATGAGATTACCATAATTTATTTTGCTGTCTGTCTTCTTTAGGATATTTGAATAGTTTCCATGTCATTGCCATTATT	1	+	chr11:107525939-107526058	1
chr11:107525800-107526510	CTTCGGATTTTTTTTCTGTCATATATTTGGAAATAGAAAGGTCAAAGTATATGAACTACCAATTCTCGTGATACTCATTACTGAAATTTTCTGCTAAATTACAAAAGTCAAGGTTTTGAT	1	+	chr11:107526099-107526218	2
chr11:107525800-107526510	GGACGGAAGGGTGACCTGCCACTCTGATAATTTAATAGTAAGTTAAATATCAGATTACCCATTATTGAAATGCCTTTTTTTTTTTTTTTGTAAAGTGAAAGCACGTTTACTAAGAAAGCA	1	+	chr11:107526226-107526345	2
chr11:107530600-107531320	ATACGCTTCCAAGAGAATCCTAGCCCAGATGAGCAAGTATGCAATAGGATTACATATTTCCGAAGGCCCTCATCAGGTTTTGGAAGCAGCAGCAATCCCCCTATGGATTGTGGTGTATGT	1	+	chr11:107530658-107530777	2
chr11:107530600-107531320	GCACGTCTCCTGTGTAATATTCTTGCAATTACCTGTGTCCTTGCATATGTCTCTGCTCTCTACTAACCAAATGCAGTGAAGCAAAACCAAGACATTCAAGCAGCAACAAATATGCTGCAG	1	+	chr11:107530859-107530978	1
chr11:107530600-107531320	TGACGTTACAGTATTATTCGGTGAACACTGAGCTGCCAAGGTACTATGTTACAAAAATTGCATTCAGTCTAAAGCTCCACTGAACACACAGCCCCATTGAAATGGAGTGAGGTTAGGTGT	1	+	chr11:107531064-107531183	2
chr11:107561590-107562920	CACCGTGGTGAGAAGGGATATGTAAGTGGGATGATGACTTTTCCTTTCTGTAAAGAGGTTTCTATTTTTACTTTAAAGAAAACATGTTCAAAGAAAGTTGCTCTGAATAACTTAAATTAC	1	+	chr11:107561688-107561807	1
chr11:107561590-107562920	CAGCGCTCCATAGACACTGGCACTATGCCTGGTTCTTTTTTATTGAGTACCAGACATTGTCTATGAAAAATAGTAAAGATAAGTTGATGCCTAGGATTATGCTATCTTTCTCCTAAGGGA	1	+	chr11:107561807-107561926	1
chr11:107561590-107562920	TTTCGTTTGCTTTGGCAGGCTGCTGTGGCACTAGCAATCTTGTATCACCATTATCGACTCAGGGATTTAGATGATTCATGGCTGGATGTCAGAGACTTCTGATGTTAGTTAAAATGAGTA	1	+	chr11:107561929-107562048	2
chr11:107561590-107562920	AATCGTTTTCTTTCTTTTTTCTCTCTGCATTCTGCTCCTGAGGCAGACCCCATTTTGAGAAGTACACAACAACATGGAGAGGCTGAAACCCCAGCTTTTTAGCCGGAAGACCATGAAAAG	1	+	chr11:107562476-107562595	2
chr11:107561590-107562920	CACCGCAAAGGTTTTGAGAACCAAACCATAGTGTAGACCACTGCCCATGTGCCAAACTAGCCTTTGGGTGGGACATAAATAAAGTGAACCAAAATAGCACTGCAAAGGTTTTCAAAACAA	1	+	chr11:107562721-107562840	1
chr11:107566590-107568520	CACCGGTCAGTGTTTAGGACTTGGTGGGGGGCAATAAACTCTCAAAAGCTTATCTTATACAGAAGTTGGGGTTCCATAGTATTAGCCCAATGTAACCTAAAAATTATGTTTAAATGTTAT	1	+	chr11:107566610-107566729	1
chr11:107566590-107568520	ATACGTGTCACTAGGAAGATTTTCTAGCCAAGATCTTGGTGCCTGTGATGACTCATGTTTAGATCATGTTCCTTGAGAGTAGGGAAAGATAGGAAAGATATCTGTAAGCAGCTGGTTTTA	1	+	chr11:107567017-107567136	1
chr11:107566590-107568520	ACCCGAGAGCTGTGAAGACAGATTCCATAAAGAAATCCAATTTAATAGAGTTGCCACTTGGAAACACATTGGTCTAAACATCAGGGGATCTGGCTTGTCACCCCAGCATTGCCACGAACA	1	+	chr11:107567591-107567710	2
chr11:107566590-107568520	CCACGCTTTCTATAAGACAAAAAGTTCTACCACATTAAAAGAGGCAGCGATAGACCTCACTCTTTCTCTTCTTTTCCCCTCGATTTCTTCATCAACCTCAATAACACAAATATGGCTACA	1	+	chr11:107567987-107568106	3
chr11:107590200-107590720	TGTCGCAGACCTCAGCATATCCACGGAACCAGTGGTGTAATGTCCTTCAATAGAAGTGTCACGGAGCCTGGCAGAAGCAGCAAGACTGTCCAATAATCACTTACCTGCCGTTTATATTAA	1	+	chr11:107590238-107590357	4
chr11:107590200-107590720	GACCGTATGTGATACCTGACAGTACTTGTTCATGAGCACACGTGAGCCACCCCCAAAGTTGCTGGAAATAATCAGGAGGAACATCATAGTGGTATGCAGTCTTGCATAACAGGTGGGAAA	1	+	chr11:107590424-107590543	2
chr11:107640800-107641920	AGACGTTTCTCCCATAATTACCATGGGGCAAGTCTTCCTCTGTTGCAACGGAAGTGGTGCAGGATTCAGAGTTGCTTTTCAGGCTGGGGAGGCAGAAAAAGTATCAGTCCATCTGCTGTG	1	+	chr11:107641473-107641592	2
chr11:107640800-107641920	AAGCGGTTTATTCATAGAGGGCAAGTTTTCAGTTTCACAGATGGATGATAAAACAAATCTGAATGCAGTCTTACAAATCTTAAAGAGTCTTAAGAGCTGATGTTTGCAGCCCAAGCTGGG	1	+	chr11:107641633-107641752	1
chr11:107821200-107822520	AATCGGGTTATAACAAAATAAACTGTAAAAATTATATAGGATGTCAGAATGTATTAATTGCTACAGAGGAAAATAGAGTGTAAATGCTGAGCAGAAGAGAGTCCTAGGGATGGTAAGAAA	1	+	chr11:107821542-107821661	1
chr11:107821200-107822520	GTGCGTATCCAACAAAATTCATGATAATAACACATAAGATCTATATAATCTTGCCATTTTCAGATTTTTTTTTTTTTTTTTTTTTGGAGACACGGTCTCAATCTGTCACCAACGCTGAAA	1	+	chr11:107822278-107822397	3
chr11:107824390-107825120	AGACGCCTCTAGATGATAGTGGTGTGATATGATCAATGAATCCCATGGCATCATTCCATTTCCCTATCTCCACCACTGTTAAGTGAATTACTTGATCTGTGGCAATGTGTAGGATACCAT	1	+	chr11:107824628-107824747	1
chr11:107824390-107825120	TGTCGGTAGCTACTGGAAAACTGGTAGTAAGCAATAACAGTTCAGGCCAACCTAGGTAAGATTAAGTCTATTGAGCCCAGGTACAGCTTCCATCTCCCTACCATGAGTTCAAAGTGGGAT	1	+	chr11:107824885-107825004	1
chr11:107994600-107995720	TCCCGCTTCTGCTGGGATCCTGACCCCTTGGCTTTGGTAACCTTGCTTCTTCCCTTTGACCTAACAGCCTGTATGCTACTTCCTTCCTGTTGCTAATTTCTTTCTTTCTTTTTTATTTTT	1	+	chr11:107994887-107995006	1
chr11:107994600-107995720	CCCCGCAGCCAGAGTGGTCTTTTTATAACATAAAAGCTTTCAGTGGCTTGTCATTGCCCATAGGCCAGAATCTAGACCCTTATGATCTGCTGGGCCCTACTTAGTTCTGTGGCCTCAGCT	1	+	chr11:107995345-107995464	1
chr11:107994600-107995720	TGCCGTGCTCACTCTGCTTTTGCCACAGGACCCTTCTTTCTATACTTAGTATGTGTGCCAATTTTGTTCCGAATTCGTGGCCTTAGTCCTACGTGTTCCTGATGCCTCAAATGTTCTTTT	1	+	chr11:107995467-107995586	4
chr11:108070000-108071320	CTGCGGGGCTTAATGCAGAGCTGCAGTGGGCATGGAATCCGGGCCAGAAGCAGTCTGCTGGGTCAAGTGGGCAGAGAGGGCCCAGCAATGAGCCTAGAGGCGAGCGAGGCCCAGGCAGGC	2	+	chr11:108070030-108070149	4
chr11:108070000-108071320	AGGCGCGCCACAGGCCACAGAGATGCTGGACAGCATAGCGGCACTGAATGGATCCTGTGTCATTTCTGGAGGCTTGTCTGGGATCTGTGCAAGGGTAAGAGTGGACCTCTTACACTTTCA	1	+	chr11:108070146-108070265	3
chr11:108070000-108071320	AAACGGATGAAGCACTGGGCCTCTGTCAGCCAGTTAAGAGCGAATGGCACAGCTGCAAAGGACAGGCTTGCTGGGGAAGATTTTGTCAAGCCTCTGCCATCACCCTCGGGTACTGGGAAT	1	+	chr11:108070302-108070421	3
chr11:108070000-108071320	GATCGGAATAAGGTCCTCGGGCAACTGAAGGCATCTGGCTGAGGCTACACCTCAGTGTTACCTGAAGGCTCCTGGACTGGCCCCAATCCCCAACAGCCCGTTCGGGTGTCAGTCAAGACC	1	+	chr11:108070475-108070594	4
chr11:108070000-108071320	CAACGTTAAGGGTGTTGCTGCAAACCACAGTGATAATATTATTGAGTGGAATGAGCATTTTGCTTAGTCATCAGCAGTGTAATTCAGAACAACTTGGTTTTTGTCTGTTCTTAGAAGCAA	1	+	chr11:108070655-108070774	1
chr11:108070000-108071320	CTGCGTTTAAGTTGTTTCCGCCCCCGCAATCATGTCAGGAGTCAGCACAGTCCTATGACTACAGGGAGCTTTGCTATGTAAGAGACTGATTTTTTTCCCTCTTGGGAGGCAACTTATTAG	1	+	chr11:108070868-108070987	3
chr11:108070000-108071320	GTACGGGACCCATCATCCTTATGGCTCCAGGACAGACTCTTTGTCTCACCCTAGTGCAGACCAATATTAATTAACCCAGAAGTCTGGGCAACTGAAAGGAAAATTGGTGCAGCCACAACT	1	+	chr11:108071162-108071281	1
chr11:108091800-108092110	GAACGGGTGTCCTACTGTAATCTAGTGAATAGAAGCCAGGAATGCTGCTAAACATCCTACAATGTTTGAGCACAGGATAGCTCCCCACAATAAAGAATTATGAGGCCCAAAATGTTAACA	1	+	chr11:108091928-108092047	1
chr11:108604190-108605120	AAGCGCTAGCACTGGAGTCTGTACTTAGGCCCCTCTGACTTGCCTCGGTATGATTGTGCTTGCTTTGATTCCCGTCATTTCTACATTTAGTGGTGGCTTTTAGTGTTCCATTTTCACTTC	1	+	chr11:108604313-108604432	3
chr11:108604190-108605120	GCTCGGGGGGATAAGCTTCATAATTGGTTCTCGTTGTTCTTCTGAGTCATCTTCCTGTGAACCTTGGTCAAATTAGTATTTTTTTTCAAGTGGTTTACCTTCCATGCTACCCTTAAGTTC	1	+	chr11:108604481-108604600	2
chr11:108604190-108605120	CTGCGAGACCATTCTTCCCAGTTTCCACTTAAACAGTGAAGGATTCCTTCCTGGATTATTTTCTTCCCACTCCAGCATTTCACATCTTTCAAGATGCAGTGCTTATCTTGTCTCTTCTTT	1	+	chr11:108604645-108604764	1
chr11:108604190-108605120	CTCCGAATTTTTGCTACCATGAAGTGAAACAATGGTAGCATGATCTCAGATGTTGCCAGCTGAAATAGTTTGGTATATATGCTCATTTGTCTTATAGGTGTCTTTTCTGTTTTTTGGCAT	1	+	chr11:108604976-108605095	1
chr11:108724400-108725520	CATCGGACTAAGAACAGAAAGAAGAGCTGACATGGCTTTGCAGCTCAGCCAGGAGCTTTAAATAGACAGAGGCTGTGTTTTATTATTGCTCTGAATAGTTTAGCTACCTCCATTTCACAG	1	+	chr11:108724597-108724716	1
chr11:108724400-108725520	TCTCGTTGATCCTCTTATGTAAACCTAATCATTGTGTTACTTAGGATATTGCCTTCTGAATCACTTTAGTCAGATTCCAGGTAGAGCTTCCCTTTGATCCCTGAACCTACAAGCTATCCA	1	+	chr11:108725122-108725241	1
chr11:108724400-108725520	TCACGTAGCTGTCTTTCTACCTTGTTTTGTGTTTCATGCAGCAAACATCATTTTATTATACAAGGAAGGATATAAAGGACACAGTATTTTTTTTTTAATTTTGGGGAAAGTGCTTGAATG	1	+	chr11:108725370-108725489	1
chr11:108766590-108767520	CATCGTGCCACCCAAATGTAATCGTTCAGAGGAAGTGACTCAGAACTTTAAGATGCAAATTAATTGAAAGTGACTTTAGTAGGAGATCCACTTTGCCGTGACTGTATTATCCATCTTAGA	1	+	chr11:108766737-108766856	3
chr11:108766590-108767520	AGGCGTAAGAATTGTTACTTACATACATCTACTATGAATTGTTATAGAGCAATTCTTGTTAGTTATTTATATATTCTAAAGAGTACTGACAATGGACACCGATACATTTAAAAGCAAAAC	1	+	chr11:108766861-108766980	2
chr11:108766590-108767520	CAACGTGGCAGATCTCTGTAGCCCCTTAATGGTATTTAGAACTGGTGATTTTTTTAAAGCATTAGTCCTTCACATATTTTTTTTTTTCTTCCTGCCAATGCGTGTTTTAACTGTACTCTC	1	+	chr11:108767006-108767125	2
chr11:108767790-108768720	AGGCGGAAAGCAGGCCTTACAAGATCCAGGACCACCCCCAAAGACAGTTCAAAGAAAGCAAAGTTTGACTAGCTGCAAGCAGGGGACAACCCATGTTTTTGCTTGGCAATATTCTCTAGG	1	+	chr11:108767890-108768009	1
chr11:108767790-108768720	TTACGTCTCCAAGGGACTAGTTCCTTGGCAGGGAATCAAACTTCTAGGCCGCCAAGGTGAGAGTGTGGAATTTTAACTGCTAGACTACAAGATGGAGTGGCGTTCTTTGCAAATCCCGCA	1	+	chr11:108768229-108768348	4
chr11:108767790-108768720	CTCCGGAGTCTTTTTCAAATACAGAAGTCTTTTTAATTCAAAGGAACCATCTTCCAGCCACTGACAATTAGGATTTCCAATGGTGTATTATTCTAGTATCAACTCAATCCAATAAGCCTC	1	+	chr11:108768525-108768644	1
chr11:108792400-108794120	AAGCGAAGAAAGCAAAGAAAGCACGAGGGAGGAAGGGAGGGAGGGGAAGAGAAGGAGAAAGAAAGAAGCTATTAGTTCCAACCTAAACTAGCATGAGCGAGTTTCTTTGAAAATTTCCTC	1	+	chr11:108793014-108793133	3
chr11:108792400-108794120	CTTCGACCCTCTAAAATTATCAGAATTGTTATCTCCAGCACTGAGATTTCAAAAGGGTTCTGATGTGGATTCAACCCAGTTTAGTTAGCATGACTAAAAGAGAACTTGCTTATAATATGG	1	+	chr11:108793380-108793499	1
chr11:108792400-108794120	ACCCGCAGTACAGAAGTAGTTGGGGCCAGATGTCCAAACTCCATTTAAGGATCTAGGCTTTCATGTGCTATTTTTGATGACAGGTGTAGAAGGGAGAGCTTGATGTTCTCTGGCTTTTTT	1	+	chr11:108793620-108793739	1
chr11:108855190-108857120	AGACGGACCTGTGCCACTTACATTTGTTCTTTGGAGCCCACTGATGCTTCCCAAAGACTTCTGGAGCCTGCAGTTTTTCAAAGGGCCAGATGCAAAATGAGGTAGGCTGAGATTCCAGGG	1	+	chr11:108855715-108855834	1
chr11:108855190-108857120	AAACGGAGAAGCAGAATGGTCATTAAGCACCTCAGAGGGGAATTTGCCATAAATTCTCAGCCTTTTCAATAGCTTGGCTTTATTAGGGCATGAGCCAGTGATATTTTTCTTCATTTCCTA	1	+	chr11:108855879-108855998	1
chr11:108855190-108857120	TGGCGAACGTAAGAACTGACCCACATGCTGTGGGCCTTCATAGAACCAGGACAGGCCTTGCAGAAATGAAGAAAAATATCATTTAAAGTGTTTCTTAAATTGGATTGCTCCTTTTTTTTT	1	+	chr11:108856153-108856272	2
chr11:108855190-108857120	GTGCGTTAATTTCATCACACTCCCAATTCCAATTTATCTGCATCTCTGAGACTAACTGGCAGCTGGAGCTGTGAGTGCTGGGACCAGGTGGGGCTAGAGGCTCTGTAGAATTTAGACAGG	1	+	chr11:108856409-108856528	1
chr11:108855190-108857120	TGCCGGGCACTTTCCTCCTGCAGCCTTGGCAGGACCTGCAACCTGCCTGCTTTTGTATTACCAGCCCTTGGAGAAAGAGACTCTGTCCTGTTTGCCATCAACCAGACCTGATCCCACTGA	1	+	chr11:108856763-108856882	1
chr11:108908200-108908710	TCTCGGTAGCCTGTACATTCCCAGAGAGAAGAGATGGACTCTGAATTCAGAATAGTTGGTGCAAGGTAGGTGTTCCAGTGAAAGTCTGTTGATTGAAAGAGCTGCTCTTTAGGAAAGAGT	1	+	chr11:108908519-108908638	1
chr11:108913990-108914920	CACGTTTTCATAATCCTTGTAAAGATTAATGAATGATAATTACTTCATTCAATGGCAAAAGCCTTGGTTTGGAGCATGCGTCATAGTAACAATCTCTGCTATTCATATTCTAAAATGAAT	1	+	chr11:108913991-108914110	2
chr11:108913990-108914920	TGACGTTTTGGGAACACCGAAGAACAGTTCTGATATTACACAGTTGATGCTTTTAATTGCAATGTAGGGCCTGGAGACCATCACTGAGTTGCAAATTAATAAAATCTTTCTGAAGTGAAA	1	+	chr11:108914350-108914469	2
chr11:108982800-108984320	TGCCGTAGTGTTTTCTCTTAGCTGACACTCTTTCTCTATCTCTGGTCTATCTCCTTTGTTAGATTCAAGGGGTCCTAGAGCAGGGTCCCATTTTCATTCCATCTTTGTATCTTTGTTTTC	1	+	chr11:108982933-108983052	1
chr11:108982800-108984320	AGCCGGGGAGGGAAGTGCAAGAGAGGGGAGTCAAAATATTTACAGATACGTTTTAGATCCAGAAGATATTCTCACATTTCTGGTTATTTACATTGTTCTACCGAAATCTCTCTCTAGCAG	1	+	chr11:108983309-108983428	3
chr11:108982800-108984320	CTCCGTATTTTAGCTGATCTGTCAGGCATTGCCAGCAGCTGCAAATCAATACGATCCCCCTCACCCTACCATACTCGTTGGCCAGGATTTACTGGCTGCGGCTGTTCTGTGTTAACGCAG	1	+	chr11:108983509-108983628	5
chr11:108982800-108984320	ATGCGTTTTGACAGGATGAGACTGTGTGATTCAGCTTGATCTCGTTAAGAGCCCTATAGCCAAATCCTCCAAAGCACAGCAGGCGAGGAAAGCTTGCAAATTGTGGATGGCTTGTCTCTC	1	+	chr11:108983863-108983982	3
chr11:118076400-118077320	TTGCGCGCCGTCCTGAAAATATCCATTCTACCTTGGTCACGTGTTTCACTTCTGTGCTCTGGAAAACACATCCCATCTGAATCAATCCACCCACATGGACCATGAGCTCTGAGGATAAAA	1	+	chr11:118076599-118076718	4
chr11:118076400-118077320	AATCGCTGTCACCACCAAACACTGTACGTATTCCCTCTGTACGAATTCCCTCTGTGGGTGATCCAGATGATTCCACGTGGGCAAAGTACTCAGAGCCTCCTCCCTCAGACCAGCACAGCA	1	+	chr11:118076810-118076929	4
chr11:118099990-118100320	AACCGGTAAGTATACGCCCTATACTAACTCACAGCTGAAAGTGTACATGGAGCAAAAAACAAAGAATACATATCCCAAGCGAATATTTTGTCTGGTGACACATCAGGAAGCCACAAGCTC	1	+	chr11:118100093-118100212	3
chr11:118100590-118100920	CCACGGAGCTTCACAGGACCTCAATATAATTGGTGTCTATTGGGCTAATTTCTGCTTTGAAGCCCTAGTGGTTTCCTTTCCCTTGGTGAATATTTTTTAGAACCTCAACACACAAGAAAA	1	+	chr11:118100779-118100898	1
chr11:118110590-118111510	TTACGTGGGGCCCTGCGTGACCAAATGAATGTCATATAGGATAAAAGTTCATCTATCTCTATTAAAGTAGAAGCCCATCTTCTACTCTAAGATGAGATGGCCTCAGGCATGCCTATGATT	1	+	chr11:118110745-118110864	2
chr11:118110590-118111510	TTCCGAAAAAGTACACACTTACTGATACTGTGTGGCTGCTGCTGGGAGGGCGATATGTCCAGTCTATAGTAAGTTTGTCAGTGACATCTGAAGTTGACTTGAAAGTGCATTTCAACTTGA	1	+	chr11:118110904-118111023	2
chr11:118110590-118111510	CCTCGGACATGGGCATCTGCACGAATCTCCAAGGAAAAGACGATATAAACACCTAATCAAAGCAAACCCAAACACTTAAAATGCATTCATGTGGGTGGAATATACAGATGTGAGTGAACA	1	+	chr11:118111041-118111160	3
chr11:118110590-118111510	CAGCGTTTTCCCGAATACAGGCTTGTGGTTCAATTAAGTACAAACAATGGGTCTGCCCATGGCTGGCTAAAAGGCAACATCACCCATCCCCTTCCATCCCCCGCAGACACACACACACAC	1	+	chr11:118111342-118111461	3
chr11:118186000-118187110	TCACGGAAGGAGGTGACCAGCTCAAGTCTCCTACCGTCCATGCCAAATTAGAATTCCAGCCTGCCTCCTGACTTCAAGTCCAAAGTTCTTCCCACGCACTAAAGCTAGCTCTTCAGTGTC	1	+	chr11:118186021-118186140	3
chr11:118186000-118187110	TCCCGCACCACTGACCGCCCCCTCTCTATTTCACCCCCAGCCCATCCGGAAAGGCCAGCGGGACCTGTATTCTGGCCTGAATCAGAGACGCATCTGACCCTCTGGAGAACACTGCCTCCC	1	+	chr11:118186161-118186280	5
chr11:118186000-118187110	TCCCGCTGGCCCAGGTCTCCTCTCCAGTCCCCCTGCGACTCCCTGTTTCCTGGGCTAGTCTTGGACCCCACGAGAGAGAATCGTTCCTCAGCCTCATGGTGAACTCGCGCCCTCCAGCCT	2	+	chr11:118186277-118186396	6
chr11:118186000-118187110	CCCCGCTCCCTCCTCCCTGCCTTCTCTGCTGGTACCCAGTCCTAAAATATTGCTGCTTCCTCTTCCTTTGAAGCATCATCAGTAGTCACACCCTCACAGCTGGCCTGCCCTCTTGCCAGG	1	+	chr11:118186401-118186520	1
chr11:118186000-118187110	CTCCGTTCAGTTCCCTCCTTTTCTTGCATGTAAGTTGTCCCCCATCCCAAAGTATTCCATCTACTTTTCTATCGCCGTCCCCTTTTGCAGCCCTCTCTGGGGATGGACTGGGTAAATGTT	1	+	chr11:118186565-118186684	3
chr11:118186000-118187110	CCCCGTTCACAGATCCTGGCCCTGAGCCAGCCCTGTGCTCCTCCCTCCCCCAACACTCCCTACCAACCCCCTAATCCCCTACTCCCTCCACCCCCCCTCCACTGTAGGCCACTGGATGGT	2	+	chr11:118186698-118186817	1
chr11:118186000-118187110	CTCCGTAAATGTGCTCTGCTCCTCAGCTGAGAGAGAAAAAAATAAACTGTATTTGGCTGCAAGAGTTGCTGTCCCTGTTTTCTGAGAGACCCTCAGAGGCTGCCTTAACTCCCAAGACCA	1	+	chr11:118186827-118186946	1
chr11:118312400-118313320	TTCCGTGGGGCAGCTGTGCAGACTCTATACCAATTGCCTCCCTTACCCTGTGGCTAGAGGGGGTGGCAACAGTGCTTTGCTTGCTCAGAGGCATAACAGACTGCAGTGCCTCTCTCTTTT	1	+	chr11:118312630-118312749	1
chr11:118312400-118313320	ACTCGCTGTGTTTTAATTGTAGGTCTCCTAATTAAGATCTCTTTGTGCCTGCCCACATTCCACTAGTGTTGGCACAGAGCTTCAGCTTCCTTCTAGCACTTAACTGAAGGCCTTCAATCG	1	+	chr11:118312754-118312873	2
chr11:118312400-118313320	ATTCGAGGATTGCTGGGATGGGACCTTCCTTTGTTTGCATATGTTATTTTCAGGGATTAAGAAAGGTTAAATTACTAATGAGTCTGGCATGATGTACCTACATTTTAATCAGATTCTTAA	1	+	chr11:118312992-118313111	1
chr11:118463390-118463910	TGACGTAGGGGTGCTAAAGTGGAGACTACAAACCACAGAGGAATCTTTTATTCCACTGACAAGTAAGTGCCTCTGGCCAGTCCCACTAAGCTAGTTTGCATTGAGAACTAGAAATAGCCC	1	+	chr11:118463510-118463629	1
chr11:118478000-118478510	AAGCGGGCGCTGTGCAGGCTGGGGGAGGTGCTGCTGTGGGAAAGGGTGGGTGGGGGGACCTTGGGCTCCAGCCCCACAAGGGCGTCTTCTTTGGCTGGCCAGGCGGACGGGACGGGGGAC	2	+	chr11:118478133-118478252	6
chr11:118478000-118478510	GGACGGGGGCGGGGACTGGCGGGAGGGGGGCGGGACAGGCTCGCTCTCCTCCTACTTAGCGAGCTCCCGGGGAAAAGCAACGGTGTCCTCCTAAGCCTGAGGCCACCGCGACCGAGCCGA	2	+	chr11:118478249-118478368	12
chr11:118484000-118484510	ACCCGGGTTCTGAGTAGCATAGGGCAAGAAAGCACAGAAGTATAGATTGGGCCCTATGGGACTGTTTGTGCTTACAGTGGCAGGGGGCAGGACTGGTATCCATGCTGTGGCTGGCTGGAG	1	+	chr11:118484224-118484343	1
chr11:118526790-118528110	GGCCGGAAGGGGTGGAGGGGACCCTTAAAGACTAGATTTAATAGGGAGAAATTGATAAACAGGAGATATTGGAGGCTGGGGCCTGCTTCCCTAGTGCAAGTCAGCCTTCCTGCCCCCAGC	1	+	chr11:118526838-118526957	1
chr11:118526790-118528110	TGCCGCTGTTTTGCTGAGAGGAAACTCTGGTCCTCACTGGAAAAGCCTTTGTGTTTGATCCTCTTGATACTCACTTTTGAACCTGGGGCGCCAAGGACCAGTGCCCCCCTTGTCAGGGTA	1	+	chr11:118527038-118527157	2
chr11:118526790-118528110	GCCCGAACCCAGCCCTCACCTTCTGCGTAAAGACCCATGACCGGCTGTACTACATGGTGGCCCCATCTGCAGAGGCCATGCGTATCTGGATGGATGTCATTGTCACAGGGGCTGAGGGCT	1	+	chr11:118527394-118527513	4
chr11:118526790-118528110	TGCCGTGGGCCTCCTGGCAGAGCACAACTGGGGCTTTTGTATAAGAAGACTTTAATATTCTGTAAGGAGCTTGGTCCTGTGAGTTTCTGGGCTCTGGCCTCCTGAAGAACCAGCCAGAAG	1	+	chr11:118527535-118527654	1
chr11:118526790-118528110	AGGCGGCCCGCTTCCCATTTCTCAAACCCCGCTCTGCCCCATTGTTCTCCTTTCCCTTATACTTTTTATTACCTTGCTCAAGGGCCAGAGATCTCAAGTGTCAACCTTGAGGTCCCAGCT	1	+	chr11:118527926-118528045	3
chr11:118562200-118563720	TGCCGGGATTTGCCCAAGGCTGGTGGGTTGGTCATGAGGGCAGGCCCGAACTCATCTCTATTTTCTTGCATTCCGGCTCTCCTGATGTTCCAGGCCCATCTCTGAGTCATCCTTGGACAG	1	+	chr11:118562796-118562915	3
chr11:118562200-118563720	CAGCGGGCAGACCACCAAGGGGCAGGCTTGCTGTTTCGCAGCCTGACCCCCAGCCTGTGTGCCTCATTGCCGCCTCCTCCTCCCAGAGCAGGGCCTACGCCTCAACCAGAGCTTGGAGCA	2	+	chr11:118563030-118563149	4
chr11:118562200-118563720	CACCGAGGGCTGCCTGCACACACCAGGGAGGGCTCCTGAGCACCCACTCTCAGGCTTTGCACGTTTCCGAAATTCTGCACACGACAGCAATTTTTGCAGCAAGGGTGTGGAGGGTGCCTG	1	+	chr11:118563282-118563401	4
chr11:118562200-118563720	GTCCGTGGTTGCCTCTGTCTGCCAGGGCTGCACGACCTCTGGTTTTCACCTCAACCACTGCGGCTTCCTCTCTCCCCGTGGGAACAGGGCATGGGGTGAGGGAGCTACCATGCCCAGACA	1	+	chr11:118563429-118563548	4
chr11:118629200-118629720	CACCGTGCCAAGCCAGAAACACTACGAACTTTTATACAGTGAAGACGGTGGGAAAATTGATGAAATCATCTGTTTTACTGGGACTCGAGAGATAATATTCAACAGCAGAAGCCTACTTCT	1	+	chr11:118629360-118629479	4
chr11:118642600-118643110	CAGCGAAGAGAAATAAAAACATCTCCACACAAAAACCTGCACCTGAATTTTCATAGCAGCATTATCCTTAATAGCCAGTTCCTTCTATGTTTTTTTTTATAATAGTACAAACTTTATTCA	1	+	chr11:118642641-118642760	1
chr11:118746190-118748520	GACCGACCAGAGAGATAGAGGTGCAACCTGTCAGAGCCCGGGAGGCACCACAGAAATCTCAACGGTGCCAGGGTGGGGCCCAGGGAGGCCGGTGTTCTGGGAAAACCAACTGTTGTGTGC	1	+	chr11:118746193-118746312	4
chr11:118746190-118748520	TGCCGGTTGTATGAGGTGCTGTGTTCTTCCTGTTGTGTGTTGTGTGCTGGTTGTATGAGGTGCTGTGTTGTTGTTGTAGGTTGTGTGCCGGTTGTATGAGGTGCTGTGTCGTTGCTGTGG	1	+	chr11:118746430-118746549	3
chr11:118746190-118748520	AGACGTCAACTATGGCACCCTTTGTGTGGAGGGACTGAAGGCCCTGCTGGGTGGTTGGGAGCTCCAGGTTGGAAAACAAGCTGTGTGGGGACGAGTTTACCAATTGGTATATGGCTGTGT	1	+	chr11:118746757-118746876	2
chr11:118746190-118748520	CTACGTGGCCTAGAGCGGTGGTTCTAGGAGTGTAGTTCTCAGGCCAGCAGCATAGCGTCACCTGGACACTCTTAGAAATGCACATTATCAGGTCCCACCCCAGACCTCCCGAATCAGACA	1	+	chr11:118746884-118747003	4
chr11:118746190-118748520	TCTCGTGGTGGGGCCTGGCAACCTGGAGGTAACAAGCCCTCCTGGTGACTCTGAGGCATAAAGTGTGAGGAGCACTCCCCTGGGGATGCCTGTTTGGCATTCTGTGTTTGGCGTGTCTTT	1	+	chr11:118747005-118747124	2
chr11:118746190-118748520	TTGCGCAAGCAGGCAGGGTCTGGTCTCAGAGCGGCCTTGCTGGGAAGCAGACATGCTGGGCCTCCAGTGCAGCGTTTCTTCTGTCACCCACTCAGCCTTACAGCCTACCCAGCGCATGCG	1	+	chr11:118747123-118747242	5
chr11:118746190-118748520	GTGCGAAGGAATGCTGCACGTTTCCCCCATTCCCTGTGCCTTCCACACTGCTGACTCCACCCACACTACCTTAGCAACACGGTAGAGTTTTGCATATTCTTTGAAAATGTGCCCAGTTGC	1	+	chr11:118747257-118747376	3
chr11:118746190-118748520	TCTCGCCTCTGGCTGCCGCAGTACTCAGTATACAAACACCTGATCCAAGCACCAGACTCACTCTAACCCTGGCCACACAACCTGCCCCAGGCCGACGTTCCCAAGCTCATTTGTGGCCCC	1	+	chr11:118747455-118747574	4
chr11:118746190-118748520	TAACGAGAGGGGAGCTGTGCGTGGGTGCAGGCTGCCGGCAATGACAGCCTTTACCACCCCACTTCCTGTGTTGACTTGTAATGGGGTGTTGGGTCCCTGCTGTCTGAGTGAGCTGTGAAC	1	+	chr11:118747653-118747772	3
chr11:118746190-118748520	TGGCGCCTCTGAGAGACGGGCCGTGTGGTCTTGTGGAGGGAGCCCTGGATTTGGTGCCTACAGGGCTGACTTCAGGCTCTGACTCTGCAACGAACCCTCCCTGCAATCACGAGCAAGAAA	1	+	chr11:118748311-118748430	5
chr11:118757600-118759520	CGTCCACGTGGACCATCTCATTTCATCATGTAGGTGTGAAGAAGAGGAACCAAAACCAGCTCAGGCTGTTTCTGGGCTTCATCTAGGGGAAAGGGAGGTTCTCCACCCGCCCCCCGCAAC	1	+	chr11:118757601-118757720	4
chr11:118757600-118759520	GTTCGGGCATACAAACTGCAGAGTCTCCGTCAGGAACTCTTGCTTTCCCCAGGGACGCAGGCTGCAGCTGATCCCACTCCTCTAGCAGAACGGCAGAAACAGTGGCCGCATATGTGGACC	1	+	chr11:118757845-118757964	5
chr11:118757600-118759520	AGACGCTGGGGTGCCAGGTGGGGCTCCCTTAAGCCTAAAGACTTGCTGCAGAGGCTTGGAGTAGCTTAAACTCTCCCCCTAACACCACATCCAGCACAGTACCTGCTTCTGATGGCCAAA	1	+	chr11:118758118-118758237	1
chr11:118757600-118759520	ACCCGTGGGTAGAGATGAAAGAGGAGTCTCACAGACTTGTCCCTGAAGGCTGTGGGTGCGGCAAGGGAGATGTGACAAATGGCAAGCCAGAGTCTCAGATGGTCTTTAGGGGCTGTGGGC	1	+	chr11:118758238-118758357	2
chr11:118757600-118759520	AGACGGGGTAAGGGGTACAGACCTACACCCTCACCCACAGCCCAGTCTCATTTCTCCAGACCCCTGCACCCCTTAAGCCACTGAAGGCTGGAATGACAGATACCCTGGCCAGCCCCACTC	1	+	chr11:118758369-118758488	1
chr11:118757600-118759520	TCTCGGCTGGGAATATCCACACAGGGACATAAAAGGATATGGAGCTTGTGTGCTCCCCCCTGGCCAGAGCAATGACTGGCGTCTGTGTGCAGACACCTCCCGCGGCCAGCATGACTCAGG	1	+	chr11:118758501-118758620	4
chr11:118757600-118759520	GTTCGGCCTGAGTAAGCCACGCATGCAGGCAGCCCTGCCCCCTCCTTGGGGCTGAGAAGCAAGGTCAGGCTGGGGCATTCACTGGCGGCAGAATGGACTAGAAATACCAAGTCTCCGGCT	1	+	chr11:118758636-118758755	4
chr11:118757600-118759520	AGACGGAGATCATGCTGAGAACCAGCTCAGCCCCAGGCAGGGCAGGACAGACAGAGAATCTGGGAGTGGGAGCGAGGGGCATTTGAAGGCAGAGTCCAGCCTCCTTCTTCCCAGGGCAGG	1	+	chr11:118758764-118758883	2
chr11:118757600-118759520	AAACGTTCCTCTCCTTCCTAAAGGTACCATCTCATTGCTGGACAGTTCTGTCTGTTAGAAAGTTCTCCCTCCTTTGACTGAAACGCTACCCCCTCAGCTTCTGCCCAGTCCTTCTAGACT	1	+	chr11:118758909-118759028	2
chr11:118757600-118759520	CTTCGGCTGGCCACGTCACTCCCGTGACTCATCTTAAGCTTGTAGGTGACAAACTCCCAAGTCTTTCTGACGAACTGTTGTTACCTGGTCCTCCCTAACTTATCCCTGGACGGGTAATGT	1	+	chr11:118759291-118759410	5
chr11:118823200-118825120	AGACGGACCTGGGTTCTGATCCCAGCTCTCCTGGTTGAAGAACTGCCATAGTTCAAGTGAAAAAAAAAAAAAAAAAAAAAAGGTGCCACAGTCCAGAAAGAAGTTTGTTTTAGGAGATAG	1	+	chr11:118823619-118823738	1
chr11:118823200-118825120	GTACGCAATAGGAGTGCTTGAATAGGAGATTTGGAAGAGAGGAGGCAGGGGAGGGAACTCAAGAGAGTTTAGAATCAAGAATCCAAGGAGGAGACAGCCTAGAAAGAGTGGGTCCAAGAC	1	+	chr11:118823843-118823962	1
chr11:118823200-118825120	TCTCGGCTGCTGTGATGGGATAATTAGATGCGAGAGCTCAGCACAGATGATGCTCCAGTTGCTTAGCAACTAATGGTTTCCATGGAGACCGCAAAGCACAGCCTCCAGAGCAGCCAGTGA	1	+	chr11:118824141-118824260	3
chr11:118823200-118825120	GCTCGGCAGGGCAGGGAGAAGACGCAACTCCCCGCTCCTCCAGAAACCTGGGGAGGGCTGGGGTGGGGAAGGTGGGGGGGGGGGATTGGAGGGAGAAGGGAGAGCTTAAAGGCACAGGGC	2	+	chr11:118824264-118824383	3
chr11:118823200-118825120	GTTCGGGCAGATTGGGAAGGAACACCTGCCCTGATCCCTGATGTCCGTGGAAGAGGATCCAGCTGGGGGTGGGGATGCTGTTTACCAATACAGAGCAGCTGGCAACTTCAAGTGTGGGCC	1	+	chr11:118824771-118824890	2
chr11:118850800-118851320	GTCCGTCCTCAACCAAGATTCCTCTTACAGGAGCTGCTTGGCCTGATTCTGCTTTGTTCATGCTGTGGTCCAAGCCCTGGGCCCTCAGAGGGAGGGAGGGTTCAGGTGAGCCACGCACCA	1	+	chr11:118850909-118851028	2
chr11:118850800-118851320	CCACGTGGATGCTTTGCCACGTGCTCAGTTAGCAAAGAGCAACTCCAGGCCAACTTGCTACTATCCCCCTGGAGAGAAGGGCTAAAGCCCCTGGCCCCTGGGTAGAACATGCCCCAGAGA	1	+	chr11:118851026-118851145	2
chr11:119092800-119093920	TCCCGGAGCTAAGCACGTTTCTTTTTAACATTGTTCTGAGTGATGCTGTAAATGTACAGGCAGAAGTAAACAAAAGGCAGCCATTTTTGCCACTGCAGGATTTGGAATGCAAAATAAAGT	1	+	chr11:119093193-119093312	2
chr11:119133600-119134520	ATACGGTTAGTAATTCCTATTTCAAAGCATTATGAGAATTAAATGCACTTTATTTAGCTTAGTAAAGCATCTAATCCCTAGTAAACTCTTAGTGTTAACTGCTAGAGATGGAGAGAAGCA	1	+	chr11:119133729-119133848	1
chr11:119133600-119134520	AAGCGTAGATAGAGTGTTTGGTGGAACATTGACTGGTATTAGAAAGGTGAATTAGGACTACATTGTGAGTGCTTTCATGTATCAGGTCAGCAGTTTGAACTTTTTAAGTGGTAATTGAGA	1	+	chr11:119133893-119134012	1
chr11:119133600-119134520	TTTCGTTTTGTTTTGTTTTGTTTTGTTTTGTTTTTTAACAGCTTAAGTCGATGATAAGAGTTAAACAGTACTTCATTGACTTCCTGTGAGGCTTTGTGGAAAACAGTTCCGTTGTATCTA	1	+	chr11:119134353-119134472	3
chr11:119226000-119227310	CCACGGGGCACAAGCCGGGCCCAGCTGTGTGGGTGAACAGCTTTACTCTCCAGGACAGCACAGAGTTTTATCCAACTATGTAGGGCAAAATTGAGCCCACAGGAAAGAACCATACAACTG	1	+	chr11:119226129-119226248	2
chr11:119226000-119227310	CAGCGCTAAGAAGAGCTGAGGGGTGGCCTGGGCATCCCTGAGAAACTCGGTCCAAAGGGCCTATTGTCTAGGAGGCTCTGAGAAGGGGGCGGGGGCAGGAAGGCCAGGGGGAAAGGGATG	1	+	chr11:119226303-119226422	3
chr11:119226000-119227310	GGACGAGGGGCTTGTGCTATCCTTCAAACAGCTGGGGAGCAGACCAGGGGTGGGCTAGAGGACGTGGGCGGGAAGAACTTGATGCCCTGTCGGAAGGAATCTACCTGCTTTCTTCTTTGC	1	+	chr11:119226457-119226576	4
chr11:119226000-119227310	CAACGAGCCAGGGCTAAGGGCAGGATCCCTTTCCCAGGCGGGTTTGAACAGAGCACTGGGGAAAAGGGAAGAGGCTGAGGGATATTTCAGGAGGGGCAGTTACCCCCTGGTCCCCAAATG	1	+	chr11:119226591-119226710	2
chr11:119226000-119227310	CAACGCCCACCTAGCACCACGGAGGGCTAGCATTAGAAAGTTGTACTTGGAAAAGCAATAAAAGGACCAGTGCAACGTCCCAGCTATGAAGAGGCCTGAAGGAGAGCACTCCAGTCTGAA	1	+	chr11:119226843-119226962	3
chr11:119226000-119227310	CAGCGTTTTCCAAAGATGTCCCTTCGTCTGTCCCCTGGAGTTAGCAGCGTGAAGAGGGCTCTTGGCTCATGGCTCTGGACCGGCGAGCCGTGCGGGTGGAGATGGGCGCCGGCTCCTCCG	2	+	chr11:119227017-119227136	10
chr11:119226000-119227310	CCGCGGCGCGGGCGTCCAGGCGGTGATGCTCCCAGCGAGCTCCAGAGGGCGCTGTCCCCTCGGAGGCGCGGGCGCTGCGGCGGGAAGCGGCGCAGCGAGGGTCTTCCCCCCCAAGACACA	2	+	chr11:119227134-119227253	17
chr11:119240600-119241110	GAGCGAGACTCCATCTCCAAAAAAACAAAACAAAACAAACTTATTTCCCTAAGTGAATTGTGAAGGCACTGAAGGCAGGGACTGTTGCTCGCACACATCTCTTGCCTGCCAAAGCACCAG	1	+	chr11:119240870-119240989	2
chr11:119316800-119317520	CTCCGTGTGCAGGGCTGTGATGATTAGGCTCTGTGCCCACACTGCCCCACACCTAGTGGGACAGACTGTGCCCCGGCCCCACTGGTTGTCTTGTTGTCGCATTCGTCCTTGCATTGTGCC	1	+	chr11:119317200-119317319	4
chr11:119316800-119317520	CATCGCTCCCTTTCCTTCAGGGCTCTGCCTGGTGGAATCCACAAGTTCCTAGGCTCAGCTCACATGCCTGGTCCACCGTAGAAGATTCCTTGGTGCATTCTGTTCTGGGCGCTACTTTGC	1	+	chr11:119317322-119317441	3
chr11:119345000-119346320	GTCCGCATCGCTCTTCCTCCTGTGCTACATTGTCTGTTCCAGAGCTATAGCCTGAGGACTGGGCTTCATTGCTGAATGCAGTCCTGTATCCAGACATTTGGTTCTGTTAATGCAGCCCAA	1	+	chr11:119345011-119345130	2
chr11:119345000-119346320	GCACGCCTTGCACCCAAGAACCCATGAGACCCTCGTCATGGACCAGGCCCCATGGCAGGAGCTAAGGGCAATTCTCAGACCTAGAATCCTCACTTGCCTTTTTCAGGCAAAGACAGGGAA	1	+	chr11:119345189-119345308	2
chr11:119345000-119346320	CTCCGTCCTTCAGTGCTCTGGGAGCCCAGGCAGCTGTCAGGAAAGGGACAAGGCCAGGGACTGGGAATGTGGAGGGAAGGGGCAGGTTTGAGGAGATCCTGGGTGATGAGAGAGGGACTC	1	+	chr11:119345327-119345446	1
chr11:119345000-119346320	GTCCGCTGCCCATGACAGGGAGTCTGGCTGTAACCATCTTTTGGAAGCTGGATGCCGGGCTAGTGGCAGTGGTTGGAGCAATGCTACCTCCTAGTGGTCTGATCTGCAAGTGCAGTCAAT	1	+	chr11:119345514-119345633	2
chr11:119345000-119346320	TTCCGTTCTGGCTCATGTTAGCCGTCGCTCTGTGGCATATCTCTCTTACTCTGTCTGCCCTGCTGGCTTGGGCTGTCCGTTCCTCCATGTCTCATTCCATCAGTTTTCACCTCACCCTCT	1	+	chr11:119345781-119345900	4
chr11:119345000-119346320	CCCCGAGCTGGGGTCATGCCTGGGGTCATGTCTGCCCTCTTCTTAACATTGAAGCTGGTTCTTGAGAAATACAGAGGCTTTTCTGCTTTTTCCAGGATGAGTCAGGAACTCCTGGAGTGA	1	+	chr11:119345976-119346095	1
chr11:119395400-119396920	CTGCGCAGCTTCTTGGAGGTCCTGGAGTGTGGTTCTTGGGTAGGAATGCAGTCCATTTAAAACAAGGCCAGGCCAGCAGCCTTCAGTAGCTTGGATCCACTTTCTTGGAATTAGAGGAGG	1	+	chr11:119395439-119395558	1
chr11:119395400-119396920	GGGCGGGTCAGTTTTCCAGCTCCTGCCACTTCATGGAGACTGAAGTCTGTTCCAGGGAGTGGGAAACGCAAGGAGCTCTCTGGTGATGTTTGAGCATCACTAGGCAAGACCTTCACCAGT	1	+	chr11:119395579-119395698	2
chr11:119395400-119396920	CCACGCTGACCCACTCACAAGCCTGTCTGGCTGCAACCTTCTCTATACCAAGCCAGTGGCAACTCCATCCTTGCAGCTCCTCAGGGCTGTCAAAAGTCTAAAGATCTTAAATGGCTTTTA	1	+	chr11:119395835-119395954	1
chr11:119395400-119396920	TTCCGAAGAGCTAACCAGAGGAGGTGGGTTTTATGGACAGGAAAAGGCTGAGCAGAAACAGGGAACGAAAAGTGAACTTGTCATTTCAAAGTTCCTTTTTCTTGTAAAGGTTAAAGCAGA	1	+	chr11:119396006-119396125	2
chr11:119395400-119396920	TGGCGTGGAACTTCGGCATGAATGACTCCACTTTGGTTTGGTCTGTTGGGCCCAGTGCAGGAGCTTAGACCAAGCCATTGGCCTCCTATAAATTGTATTTAACAGGGCAAACAACTTAGG	1	+	chr11:119396234-119396353	2
chr11:119395400-119396920	CACCGCTCCCACCACCTCTGTGGCTCCAGCTGGGCCCAAGCCCACATCTTCTCTCGTTTGGTTGCAACAGAAGCCATCTGCTTACCTCCTGACCCTCGCCTGTCTATTCACACAGTGGCC	1	+	chr11:119396407-119396526	3
chr11:119395400-119396920	CTCCGTGGCCTAGAAGGCTCTTTGCAGCTGGCCTCTCCATTTGTCTCCCTGTCTCGCCTTTTTCTCTTGCACACCCCTGCAGCCACACTGGGCTCCTTGAGCAAGCCAGGACTGCTGCCA	1	+	chr11:119396596-119396715	2
chr11:119395400-119396920	GCACGGCGCTCCCTTCCTCCCTCCCGAGCACTTGCCTAGATGTGCCTTCTCAGTGAGGTCTTCTCTGAGCACCTGATTTAAAATTGTCATCCTGTTCCCTGGCTCTCTCTCACCCTGCTC	1	+	chr11:119396729-119396848	3
chr11:119460000-119464120	GAACGGAAAGCTCAAGAGATCTGCAGTCAGAAGACCTGAGATCTCTTCATTTGCTAGCTGTTACCTAATTTTGTTTAGCCTTATTTTTCCCATCTGTAAAACTGGGATATTGGTTAGGGT	1	+	chr11:119460112-119460231	1
chr11:119460000-119464120	CCACGTGGGTTCCTCCCAATCCAACAAAAGTTAGACTTGGGCCTCTAGGACTCATTCCAGTGAGGACCCTCTGAGCACTCATGAAAGCTTTCATGGGAGTCTGCAGGAGGGAAGGAGGGT	1	+	chr11:119460484-119460603	1
chr11:119460000-119464120	TGCCGAGCATCACAGCAGGCTCCCTTTCTGCCTTCCCACACCAGTCCCCTGACACCGACTGGATGTCACTCAATTCAATTCAATTCAATTCAATTCAATTCAATTCAATTCAATTCAATT	1	+	chr11:119460954-119461073	2
chr11:119460000-119464120	TGGCGTTAGCACAAATCCCACAGGTTAAGGGGCTTAGTCCCGCAAGACTGCCCACTTCAGGTACCAACTACAAGTCCTGGGTGTCCTCAAGCCACTCACACTTCTGCCTGCCCAGCTATA	1	+	chr11:119461109-119461228	2
chr11:119460000-119464120	ATTCGGGGGTTCCTCTACACCCTCATTTTGGGTTGATAAAGAATGACTCAGAGAACTCACTGGAAGCATTATATTTACAATTACCATTTTATTGTAAAAGATACAAATAAACAGCCTGAT	1	+	chr11:119461230-119461349	1
chr11:119460000-119464120	TTTCGTGACTTCATTGTGGGAGGAGGCGCCGGAACTGTATGAGTGGTTGAAGGAAAGTATGAAGAAAACAGAATCACAGATCATCTTTACTTAACTGGAGGTCTATCCTACAGAAGAGGG	1	+	chr11:119461881-119462000	3
chr11:119460000-119464120	GAGCGAAAGTAATGGGAAACCAGTTTTCAGCAGGAGCTGATAGGGTGGGCTGCCTTGAGAAGTAATAAGCTCCTAGAGAATATTTTAACAGAGCTGAATGCAAGTTCCATGTGAGCATCA	1	+	chr11:119462030-119462149	1
chr11:119460000-119464120	AGTCGGACTTGACTTCTGCTGTGTGCCTGGGGCCTGAATATTACCTGACAAACAGTAGATGCTTACTAAATATTTGGTAAATATTTGTTGAATGCACATTTGTGGAGGAGAAGGGAAGGT	1	+	chr11:119462154-119462273	1
chr11:119460000-119464120	AGCCGTTGTGCTGGCTTTTGAGGCAAAAAACAAAAAAACAAAAAATTCTTCTTAAGAAGCTCACCACAGTAAGTGCTGTAAGTGGGGAGATAGACATTTATGTCTAGAGCAAAGTTTAAT	1	+	chr11:119462323-119462442	1
chr11:119460000-119464120	CCACGTGGCCTCCCGGGCTGAGCCCCAATTTTGGGGTTTGCCCTGTGCCAGAAATAATGGGAGAGAAGACAACAGCAGCCCAAGTTTGGAAACTGTAAAGCAATGAATGAGTAAACTGAG	1	+	chr11:119463519-119463638	2
chr11:119478190-119479920	CTCCGTGTTCCTATTGCCTGGTAGCCCTGCACCCACTGAGTCAATGACATCGATGCCTCTGGGGAGGGCGGCTACAGCCTAGAACAAAGAAGTCAATTGAGTTGCTGAATGGATTTTTTT	1	+	chr11:119478554-119478673	3
chr11:119478190-119479920	ACTCGAGGCAGATGCAGATACAATAGTCTATGGGCAAAGCGATTTTGATTTGCAAGAGCTAGAGCTTAAGAGAGAAACAGTTTAGCTTTAAATTCCAAGAAGGCTTAGTTTAAACTCAGG	1	+	chr11:119478678-119478797	2
chr11:119478190-119479920	CCACGTGCAAAAATCCATCTATGTGACTAAACTTTTATTCTCATGCAATGCTTTAATGAGTAGTAGTGGTTAACATTGTGATTACCTTGTGCTACGTACTGTGCTAAGGGTTAGATAACT	1	+	chr11:119478882-119479001	2
chr11:119478190-119479920	GCACGATTATTCCTACGCTCAGATGAGCTCATGTCGATTGCCTGCTACCCAGCTATAACAATGCCTCTCTTTCAATCAGTTCTCTCACTTCTGTTTCCATTGCTCCTTCTCCATCCAGGT	1	+	chr11:119479037-119479156	3
chr11:119478190-119479920	GTGCGTGCGCTTCTCTCTGCTGGGAAGATCCATTGACACCTTGTCTCTTTGGAGAAATCAGACCCCCTTGTTCTGAGGCTTCCAGAGACAAGTAATCATATCCTTTTCCATGCCCCAGCT	1	+	chr11:119479161-119479280	2
chr11:119478190-119479920	CTCCGTATCTTTAGAATCTAGCAAATGCTCGGCACGTAGTAGGGACCAATGATTATTAAATAAGTGACTAAATGATGGATGAATGGAGGAAAATAGTTAACCACAGAGCAGAGACCTGAG	1	+	chr11:119479388-119479507	3
chr11:119478190-119479920	CCACGCAGGAAAGGCTTCCTGGGAAATTGGGGAGCCCAAGGAGACAGGCAGAACCATTGTTTGGAAGGAGCTGTTGGGTCTGGTCTCCACCTCTGCCTCCTTTTCTTTTCACTTAGAGGT	1	+	chr11:119479521-119479640	1
chr11:119478190-119479920	GTGCGTCTGCTCAGCCCCAGGCAGTTTATGCCCTGCTTCCTTCTGGAACTCTCATAATATCCTGCACCAGCAGGGAACAGACAAGCGGAGCAGAAGGTGCCTTTAGGCAGTGCGATGCCC	1	+	chr11:119479671-119479790	3
chr11:119533800-119538320	GGCCGCGAAGCCTGCCTCTCCATCCCAGGGTCCTTCCCATGGGCATGCCTGTCTAGAGTGCCAGGGGATCTGGGAGCAGATGGAGGAACTGAGGCACTTTGAGCTGGGGGACTGAGAGGG	2	+	chr11:119533898-119534017	2
chr11:119533800-119538320	TAGCGGCCCCACCCCCCTCACTTTCTGCCAGGCCCGAGGCTTTGACAATGGCCTTTGTGTGTGAGGCATTGTATGGACTCCTCAGTCCCTCGGACTGTGTTTGCAGAGCTTCTGCCATGT	1	+	chr11:119534187-119534306	3
chr11:119533800-119538320	CTCCGTGTGGATGCTTCTTTACCTCTGACTCCTGCAGGTGGATCCCCCTGGGATCCCAGCCCTGACTAGCCAAAAGAACCAAGTGTTGCTAGATAAGGGAGAAATCAGAGAAACCTCCAC	1	+	chr11:119534327-119534446	1
chr11:119533800-119538320	CCACGCTGTAAGAAGCAGTTTGGGGCAGGCCTGAGATCCTAGGGTGGAGGCACCGGGGACCCAGTCTCAGCTGTCTCTGGAAGCTTCTATAGGCAGACCCCATTCTCAGCTTAAAGGGGG	1	+	chr11:119534443-119534562	2
chr11:119533800-119538320	AGACGGGTGGGCCTTGGGCAGTGTCTGGATGGGGCAGGGCATGGGACTCCAGGGGAAAGCAGGCAGAGAGGAGCAGTGTGTGCATGTGTGTGTGTGTGCACGTGTCAGCAGAGGCAGAGA	1	+	chr11:119534577-119534696	2
chr11:119533800-119538320	GGACGCGTCAGAGCTAGGCCAACTCCACTCTCTGTGGGCCAATGAGGAAAAAAAATGTAAAACCACCCTCAGCAGGAAAACACTGCCCAAGGCCCCGCTTAACAAACAAGACTCCCTGGG	1	+	chr11:119534760-119534879	3
chr11:119533800-119538320	AGCCGCACCCCTCCCCCTACCTCTTGGGCGCACCAGCTGTCTAGACCCAAGGTCCAAACTCCCAGCTGCATCAGATTTCACTGGTGGGTGTTGGGTTCCCTCTAGCCGGGAGGAGGAGCA	1	+	chr11:119534891-119535010	3
chr11:119533800-119538320	GGGCGGGGGAGGCTGGCTCCCCAAACCCTGGAGGGATGCCCAGGTACACAAGACGAGAACAGGGCTCCCTACACAGAGGGCAGGCAGGTGGGGCCCGTAAAGGGAAGATACAGTAACACT	1	+	chr11:119535101-119535220	3
chr11:119533800-119538320	AGTCGAACACAACACCATGGGGAAGGGCGGAGGAGAGGGAGGAAATAAAACACAAAGCCAAGTCGTGGCTGCCCTGGGCTCCCCTGGCCCCCCAGGAGTTCGGGGCTGGCTTTGGGCAGC	1	+	chr11:119535229-119535348	4
chr11:119533800-119538320	GGGCGTGCGGGGAGGGGCTGGGGAGGAGCGGTCACAGACAGAGGCTCTGGAAGGGGGGCTACACGTACCACTCCTTCTTGGAAATGAAAGACCCGTCGTTCTGAGAAACCATGTTCTCAG	1	+	chr11:119535399-119535518	6
chr11:119533800-119538320	GGTCGTACTGGTAGCCCAGAGTCCGGTCCCCGTAGCCGTCCTGACGGGCCTCGGCCTCATCCACGGTGAAGTAGGGCCGCTTGGCGTCCTCGTCATATTTGGGGTGGGGGCCGCCCACCT	2	+	chr11:119535537-119535656	11
chr11:119533800-119538320	TTGCGCTCGCCCCCTCCACCGCCCTCCTCCTCCTCCTCCTCCTCCTCATAGCTGCTTCCACCCAGTGGGCCGGCCTTCTTCTCGTCGTCTGAGTCGTCGGGGTACTGCAGGTTCTGTGCC	2	+	chr11:119535656-119535775	8
chr11:119533800-119538320	AGCCGTTGCCATACACGTGCTTCTTGGTGCTGTAGTCACCCTTGAAGGTGTGCCGGCGCCGACGCAGGGCGACCACGATCCCGCCGACCACAATCAACACCAGCAGGATGCTCCCCGCCA	2	+	chr11:119535813-119535932	11
chr11:119533800-119538320	CCACGCCCCCAATGATGGCCGTGGGCACCGGCCCGGCGCGCCGCCCATGTTCGGGAGGAGACGGGGTGTAGGGGAATTCTGGGTGAGGAAAAGAGATGGAGGGGACAGCATCAGCGTGTG	2	+	chr11:119535930-119536049	10
chr11:119533800-119538320	GTTCGAGGCCCCGCAGCACTCCACCCATCCTGGAGCCCTAACATGCCGCAGCGTTGGTAGCTGGAGTGAGAGACAGGCAAGAGGAGAGGCAGAGGGCAGTACCCACAGCACCAGGGTCTT	1	+	chr11:119536140-119536259	4
chr11:119533800-119538320	ACACGTGTGCCAGTTCCAGCTGCAGCACACTGCCCACTCCATGCCATTCACAGCCACAACCCTGAGGAGGTATGCCATTCATTCTCATTGGATATCTGAGGAGCTGAGGCTTGCAGAGGT	1	+	chr11:119536322-119536441	1
chr11:119533800-119538320	CATCGTTGCTTCTCCTGCACATAGAACGTGTGCAAATGTCACTGATACCCCTCTGCCAGACACCTGGCAGTCACTCTGCCCCAACACTATCAACTTGGCTTCCAAGACCCAGAACCAGGA	1	+	chr11:119536476-119536595	2
chr11:119533800-119538320	CCCCGTGAGTGCCAATCAGCTGCCAAGGTGCCAGAAACTAGGGCTGTGGTTCTTGGCTGTGGTCTGGGCCTGCAGGGCAAGGTGGGGGCCTGGCAGTGCTGCCAGCCTGGGTTATAAGTG	1	+	chr11:119536678-119536797	1
chr11:119533800-119538320	GGACGGCAGAAATGGGGGTGAAAGCATGTGCGTGTGTGCGTGCGTGGCAATGTCGAGTACACACAAGTGGGCACATGCACAGGCATACACGCTTGCCGTCATAGCAAGCCTGCCACCCAG	1	+	chr11:119536835-119536954	7
chr11:119533800-119538320	TGCCGACATGATGAACATGAGTGTGCAAATCTGTATGCCCCGTGGACACAGCCAAAATGAGGAGGCAGGAAAGGTGAAAAGAAGAGAAAGGAAGCAGGTGGGACAGGAGAGAAGGCTGGG	1	+	chr11:119536986-119537105	2
chr11:119533800-119538320	GGCCGGGCCACAGTACTGTTCTTTGGCCAACACTGCCCCTTCCCTTGCCTTACAGGGCCTGGGAAGGTGGCTGAAACCAGGGCCATGCCACGGGCCAAAGAGGCCCTAAGGTGAGGCTAA	1	+	chr11:119537129-119537248	2
chr11:119533800-119538320	CCTCGGTCAGAGCCACTAGGCTGCGGGTCTAGGGCAAGCCCAGAAGGCTGACCTCAGCCGCTCAGGCCCTCCTTGCTCCAGGCCCACGTAAAGGGCCAGTTTGCCCGTATACTGTTTGCC	2	+	chr11:119537300-119537419	5
chr11:119533800-119538320	GGGCGTGTGTGGGGTGCTATCCCACTCGGCAGGCTGCAGCAGGGTGGAGATTCTAGGAAAGAGGAAAGGCCTTCCAGGAATTTGGGCGGGAAGGGCTGACGAAAACACAGGGCCCAAGGA	1	+	chr11:119537507-119537626	4
chr11:119533800-119538320	TCACGCGGCTGAGCCAGGACCCCCCAGGGGCTCCTATACACGTGGGCACTGGCAGAGGAGCACTGCCATGGAGGACCCCGCTCCCCACCTGCCACCACCATCCTCGGTGCAGGTCAGCCA	2	+	chr11:119537653-119537772	5
chr11:119533800-119538320	GACCGCCTGTCTCCGCAGCAGCCTCCCTGGAACCTCAAGCATCTCCCGGCTCACCAGGTCCCATCTGTTTACCGCCCTCAAAAGGGCCCCGCAACTGCTCCCCACGAGATGGGAGCAGCC	2	+	chr11:119537810-119537929	6
chr11:119533800-119538320	CCTCGGTTCTCACCCAGATCTGAATGATCTCTCCTGTCTACACCTGCCTTCCTCTCTTCATCCATCCCTCCCATCAGCAAACATACTGAGCATCTATCCTGCTAGTCACGGGATATGAGA	1	+	chr11:119538001-119538120	2
chr11:119547590-119548120	GGACGTAATGTATATGTGTGTGTTGGGGGTGGGGGTTGTTCTCTCATGGCCCCGCTTCTTACTGAGCCCAGACCCTAATTTCTTCCCTGCCTAAAGGCTCCTGGAGGTAGGATGGTTGCC	1	+	chr11:119547629-119547748	2
chr11:119547590-119548120	ACCCGTGGTCCAGTCAGCTGTCTTCCAAGGTGACTGGTCAGCCCTGCAGCACTTACGTGGTCCAGTGGTACTCAGTGGCTGGGGGGTTAGCATCAGCTTTGCAGGTGAGCTTCACGTCCA	1	+	chr11:119547756-119547875	3
chr11:119547590-119548120	ATCCGCTGCAGGTACCAGTTGCCATCAAACCCCTCAATGGTTACCTCAGGCTCATCTGTGGGGCAAGGGATGTTTGAAGAGGGTGAGGTCAGGAGAGCGGGACTTAGAACAAGGGAACTT	1	+	chr11:119547875-119547994	2
chr11:119559190-119559520	CCCCGGGTAAGACCACTGGCCTAGAGGAAGGGAGTAAAGCTCAGGCAGGGATGGTGGAGCTCACGAGGGACATGCAGGGCTGGCTGTGGCAAGCTGGTGCAGAGAGGAGTGGGAAACATA	1	+	chr11:119559298-119559417	2
chr11:119560790-119565520	AGGCGGTGCCAGGAAAGGGAGCTGTGATGCTGGAGGAGACAGCCGGAGCTCCTTTCCTCGCAGCCCCTCCTTGGTGAAACGTCACCCTGCAGTGTCTCAGGTGGCACAACCATGGACTGA	1	+	chr11:119560844-119560963	4
chr11:119560790-119565520	CTCCGAGCTGGGGGGTGGCAGTCTTTATCCGATGTGCTTCAATGACCAGGGGCTGGGGCCAGAAAAAAAAGGGGATGGGAAACGGAACTAGCAAAGGCTTAAAGTTGAGTTTTCTCTTGA	1	+	chr11:119561108-119561227	3
chr11:119560790-119565520	CAGCGCTGCCGGAGGTAGGCCAGGAGGGCAGGTCCCCCAGGCACCAGCAGATCAGGGCCTCAGGACTGCTGGGGTAAGAGGCAAAACCCCGGCCCTGTGTTCCCTTGGCTGATGAGAGAA	2	+	chr11:119561276-119561395	3
chr11:119560790-119565520	GCCCGTGCCCAGATGTTCAGGCTTATGTCTGAGTAGCATCTGGGTGGGGCCTGGGGTGGGGAGGGTCCCACATCACAGGATGCCACAGAGGTGGGGGAACTCGGGGACAGGGGCAGGGAC	2	+	chr11:119561421-119561540	2
chr11:119560790-119565520	TCACGCCGCCCCCCACCTCAACCTACCTTCCGGCTCAACTACCACCCCAACCCCGATTCTCTCCCCTGGCCAATGGTCCTGTGAAAATGGGCAGTTATCCTCCAAACATAAGCAATGGCC	1	+	chr11:119561581-119561700	4
chr11:119560790-119565520	CCCCGCCCAGGTCTCAACATCAGTGCCAACCTAGACCACAACACAAACCCGGGTCATGACCCCAACTCTAGTGTTAACCTCTTCCTGGTTTAACCACAGAACGAAGCAAACTCCACGCAT	1	+	chr11:119561850-119561969	4
chr11:119560790-119565520	GGGCGGGGAAAGTGGGATCTTCAAAAGGTTGTGACATGGGGTTTTGGGGAGAGGCCAGCTGAGCTGAAGGCTGCTCTGCGGGTGGTCTGCCTGCAGGGGGCACGGTGCTGCCCACTCTCT	1	+	chr11:119562112-119562231	3
chr11:119560790-119565520	CCCCGCTACAGCAGGGCCTGTGGACACATCCAGGTCCCTGGGCTTTCCCTTTCCCCAGTGCCCAGAAGGCTGAAAGGGGCGGTGGGAAGGCAGAGGCTTCCTTGTTTTTCCTGGTGCTAA	1	+	chr11:119562244-119562363	2
chr11:119560790-119565520	TCCCGAAACCCAGCCTTTTCACCTGTAAATGGGCCGGAGCACATCCACCTCATTTGGTTGGAGGGAGAGCTCCTGTATAAAATGACCTCCCCAGTCCCAGGAGTTTTCTGGGAGCCCTCC	1	+	chr11:119562418-119562537	2
chr11:119560790-119565520	TCCCGGCTGTCATCCTCCCTTCCTCCCTCTTTCTCAGCAGCACTGAAATCATCACTTGGCAAAATGCTGAGGGGAGCACATCCCTCCTCTGCCGCGGCCTGTCTTCTTCCTGCCCCGCCG	1	+	chr11:119562562-119562681	5
chr11:119560790-119565520	GGCCGCATGTCCCCAGCCCCACCTGCTCCCTCCCAGCATCCCCAGTGGTGTCAGAGTTTCGAGAGTGGGGTCTTTCCCATGCTTCCCCGCCCGACCATCCCTCTGCCCAACACGAATCTA	2	+	chr11:119562738-119562857	5
chr11:119560790-119565520	CCTCGCCCAGCCCCGCTTCCAGCTCAGACTTGTCGGGGTTTCAGGAGTCACTGGGTAGGGGTTGGCGTGCCAGGGCCTGCTCCGCACACTGCCTCACGGAGGAACCAGCACGTAGGCTCG	2	+	chr11:119562865-119562984	8
chr11:119560790-119565520	GCTCGCGCCCAGCTGCGGATGCAGCTCAGCCTCGGTGGCCACCTGCTTCCCTTCCCTTCCCTCCTTCCATTCCCATGCTCTCTTGGCTCTGTGCAGAGGGGCCCCTGAAAGCCGAGAAGT	2	+	chr11:119562987-119563106	5
chr11:119560790-119565520	TGGCGGGGGTGGGAAGTGGACCCCATGTTTGCCACCTGCCTCCTTTCGGCCACCCCAAGGTTGGGCCCATGCCCTTAGCAGCAGCAGAAGCTGGGGCTCAAGTGCTCCCCTCCTTCCCTC	2	+	chr11:119563144-119563263	2
chr11:119560790-119565520	GAGCGAGATTGTCCCCATCTTAGAGATGAGGAAACTCAGGGAGGTCAAGTCACCTGCCCACGGTCACACAGTCTGCAAGACTGATTCTGATCAGGGCAGTCTGTCTCCACAGGTGACGTT	1	+	chr11:119563417-119563536	3
chr11:119560790-119565520	CCACGGCCTCCCTCTCTCCCCTTCCTGGGGAAAAGAGCGGCCAGCACCCTCTGAACCAGACCTGGGTGAGCAGCCCCTGCCTGCTGGCAGTGCTGGCCTGAGGCTGACGATGGGGCTGCT	2	+	chr11:119563556-119563675	3
chr11:119560790-119565520	CTTCGTTCTGCGGGAGGCTGAGCTGACACCTCCACCTCCCCCAGGACTACAGGGGCTAGCAACCCCGGCAGCCCAGCACAAGGATATGACTGAAGACTCCAGACATGAAAAGCCCCCATT	1	+	chr11:119563729-119563848	3
chr11:119560790-119565520	CCTCGTCCCAGAGCTCAGAGACTTGACTTCCAGTCCAAACCCTGCCACTCTCGGGGTGTGTGTCTCTCTCTCTCTGCCCCTCAGCTCCTCCACCTGTGAAACCTGGAGGTGGCACCTGCA	1	+	chr11:119563870-119563989	2
chr11:119560790-119565520	GCACGCATCAAGCACCTGTGATGTCATCCATTTACATGTAAAATCTCATTTAATCTTCACAACTACCCCGAGTGGGGAGTCCCCTCAGCCTCGGGCCAAGAGAGGAGAGTGACTGCCAAG	1	+	chr11:119564079-119564198	3
chr11:119560790-119565520	CCTCGTTTTTCACTCAGCCCCTCCCACTCTGGGCCATGACCACCATGAAGCCCAGGAAGTGGCAGCAGGTGCTCATGAAGAGTCAGCAGAGGCTCCTCACACCCCTCCCTGAGTTGGGGC	1	+	chr11:119564247-119564366	1
chr11:119560790-119565520	ACACGCAGGGGGCTCCAACACACCTCTAATGTTGGACGGTGAAGCCGGGCTTCCCCAGCAGAGGCTACTGGGATAGCACACCAAATTAGCTTAATGAGTGAGGCCCAGCTTTAGTAGGGG	1	+	chr11:119564402-119564521	3
chr11:119560790-119565520	CAGCGCTGACTCCTGCTTTCATTTTTAATGCTGGGAAAGGGTGGGTTTTCTTTTTCTCTCTCCCCCGTGCATTTTCACCCTAGCTAATGACTCCTCACTCAGAAAGGCCCCTACCACTGC	1	+	chr11:119564534-119564653	2
chr11:119560790-119565520	GGTCGGACCCAGGGAGAAGAGGGGTGGGAAGGAGTGATCTGAGCCTGGATGGCTTGGCTCCGTGGCTCGGCTGGCTCAGCAGTGTGATCATGGCCCAGGAGCACCTGGGCAAGAATCATC	1	+	chr11:119564944-119565063	3
chr11:119560790-119565520	TGGCGAGAAGGAGCAGTTGGTGGTAGGCAGGCAGTTGGGAGGCCTGGGTCCCCTGGAAGCTCACTACCTCTCATTGCAGAAGGTTCCTGACCTTCTATCTATTTCCTGCTTGGCTCACAG	1	+	chr11:119565177-119565296	1
chr11:119560790-119565520	AGCCGCCTGCCTTGGCCTGAAGTGATGTGGGCTGAAGAGGGCAGTGTGGGCAACACGTTTGCTCTTTGAACTTGATGGTGACACACCAGTTTTGTATTACTCTGGGGAGGGGAACCCTGG	1	+	chr11:119565295-119565414	2
chr11:119568600-119571320	CCTCGGTGTCCTGCCCAGCCTGAGTCTTCTCCCAGCTCCTTACCAGGGACAGGGAAGGGGAAAAGAAAGAGCAAAAACCGGGGTTTTGGCATGGCAGAGCTCTCAATGTGGATCCAACTA	1	+	chr11:119568641-119568760	2
chr11:119568600-119571320	CCCCGACACTGGCAAGGTTTTACTCCACAAAACCCCACCCAGGTGATTAAATTGTCTCTTCCCCTTCTTTCACGGTCTTCAGCATATGAGATTCTACCATTTCCCCCTGGGAAACTGCTA	1	+	chr11:119569003-119569122	2
chr11:119568600-119571320	GTTCGCATGGTGGACAGACCTGGGGCTGGGCTCTTCCACTCATTGGCAAGTTGCCTTACCCTGTGAGCCTCAGTTTCCTCATCTGTAACATGAAACCCCAGTTTCTAATACTTTATCACA	1	+	chr11:119569303-119569422	1
chr11:119568600-119571320	TAACGTATGTACATGGTTAGCCAAGTGCCTGACACAGAATAATTGCTCTGGAGGTGGCGAAACTGATATGTGGGTACCCTAGGATCATGGACAGGGCTGCAAGCTGAGACCATTCCTCAG	1	+	chr11:119569448-119569567	2
chr11:119568600-119571320	CCTCGAAAATCAGCATCCTCACTCTGGCCTGTGGTGCCTGCCCTGGTCCTGGAGTCCTATGTTTTTCAGGTAGGGGCCCAGGAGAGCTCTGCAAAGAGCTAGGATCATCATCTCTGCAGA	1	+	chr11:119569733-119569852	1
chr11:119568600-119571320	AGCCGGCCCCCTGGTAGGTACCAGCACAGGCCTGTGTTTATACTGTGGCATGTGATGAGCCCTAAGGATGCAGGAAAACAAGGACCAGTGCTGGAGCTTTGACCTGAGCTGAGGGGACTT	1	+	chr11:119569883-119570002	1
chr11:119568600-119571320	TTCCGACTGTCCTCAAGGGAACTCTGGGACTCTTTCCCACGGCCCCCGGCCAGCAGACGCCAACTAGCCCAGCTCCTCCCTCTCTCTGCGTCCTTCTCCCCAGGCCGGCCACACCCAGCT	2	+	chr11:119570040-119570159	6
chr11:119568600-119571320	CCCCGAGTCCTGGAGAGCAGAGGCCCCTGTCCCCAGCGGCCCGCCCCACCCCTGCAACTCTGGCCCCTCTGGCGGGCAGGCACGGCTGGGCCTCGAGGCCTGGCTGGAGTCACAGGATGA	2	+	chr11:119570174-119570293	6
chr11:119568600-119571320	GCCCGTTCCATCTATGCCTGCTCCCTCATCACACACAAACATGCAAGGGAGAGTGGCAGGAGTCTGGGGTAGGGCCTTTTGAAAGACGCTCAGGTGCATTCCCTGGAGTGCTCATGAAGT	1	+	chr11:119570301-119570420	2
chr11:119568600-119571320	CATCGAGACTAAGTGGCATTCGGGGTTGCCAAGGTCACGGTTAGTGGCAGAGCCAGGATTCAAAGCCAGGTCTCCTGACTCCAAGTGTAGTGTGTACCCCACCAGCTCACCCTTTCTCTC	1	+	chr11:119570461-119570580	3
chr11:119568600-119571320	AGCCGGAACTGTGTTACTGGAGAAAAGGCACTGTAGCGACAACCGTGTTCATGATTCGAGGCCCTGAAACAGGACTCTATGTCTCCTGCTGGGGTGAGGGCCCGCCTGAGGGTTTTGCCA	1	+	chr11:119570731-119570850	5
chr11:119568600-119571320	GCCCGTTCTTGGCTCTGAGAGTCCCTAATGGGACAAATTCATTTAGTTACAATGTCATTTGTCAAGTGCGGACACCTAGTTCGTGAAAGGGGCCTGGCTTGGGAGTCAGGAGATCCAGGT	1	+	chr11:119570977-119571096	3
chr11:119568600-119571320	GCTCGGTTGATCCTTCCTTCAGGTTCCATCTGGCTTGGCCAGTCTGGGGGTCTCTGCTCTGCAGCCACCCTCCAACAGGCTGCCGGTGTGGAAGGCAACAAGCTCTCAGGCCTGGGGGTG	1	+	chr11:119571184-119571303	2
chr11:119572200-119574320	GAACGGGACCACAGACCCCCTTTGAGTGACACCTCTTCTGTCCTTCTCTGCTCTGGGGTTGGTATTGTGGGGAGAGGCCAGGGCTGGGATTCCAAAGCCCAAACCTGGCCTCTCCCAGAC	1	+	chr11:119572214-119572333	1
chr11:119572200-119574320	TCCCGGTGCTTTATTTTCCTGCCCAACAAGCTGCTGCTAGGGAAATGGAGGGGAAAGGTGGTGGGGGGTGGTCATTCTCAAGACAGGGGCAGCCCAAATCCACCTGCCTCCGCCTCACTG	1	+	chr11:119572453-119572572	2
chr11:119572200-119574320	TCCCGCCCCGTCCCTGTCCCTCCACTGCTCCAGGAAGCCAGCCCCAGACATTAAGCTGTCAAACCACTCCCAATTATCTCCCTCTATGCCCGCCGGCTCCAGGGGCGACAGTTGTAGCAA	1	+	chr11:119572575-119572694	5
chr11:119572200-119574320	TGACGTTGACTCATTCTGTCACCGGCCTGCCCTGCTCTGGGAAAATGCAATTTAATGAAGTCCGATGGCAGGGCTGGGGCAGACAGGGTCCCAGGAAGAGGGTGGCACCAGCCTGGGGAC	1	+	chr11:119572697-119572816	3
chr11:119572200-119574320	CCTCGGCTGCCTGTTTTAATAGCGTATGGTCATGACAGCTGGGAAATTCGTCCTGTGGTTTCATCTCAATCCCTTCTGCTGAAGAGCAAGTCCATTTCCCTAAGCCTTTTGATACAGAGC	1	+	chr11:119572982-119573101	3
chr11:119572200-119574320	CACCGCCAGATGCCATCAAGGCGAGTCCAGGGCTGTGGCTGAGGCCATCTGTGTACTGCTAGGCTAACTCTGCTGCTGGGAAGAAGCAGATTGTTCCTTCTGCTTCTGGTTGGGCCTAGC	1	+	chr11:119573118-119573237	2
chr11:119572200-119574320	CCCCGTTCTCTCAGTTATACAGCAGAGAAGCCTCTGACTCCAGGCTCCTGGGTTCAAATCCCAGCTCTGCCACTTGCAAGCTCTGTGACTTTTTTTTCTCGTCTATAAAAATGGAGAGAG	1	+	chr11:119573296-119573415	2
chr11:119572200-119574320	TGGCGCTGTGGCCCCCACACCTTTGGCAGATGCAGGGCCTTCCCAGGGTCTCTTCCTCTTTTTTTCCTCTTTCTCCATGGCCCATTCATTCTTCGTGCCTTGAGTAACATCTCTTACCCT	1	+	chr11:119573520-119573639	2
chr11:119572200-119574320	ACACGGCATGACCAGGAGACCAAGGTGCCTCAAAGCTTCCCCAGCTCCAGTGGGAGGGGTTGGGACCCACGTGGGTTTGAGAAATGCTCCTGGCAGAGGATCTGACCACGAGTTTCTTCT	1	+	chr11:119573862-119573981	3
chr11:119572200-119574320	CCACGTGCTGGAGGCCCAAGTAGTCAGGAAGGGCCTTCATGCTGGCACCAACGGGACAGATAAATGTCTTTCAGCAAGGGGCAGTCAGGCATCTCCAGAGCTCAGAGGCTGGCTGGCCCT	1	+	chr11:119574002-119574121	2
chr11:119572200-119574320	CCACGCTGTCTTGTACCCTTCTTGGTGTTTGCCTTGGACTTGTCCAAGTGGTAGGATTATAGTAGCTGGTCCCACACAGATCCCCTGTGTACCCAGGATGGGCCAGGAGACTCCAAGAGC	1	+	chr11:119574136-119574255	1
chr11:119612000-119614520	GTCCGACTGTCCAATTTAGTGGGCATGGACAAATGCACGAATGAATGAGACTGCGGGAATGCTGCCCCCACCTCCTCTCCGCCTCCCCACCTCGCCTCCAGGTACCCTGGGCGCCTGGGA	1	+	chr11:119612013-119612132	6
chr11:119612000-119614520	CTGCGGGGCCTCCTGGAGGCGGGACGGGCACGGCGCCACCTAGCGGTCGTGGGCCGCGGAGAGAGCGTCCCTGTCCTTCCCCGTGTGGGACCTGCAACCGCCCCATAGCGCAGAGTCCGG	2	+	chr11:119612135-119612254	14
chr11:119612000-119614520	CACCGCCTCTGTCGGCCCCATTCTCTAGGTCCACAGAGGGTAGAGACACTCGGGGGAACGTACTTTTACTGGGGTACGGGGAGCCCTGCCCCACGGCTGTCAGCTCGGGTCGGGCGCGCC	2	+	chr11:119612266-119612385	10
chr11:119612000-119614520	CGCCGGGTGCCCAGGAGGCAGCCTCCCACCCTCCCCCGCACACGTCGTTCCAGTCCCTCCGCCACAAAGAGACCATTGATTGGGAAGAGCGGCCGGGTTGTGGTAGGAAGGCTGGTGGGG	2	+	chr11:119612382-119612501	8
chr11:119612000-119614520	GCACGCGCACACGCACATGCACACACAGAGGCACACACAGGTACACCCCGCCTCCTGCCGCGCCTGACACTCCGCAGGGCCCGGGGGTGGGTGGGCAGGGGTGCGAGGGGGCGTGGGGCT	2	+	chr11:119612958-119613077	10
chr11:119612000-119614520	GGGCGCGCCGGCCTGGGGGGAAAGCCCCGCCTCCCGGATGTCGTCTCTTCGCCCCCTACTAGCTCTTGTCTCCTCCCCAACCCCTCGCCCCACCCCCTGCCTAATTTTTGCCAGTGGATC	2	+	chr11:119613078-119613197	8
chr11:119612000-119614520	CATCGGCCTTTGGATGAATCCGCAGCAAATGGCTCATTCGGGGCGGGCCCGCCTCCCCATCCCCCCAGTGTGCGGTCTCCTCTCCCCAGCAAAGATGTTCGGTGGCACTTACGGCCCCTT	2	+	chr11:119613197-119613316	8
chr11:119612000-119614520	AGGCGAAGCCAATATTGTTAGGAAGGAAGAACTGCTGTGGCAGCTGCTGCAAAGACAAATCATATGCAGTAATGCATCACGGGCTGAGGGAGGGTCTGAGTGTGCGGCAGGGCAGCGCGG	1	+	chr11:119613326-119613445	5
chr11:119612000-119614520	CAGCGCGGAATGGCTAATGGGGGCGCGGCTCCCAGCGGAAGGAGGGCTGGAAACTGTGCGCGGTGCGGCGAGGAGAGGAGAAGGCCAGGGCAGGAGAGTTTAGGCAGCAAGGATTTTCGC	2	+	chr11:119613452-119613571	10
chr11:119612000-119614520	GCCCGGCCCTTCTACAAACGCCTGCTTGATTCCCTCCGTGATGGGCAAAGGCCTTCCCTCCCACAACACCTGAATTCTGGGCACCCTGATCTTTGGAGGCCAGGACTTTCCTAGGTTCCC	1	+	chr11:119613657-119613776	3
chr11:119612000-119614520	CCACGCACATCAGAAGTAGAACGAACACCCTACTATCTAACCCGTTCCTGGCTCCTGCCCCCAGCCCTGCCTCGTAGCTGGCCTGTGGTGGGTGGGGTGTGGCTGGCAGTTGGTACCCGT	1	+	chr11:119613784-119613903	5
chr11:119612000-119614520	TCCCGCTCGCCACCTGGATGCCTGTATGCACACAGGAATTGGCTGGGGGCCGGGGAGAGCATGGGTGGGGGTGCTGGTTTGCTTGGTTTATAACACTTCTTCTTGCTCCTCAATGCCAGG	1	+	chr11:119613950-119614069	3
chr11:119612000-119614520	CTCCGTCCATGCAGGTGCCTGGAGATGTGGGTTTACTCACACATTCCCAGGCTCTCAGGGTTGGAAGGGACTTTGGAAGAGGCCTTCCCCCTCCTCCCTCACCTGTTCTGCCATATCCAT	1	+	chr11:119614115-119614234	1
chr11:119612000-119614520	AAACGGGACCAGGACAAGATGCCAAAAACACAGCACCCTAAGATAGTTACAGCTCATGCTTACAGAATACCTCCTTAGCCAGGCACTGTACTAAGTGCTTTACGTATCTTGACTCTCATA	1	+	chr11:119614389-119614508	2
chr11:119623200-119625320	CACCGGGCTCACTCTTACAGCCCTTCACCGCCTGGTGCTCCCCTTGGCTCTTCTGTTCCCAGCCTTATCCACATCCAGTCTCTGTGTGTGTGTGTGTGTGTGTGTATTTGTGTGTGTGTG	1	+	chr11:119623242-119623361	2
chr11:119623200-119625320	GTGCGTGTGTGTCTCTTCTTCCTAAGCCTGCATAATTTTCTACTGTCTGTTGGCCTCTCTTAGGTTTGCACAAACACATGTACATAGTCTGATAACTCTGTTGTGTGTCACACACACACG	1	+	chr11:119623373-119623492	2
chr11:119623200-119625320	AGCCGTAGGAGCAGCTGGCCAGGGAATGGCTACGTGGGTGGGGACAAGCAGGGCTGGAAAGGGATTAGTTTGCCTTGGATTCTTTTCTGTGAAAATTTTTGTCCATTTGCCATGATCCAT	1	+	chr11:119623824-119623943	2
chr11:119623200-119625320	GTACGTGGGAGAGGCTTTGACATCCATCTAGATCAGGGGGCCAGAGCCTGCACCCAGGAGTCAGAAACCCTGGTTCTTGCTCCAGAGGAACCTCAGTTTCTTCATCAGATGTATCAGTTT	1	+	chr11:119623967-119624086	1
chr11:119623200-119625320	ATGCGGACACACACATGCACATGCAGATGCAGCTTTAGCTACTCTGGGTTTTCCAGGAACTTCCCCAACTCAGGTGGGACCTCGCCTCCTTCTCAGGATGGGGGCTGCCTGCAGTGTGTG	1	+	chr11:119624227-119624346	2
chr11:119623200-119625320	ATCCGTCCCCACACCCCCTCCCCTAAGATTAAAGACCCGAATCCTGAGTCTTGCTCTTGCTGCACCCCCTTCTTGGCTGTGAGAAAGAAAAGGGAAGTAGGAACAGCCCAGGAGGGGTGT	1	+	chr11:119624432-119624551	2
chr11:119623200-119625320	CAGCGCTCGAAGGGACCACCCTGACTCCTAGCCTAGTCAGCAGGTTTCCAAACATTTCACTTCATGTGTGGAACGTCGGCTCTGACCATGCTTACCTGGACATGCAAACAAACAAAACTG	1	+	chr11:119624578-119624697	4
chr11:119623200-119625320	CTGCGTTAAGGTGGGTGGGAGCTCTGCCCAGCACCCTCACCCCCATGACCACTTCTGCATGCCCCTGAGTGAGCAAGCATCCTGCAGCCCTTTTTAACTCTGACAAATGAGGCTTAAAAT	1	+	chr11:119624714-119624833	1
chr11:119623200-119625320	CCCCGAGACCAGAAGCATCAGCATCACCTGAAGACATCTTCAAAATGCAGATTCTTAGGTTTTGCCGAGTCAATAATCTGGGGGTAGGCCCAGTGACTCATGTTCAAGAGGCTCTCTGGG	1	+	chr11:119624867-119624986	2
chr11:119623200-119625320	AGACGCACACCCCAGTTTGAGAACTGTTGGTCTAGTACAACCCCCTTGCCTTACAGATGAGGAGTTGAAGCCCAGAGAGAGGTGTGCCTTACCCAAGGTCACAGAAAGTACGTCACTGTC	1	+	chr11:119624993-119625112	2
chr11:119625590-119625920	TCACGTAGAGGAGAAGCCTTCAGAGGGGACCGGGCTGAGGTGAGGCTGGCGTGAGGTGGGGCGAGCAGGAATGGAGGCACCCAGCTCACCGGCCCTGCTACCAGTTCCCCAGAAGCCTGG	2	+	chr11:119625732-119625851	5
chr11:119626190-119629120	CCCCGGAAGCTTTGCAGCAGCCCTTGCCCCCAGGCTAGGTGAGAGGGTGCCCCTGGCCAACAGGGATGGGCAGTGAGGGATACAGTCCAGGAACTGCTGGCCTTAAGCTTGGTGAGGACA	1	+	chr11:119626239-119626358	1
chr11:119626190-119629120	GACCGAACAGATGAGGGAGCGAAAGGATGAATGAGTGGGCCGATCACTTGCCGGTGGCTCCAGATCTGTCTCCTGTTCCCTGCCCTGCCTGGTGTTGCTGGGAGCTGCATTTCCCAGGCT	1	+	chr11:119626417-119626536	4
chr11:119626190-119629120	GATCGTGGGAGGAGGGGAAAAGCCAGGATATATTTCTTCCCTCTGTCTGTTTCAGGCCATGTCCCTGCAGTATCTGTGTCTCCTCTGGCTTCTGCTGATCAGCCCTGTCCTGCTGTGCAG	1	+	chr11:119626597-119626716	1
chr11:119626190-119629120	CATCGAGGCTCCTAGAGACGTTGCCTCCTTCCAGCCCCAGGAAGGGGACAACTTCCTGCTGTTGCTAATCTGGGTTGCTCTACCTCTTCTGTTACCTGTACAACCAAATCCCTCGTTTAA	1	+	chr11:119626767-119626886	3
chr11:119626190-119629120	CTGCGTGATGCAAAAAATATAAGACGTGGCCCACCTCACACCCATGAGGATGACTACTGGCAAAAAAACCCCAAAATGACAAGTGTTGGTGAGGATGTAGAGAACTTGGAACCCCTGTGC	1	+	chr11:119627181-119627300	2
chr11:119626190-119629120	CTGCGAATGCCCACAATGACCCTGTTGTGCAGATCGTCTTATCTTCATTTTATAGAGGCAGAGACTGAGACTCTGAGAGCTTAAATGACCTCTTTCCTCTCTCACAGCCAAATGGTCACT	1	+	chr11:119628049-119628168	2
chr11:119626190-119629120	CCTCGCCTGCCTGCTGTCCTCACTGCTCTGCCCACTGGATGCACCTGAGTCCCTCACCAGCCTCCGGATTGGTGTGCTTGTCCCCAAGCTCACCTTCTCCCAACCCAACCTCCACACTCG	1	+	chr11:119628204-119628323	3
chr11:119626190-119629120	ACTCGATTGCTCAGCATCCTTCAGTAACCCCCGTTGCCTAAGGAATAAGGTCCAATCTCCCTGGCATGGCAGTCAGGGCCCCTGGGATCTGGAACCAGCCCCCAGCTCCAGCTGTGTCTC	1	+	chr11:119628361-119628480	2
chr11:119626190-119629120	CCACGAAGCCATGTGGAGTTTCTCCATGCACCCACATGCTAGAAATATGTCTCCTAGCTTTGGGATGGGGTGTCCTGTCCAGGGCAGGGCTGCCACATTTGTAAGATTCCCAGGCCCAGG	1	+	chr11:119628523-119628642	1
chr11:119642990-119644520	GTGCGTGCGTGCGTGCGTGCATGTGTGTGTGTATCCAACTGAGATTAAGCCCTGAAAGCAGGACTCAACCTTGCCTCCCCCTCCCCCATGCAATCACATCCTGCCTGTGACTGTGTCACC	1	+	chr11:119643495-119643614	4
chr11:119642990-119644520	TTGCGATGGAAGGTGATTAATGATGGCAGCTATAGTCCCTCTTACTCTCCCAGCCTCCCTGACCTTGTTCTTCCCCTCCTCTTTCCACTTCCCCTGTCCCCATCATCCCATAAGAAAAGA	1	+	chr11:119643671-119643790	1
chr11:119642990-119644520	TCCCGTGTCTCCATAGAGGGCAGTGGCAGGCTGATTTCCAGCAGACAGGTTTGGCATCCTTTGGCACACATGTTGTTCATGTTGTTTCTGATGTGTATGTTGTCAGCGTGCCAGGTTTCA	1	+	chr11:119643943-119644062	2
chr11:119642990-119644520	CAACGTGCACATCAGAACCAACATGAATGGCATGTGCCAAAGAATGAAGCTGTCAGGAACCCTAGCAATCATTCACTTTACTAGCAGGGTGAGATGGAGGCCCACAGGAAACTTGACTTG	1	+	chr11:119644104-119644223	1
chr11:119642990-119644520	TTGCGGGTGATAAGGGCACAAGTCTTTAGCGAAGGAGATTTAAGCCACAAGGACAGCCTCTCCCAATACCATCTCTGAGCAGCTTTGCCCAGTTTTCTGTCTAAGTGATGGGCCTTGTTG	1	+	chr11:119644356-119644475	2
chr11:119661400-119663320	TGCCGACAGGACAGCAGAATGATGGCATCAGACTGAAGCTGGAACATGAAGGCAGAGGCCCAGCACCGTGTGTGCATGTGGTGGGGGGTGTGCACACTTGCATACACACACACACACGCA	1	+	chr11:119661422-119661541	3
chr11:119661400-119663320	TTGCGTTTGCATATGTGTGTATTGTGTGTGTGCAAATCTCACTTGAATACTAAAGAAAATGTTAATACCCAATTCTACAACCATATATGGTACTGCAGCTATGCCCCCTTAAGAGGAGGG	1	+	chr11:119661565-119661684	1
chr11:119661400-119663320	GGGCGTCAGGAATTGGTGAGGATCAGGGCTGCAGCTAAGAGTCTTTTTGTGCACGACAGAAAGCGCGTCCAGCAAAGCCCAGCTCAGGGCCCTTCTGGCTTTCATTTCAAGCTTGGGCTT	1	+	chr11:119661744-119661863	4
chr11:119661400-119663320	AGGCGTGCTTCCAAGTTGAATGGAGGTTCCTCCCTTGGGGTGCTGCAGTGGTTGAGGCTCCCTGCCTGGTCCTGTCCAGACCCTCCTGTCCTCTGACAGCCAGAGAGTCTGCACATCCCT	1	+	chr11:119661941-119662060	1
chr11:119661400-119663320	GGACGGCTGGGGCAGGAGGGATGCACGGAGCTCCAGGAGTGCAGGCTACTGCCCTGACACTTGCCCCACTCACTGTCTGGGCACCCTTAACCAGCTTCCTGCTGTGAGGACCCTGCTGCT	2	+	chr11:119662071-119662190	2
chr11:119661400-119663320	AAACGGAAATAGCTTGAGGGCATCTTGGTGTGGGGACCCTGGATGCGAGAAGTGGCTGACATGGAAGCTGGACGGTGGCCCCCTGCCCTTTCCATCCCTTTCTCTGGTCTGGACTGAGTG	1	+	chr11:119662242-119662361	3
chr11:119661400-119663320	GAGCGTTGTGTGGGGCCCCCCTTGCTTGGTTGTACCTCCAGAGGCAGCCTGGACCCAAGAAGGCAGCTCATGCAACCCCAGCCACAAAGCAGGAGGGCCCTTTAACCAGCCTCCCGTGTC	1	+	chr11:119662361-119662480	2
chr11:119661400-119663320	CTGCGTACAGCAAACCGAGGGGACAGGAGGCCTCCCGTGGAGCTGAACTAAATCCCACATGCCACAGCCCAGGAAGGCTTTTCCTCGGAAGGCACCGAGGCCCCAGGACTAGGAGCAAGA	1	+	chr11:119662519-119662638	5
chr11:119661400-119663320	TGTCGGCTCCTCAGTGGGTGGTGACAAGGGAGCTCAGGCCTACCCCTTTCTTCATAGAGAGATTCCCTCACTTCTGCCCTGTTTCCAGTTCCCTAAGGAAAGGTTGGGGCTGGCGGGGTG	1	+	chr11:119662879-119662998	2
chr11:119665600-119666520	GGCCGGTGACCAGCTATGAGGATAAGCAGAATATTTGAAGCCACACAGACAGGCATCCCTGCCCACCTTGGTTCATACAACCCATGGGACCCTGGAAAGGGCCCCCGGCATCTCTGAGCT	1	+	chr11:119665750-119665869	2
chr11:119665600-119666520	CAGCGTGAGCATTGCCGCGCGCATTCAGTGCTGGATGGTGTGAGTCACCGGCTGTGAGGCTGGGAATGTCTGAGTGTGTTTGGCAGGTCAGGTGGGGTGTATGTTGGAACGTGGGTGTGG	1	+	chr11:119666019-119666138	6
chr11:119665600-119666520	CTGCGGACGGATCTGAGAGTGTGCGGCTGGTATCTGAGTGTGACCGCAGGCTGGTGTGCACGTGTGTACCAGTGAGGGTGTGAGGATGGGTGCCTGACTTTGCAATGGGCATGGCGAGAT	1	+	chr11:119666209-119666328	6
chr11:119778400-119779520	CAGCGCTGTCTCCAGGCCAAGAGGCTTCAACGGAGTTCCACAAAATTATATTTTCCTCTTTGAAAGCAGCCTTTGCAAACAGAGCATTGCTTAATTGAGAAGATATTTAGATCTGTGTAT	1	+	chr11:119778407-119778526	2
chr11:119778400-119779520	TGCCGCAGCCTGGGAATTCTCCTCGTTTGTCAGATATGATTAGCTGTTACCCTTCTGGTCTTCCATTGTTATTCAGGTCCCTGCTTGTCACAGTTACACCCCTTTGGAAGCTCACGCCTC	1	+	chr11:119778607-119778726	3
chr11:119778400-119779520	CCTCGCTTTCTCTCCAGCTCTCTCTCCCTCTGGTGGCACCCTGACTGGCTAGTAATTTATGTATGACAATATGAGACTAATTCGGTTATTATGTCAAAGGGAAATTGAATCTAGGGTTTT	1	+	chr11:119778723-119778842	2
chr11:119778400-119779520	TGCCGCATCTGGGAGAAATCTTCAAATGAATCTGGAGTGCAGAAAAAAGCCTCAGAGTTCGATTCATCCGCTTGTCACCCTGTCGGCAAGATTAAGTCATTATAGAGGGCTAAGCCAGGT	1	+	chr11:119778845-119778964	4
chr11:119778400-119779520	GGGCGGGGGGTCTGGCAGCCAGGAGGGCTGGCTGCCTCTCCAGGGACTCCCTTGTTTACCCACAAGGCGGCCCCAGCAGTGTGAAAGCCAGGGGACATATGGGCAGGGAGGAAGTTCAGT	2	+	chr11:119779065-119779184	2
chr11:119778400-119779520	ATTCGCTTGTCTCTGCTCCTGGGCGTCTTAAATATTGTCTGAGTTAAAATCTGGCTTCCCTGCCTTCCACGGGATTAGAGCACTTTGCTCGGTGCCAAGTGAGACGGTGGCATTTCTGCT	1	+	chr11:119779205-119779324	5
chr11:119844390-119845710	TACCGGGACTGACATCTGTGAGTGAGAATGCCTGACGAGGTAAATGACATAATGCATCAGAAACTCCAGGGGCCCCAGACAGTTTTTCCCAGGTTTCGTCCAGAGCAGGGGAGAGGGCAG	1	+	chr11:119844841-119844960	3
chr11:119844390-119845710	AATCGTTCCAAGCCCCTCAGAGCTGTGGCAGACAGATGTGGAGTCTGGCCAGAGGTCCCTCCTGCTGTCTTCTCTGAGCCCTGTCTATCTAGATACCTCTGATGGCTGGGGTCAGGGAGG	1	+	chr11:119845022-119845141	1
chr11:119844390-119845710	AAACGGGACAACAGCAGCTCTACCTTTCATCTCTGATCCGCTTGCCTCCTTCCCCATGGGGGAAGATGGCCCCAGCATTTGTTCTTCCCTGAAATGCTTGTTGAGATCAATATACAGGCA	1	+	chr11:119845162-119845281	2
chr11:119844390-119845710	TTCCGAGCTGTCTCCCAGGACTCCAGAAGGCCGGCTGTGGCTATGTGCCCAGTGAGAGTCCCACACAGATTTCTGCAGTATTGTTAGGGTTTTCATCATTAGTATCGACTTGCTCCTCAT	1	+	chr11:119845323-119845442	3
chr11:119871800-119872520	TCCCGGGTGGTGGTGGGAAGGCTGCAGGCTTACTCCAGGCAGCCTGGTTTGTTTTGAATTGTAGATTGCCTGGTTTGATTGGAAAGTCAGAAGTCTAGCCAGGCCCCCTGCAGACCTATT	1	+	chr11:119871997-119872116	1
chr11:119871800-119872520	AAGCGTCAGAGACTGCCCTGCCTGCCTGACACAGCCCTTGGTGTTGTCAAAGCAGGTGCCAACCTCAAGCTAAGGCTGAACATTTCAGGAGCGCTGGAACCCTGAACAACTACCCATCGC	1	+	chr11:119872150-119872269	3
chr11:119871800-119872520	CCCCGCCACCTGCCCTGTGTGCTCTCTGAATTTCCTTTTCCTGCTTCCTGTCTGCATTGAGCCACATGAAACTTTTAGCATCTGCCTCCTCCTCAGCTCCTGTGAAGTCCCGTTCATTCT	1	+	chr11:119872274-119872393	2
chr11:119882600-119883320	TGGCGAGGGAGCTCAGTTGGAAGCGGTGAAACAAGCATCATTCTATTGTTGAGCTGCCTCGCCAGCTGCTGACAAGGGAGGCTTTGCAGACAGACTGAACCTATGGAGAGATGAAAGTCG	1	+	chr11:119882611-119882730	4
chr11:119882600-119883320	ATACGCACCTCGAGCAAAGAGAAAGGAGGCGAGCGGGAATGACTGCTGGAAGTTGAGCATGTTTCCCCAACGCTGGCGCTGCTCTGTAATTCTCCTCCTTCACTAAGGAAGCTTTCTTTC	1	+	chr11:119882794-119882913	6
chr11:119882600-119883320	CCCCGAGGAACAAGAAGTTAATGGGCTTGCTGTAGGGTGACTAGGGGAATTTGCCCCTCGGTGGGGATCTTCCCAGACCCCCCGGGGACTGCCGCGTGCTAGCTAATGTGGGCCAGCACC	1	+	chr11:119882960-119883079	5
chr11:119882600-119883320	AACCGTAGGCTTTCAGAGTGGGCACAGGCCAAATGTCCTCCCCATGGTGGAGATTAACCGGGCTGGGATCCCATTACAGGAGAGTCTGTGATGCTAGTTAACTCATGCTGGTTCATCTGC	1	+	chr11:119883163-119883282	2
chr11:119883790-119885520	GCTCGGTACAGTTTTGCACCTTGACAATAGTCCCAGAACTAATATCACAGACCCGGAACAAACCCCAATCTTCCTAACGCGGAGGCGCATCAGACTGCCTCCAGCAACCGTCCGCAGCTG	1	+	chr11:119883826-119883945	7
chr11:119883790-119885520	GAACGGGTGTCCTCTGAGGGGACAAAGGGCTTGGCCTCCTGGACATGAGGGTAGGTGGAGCTCTGCCCAATGCCCCCAAATCCTGACTCGGCAGGTGTGGCTGGGCCTGGGAATATCTGT	1	+	chr11:119883974-119884093	2
chr11:119883790-119885520	AGGCGCCCATGCACCGTCTGGTGGTGGGGACGCTGCACTGCACCAACTTCCATGTAGGGCCAGAAAGTCCTCCCTTAGGGCCACCCTAACTCACAGGCCTTTCACTGCAGCCCCTCCCCT	1	+	chr11:119884113-119884232	3
chr11:119883790-119885520	CTCCGCGGAGTCCCCCTGCAGGAGCTTCCTGCCCGGGGCTGTGCCGGCTGCCAAGTTGTGCTGCTGCCGGTGCTCGGATGGACCCCGGGGAGCAGCAGCCACTGCTCAGAGCAGTCTGTT	2	+	chr11:119884244-119884363	7
chr11:119883790-119885520	TGCCGGAGGCTGGGGGGTGCAGGAGCAGCCCTGGAGGGGCTTGGCACTATCAGTGGCGGAGGGGTCTGTGTAGACTCAGAGACAGATGTGGCAGGCAAAGATGGGGGACTTTGTCAGCAG	1	+	chr11:119884372-119884491	2
chr11:119883790-119885520	CTGCGTCCCCAGGCCCCACCCCCCGGCTCCTGCCTTTACTCCTACACCCCCTTTCCACCAGCATCACCACTGAGGGGGGCAGCCCAGCCGGCTTCGGCACCAGACAGGCAACGGCAGGAA	2	+	chr11:119884513-119884632	5
chr11:119883790-119885520	AGCCGGAGTGGGCCTCGCACACCCCCACAAGCAGAGTCCCTGCAGCAGCAGAGCCGTCGGTGGCATCAGGGCGGCCAGCTGTGCCCCAGGTTTCCAGAGTGGAGAGGAAGGGACCCCACA	2	+	chr11:119884672-119884791	5
chr11:119883790-119885520	ACTCGGGATGGGCTCCAGGGTGCTGCGAGCAGCGGGTGGCCCCGCTTGGAGCCAATCTGCCTACCTGGAGCAACCTGCCTACCAAAGACCAGAGTCCCACCCAGGAAATCAGGCCCCAGA	2	+	chr11:119884791-119884910	4
chr11:119883790-119885520	ACCCGCACCCTGCCAGCTGCTGCCACACTCATCACCTCTCTCTTGTGACTTAAGTCTTCAGGCCGCAGTTCTCAGCGCCCTTCCTGCCCCACAGGCTGCCTCCAGCCCAAACTACACAGC	1	+	chr11:119884919-119885038	3
chr11:119883790-119885520	AAGCGTTCTCCTGCCCAGACCCCTGCCCCTTTGAACACAGGACAACCCCTCACCTGGCATCCCCGGGCACCCATGATCTGGCCCAGATCTCCTGGAGGGTTCACCACTGATCCTCCAACA	1	+	chr11:119885046-119885165	2
chr11:119883790-119885520	TCCCGCCTACCTCCCCTGCCTCTTGGTTCTGCTCTTCATCTGCCCACATCTGACATATCTTCAGGATCCATTTCAAATCCTGCCTCTCCTCCTCTTCCTTCTCTTATCCCCTAAACCTTT	1	+	chr11:119885184-119885303	1
chr11:119905000-119906920	AGCCGCCATAGTGGCCTCTTCATCCCACCTTTCATTGAACAAATGGGGTCAGAGAGAAGTGACTTGCCATAGGCCACATGGTACAGAAGGTTGGCCTAGAGGCTAGTCCTTCTGGCTTCC	1	+	chr11:119905004-119905123	1
chr11:119905000-119906920	CCTCGCTGGCCCTCAGAGGAGAGGTAAAAGAGCCCAGCTAGTGCCTGGACCCTTCAACCCCTCTGCAGCCTGCCTCCTTCTCTCTCCCCATCCATGCTCTCCCCACCTGGCCTCAGCATC	1	+	chr11:119905151-119905270	1
chr11:119905000-119906920	TATCGCACTGCATTGTAATTGCTTGTTTACCTGCTGGCTCACCGCAGACTGCAACGCCAGGAAAGGAGCTCTGTCCCACTCTCTGTGTCCCCAGAGCCCAGCACTGGGCCTGGCTGAGCA	1	+	chr11:119905323-119905442	3
chr11:119905000-119906920	TGACGCCTAACTCAAGAGGTATAGCATGCGACTGATGGAACTGTAGGCTTTGTGGTCAGAGGAGTCTTTCTGACACCTCTGAAATCCCCAATGTTTAGGGTTCCACATGCTCCAAGAGAG	1	+	chr11:119905551-119905670	2
chr11:119905000-119906920	TCCCGCCCTCTGGGCCACACCATTCAGAGGTGCCCTGAGACCTTTTGACTTCCCAAAGAGGGATCACCAGGCCTCTCCATTTCTTTCGCTGATGGTTCCAAGTGGCTCTCCTTGACTGAG	1	+	chr11:119905682-119905801	2
chr11:119905000-119906920	AGTCGGCTCACCTTGGCTCAGCTCCTCATCCCTCCCCCTGTCAGCTGAAAACAAAGCCCCGGACTCCATTTGTGATTCTGCAGCTTGTGAATTTCTAGATTACGAGCAAAGCCAGGGAAT	1	+	chr11:119905803-119905922	3
chr11:119905000-119906920	TCTCGCCGGCTCCTTCCTTCTGCAGATAATCCTGCAGGCCATCGAGCTTCCCATCACAAGAGAGGGGCTTTGTTCAGGATACAGTGGCGGGCAGGTGGCTGGCATTGGAAGCCTTTTGAG	1	+	chr11:119906035-119906154	4
chr11:119905000-119906920	TGGCGCCTGCTAATTGAATATCCCTCCTTCCTGGCTCCTTCTGTGTCCCTGGGGGGTGGGAGTTACTGCCCACCCTACTTCCTCCTCTGCTTCTCAGGGAACCCCCAGAGTCTTTCTGCC	1	+	chr11:119906406-119906525	1
chr11:119905000-119906920	ACTCGTGGATCTCATGGACAGACCAGCCAGCATTCCAAGAGCCGCAGTTGCATAGAGCTTCCCCACATCATGGCTTCCAGTCTCCCTCACCCTGAGGCAGATTACTCTCCTCTTGGATAC	1	+	chr11:119906579-119906698	2
chr11:119905000-119906920	ACCCGTTATTCACCTCCGCATAACCAGAGACCCAAACACCGGCCAGCCCTGGGAGAAAACTGGGAAGCCAGCTCCCTCCTCTTCCTCCTCTAGGCTCCTGATGCCCCCAGGAAGGTGGTA	1	+	chr11:119906793-119906912	3
chr11:119926200-119927720	GTCCGAGGAACCAAGAGAGAGCAAGAGAGACTGAGAGAGAGCATTCTGTGCCTTAAACAAATGGTTGACTTCTAGATTGGTTTGGTCACAGCAGAGAGAGGGAAGGAAGCAGTAATCCCA	1	+	chr11:119926234-119926353	1
chr11:119926200-119927720	GACCGAATTCAGAGAGTTTATGAGATGTCCGGGGGTTCAAGGGAGGCTGAGGTCCCCAGGACTTGGTGAGTGATTGGTTATGGAGGTGAAGAGAGGAAGGAGTGGAGAATGGCTTGTGGG	1	+	chr11:119926829-119926948	2
chr11:119926200-119927720	ATGCGTTCTCTCTTTCTTTCATGGGAGAGAAAGTCCCCATAGATCTGAGCCACAAACAGCTGTGACTCCCACCCCAGCCAGGAACTGGCACCTTGACAACCCTTGGGGGAGAGAAAGAAA	1	+	chr11:119927006-119927125	1
chr11:119926200-119927720	TGCCGAAGGGAGCGGACCACCCTTTGCACTGATGGGAAATCTTCAGAGCAGGCTCCAGCCTCCAGCATGGACTCAGAGGGCCGGGCTGGGCCACAAAGAGGGGTGTGAGACAGAGCCCAT	1	+	chr11:119927207-119927326	3
chr11:119926200-119927720	CCACGGGCTCTCCGGCCTCATTTTCCTCGTTGGTAAAACTAGTGCTTTGAACCTGATTCTCTGCACGGCTTCTTCCAGCCTGAGCCTGTGAGGACTGGCTGGAGCACCAGATGAAGCAGA	1	+	chr11:119927328-119927447	4
chr11:119956990-119957720	ACACGTTAAGGCACGTGTTGCGCTTACACCATGTTGTGTGTGCAGAACGTTCGTGTCTTCCCTTGGATGATCCGAGTGTGAAACAGGCAGGTTCCCATCTACTGCCCCTCTTGATCTCAG	1	+	chr11:119957099-119957218	6
chr11:119956990-119957720	ATACGGCCTGCAAAACTGCTGAGGAGAGAGAGCAAATCCCAGCCGAGCAATGTTCCCAATTGCTCTGCGCCAAATTCAGTTGAAATGAGACACTTTTCAAAAACAATTTCTGGGTAAGTG	1	+	chr11:119957258-119957377	3
chr11:119956990-119957720	CTTCGTCCGTCAAGCAGAGCGAGCTGGGACGAAACGCGTTCCTCACACACCCTCACACAGAGGCATCAGCCGGGACAATGACTTGTGTGGGTTGTCATGACAATGAAATTGAAACTGGGA	1	+	chr11:119957449-119957568	7
chr11:119958390-119959110	CTGCGCTTGCTCAGGGACTAGCTTTGGAGAAGACCTAGAGCTTCAGGGTGGAGAAAAATCTATGGATCAGGCAGATAGGCCAGGAGGCAGTGGAGGTTCCCTCGGGATGAACATCTTGCA	1	+	chr11:119958557-119958676	2
chr11:119958390-119959110	TGGCGGGAGGGTTGTGTGGAGAGCATAATGTAACCCCTTGCATGTGTTTGAAGTTCATCGATTTACAGTTTGCTTCCACCTGTAGTATTTCATTTACTCCTCACCACTTTAGGTAGGGCA	1	+	chr11:119958751-119958870	2
chr11:119958390-119959110	TCTCGGGCTGTCTGCATGTGGAAGGAAAGGTGCTTGGGTATGCAGCCTGTCTCCTGGCCCAGGGAAGCAGAGCCCTTATGGACTCCATCAAGGGCTTGGGGTGACAGTGGGAGATGATGC	1	+	chr11:119958978-119959097	1
chr11:119998800-120000320	CTACGTGGGCCTGGGACTCAAATGGGAGCCAAGGCCTGCGTCTTTCCAGGCAGGCCAGGTCGGGTAAGGGAGCAGCAAGGTGAGCTTGGGGGCTGCTCACCTTGATGCGGTCCTTCTCCT	1	+	chr11:119999008-119999127	4
chr11:119998800-120000320	CTCCGTCTGCAGAGAAAGAGCCAGGATTGGAGAAGTCAGGGGGAGGAGATGGAAGAGAACCAGAGAACCAGGGAGCGGCTCCACTCAGGGGGCACACTCGCAGCCAGGGCTCATCACTCA	1	+	chr11:119999198-119999317	3
chr11:119998800-120000320	CCTCGGATATGCCAGGCACCATGCCAGTCGCCAAGGATCTAGCAGTAAGTTAAATACCATCTTGCTGTATTCTCAGGCCACTAGGGCTGGATATCCTAGCCATGTCTTTTTAAGGGCTAA	1	+	chr11:119999355-119999474	2
chr11:119998800-120000320	TCTCGTGGCAGTAACAGTGTGCAGCGTTTCTATGGCATGACGTAGGGCTGTGTTGCAAGCAGCAGCCAGGGTTGCCGCCGGCGTGGACTCCGTCTGGGCAGGCACAGCTATAAAACCTGT	1	+	chr11:119999618-119999737	7
chr11:119998800-120000320	AGACGGAGACTTTTACCCAGGGGCTCTGGGGAAGGAGAAGGCTGGAGAGGAAGGCAGTGTAGAGTGGAAGAAGAGGTTGTAGGGACCCCTGCTCAGGAAGAGGACACAGACTGTTGGGGT	1	+	chr11:119999773-119999892	1
chr11:120054600-120055320	GCACGGAGCTGATGCTCTAACCATGTTTGTAAATACACGGACCTGAGTATTCCAGCCAGGGCCAGGTGTCAGGCTTTCTGAGGCCAGTAAAGGCAGTGCCTGGGGGAAACAAGCCTGTGA	1	+	chr11:120054613-120054732	2
chr11:120054600-120055320	GGCCGGGAGAGGATGGGGGCTCCGGAGAGCTATCACTGATATCTACTCTACAAATGACTGAGGAGGAGAGGTGTTTCCTAGGCCGCCAGCCAGAACTCTGGCTATGAGATATGCCGAAAA	1	+	chr11:120054771-120054890	4
chr11:120054600-120055320	TGTCGTCACTATCTCCATCTGTCTTCAGAACCGTCCTGCTTCTCCCTCTCTGTCCCCACTTCTTACCCTTTGGCTCCTGTCTGTTTCTCCTTTCGCTCTTGTAACCTCCCTTCCCAGCCC	1	+	chr11:120055076-120055195	3
chr11:120055390-120058920	AATCGTGGCCTCATTCACATGACTGGAAGGGCTAACAGGGCATTTTCCCACGTGTCCGGGTGGGGAGGAGGACAGGGTCGGGGTGGTAAGTTGGATGAAGGAGGGTGGAGACAGGCAGCT	1	+	chr11:120055405-120055524	4
chr11:120055390-120058920	TAGCGATGCGGGAAAGATTCGGGTTAGAAATCAGAATGACCATGCAAACCATGAGGACAGCCACCATGTGGAATGTTTGGTCCCCATGGCACAAAGATTTGGGCTTCTTCCTGGGATGAG	1	+	chr11:120055615-120055734	3
chr11:120055390-120058920	CTCCGTGATTCCTGGGAGACCCTCTGGATGTGAGCACCTCTGAGATTCTGGAGGGAGCCCAGGGCTCCCTGTGCTCTGTCCTCCCACCCCACACCCCACCCTATGCTCTCTGCTCTCTGG	1	+	chr11:120055769-120055888	1
chr11:120055390-120058920	GTCCGCGGGAGCACTGACCTAGAGTGTGGAAGCTCCTCCCCTTGAAAGCTGGGCTGACCTTGCTTCAGCTGAGTCCAGGAGAAAACACACATCTGACACACCCCAGGGCTGGGGGAAGGG	1	+	chr11:120055900-120056019	2
chr11:120055390-120058920	GAGCGGGTGCCGGACCTCCAAATGGCTCTCCCTCTGCACTGTGGAATCACTCCCGCAGGAGGCAGGTGGTGGGAGAAGGCCTTGGCCTCAGCATTCCCCTGCCCTTGTGTCCTCCTGTTC	2	+	chr11:120056110-120056229	3
chr11:120055390-120058920	AGTCGGGAGTGTTTATGAGTTAATCAAAAACTCCTGTACTTTGCTCTTGAATTGAGGCCATCATTCCTTTGTCCCAGGGCAATGGGGTCAGTTTGATCTCTCCTGGCTTAAATAGTGTGT	1	+	chr11:120056321-120056440	1
chr11:120055390-120058920	TCACGCCCTGGGCTGGGTGCTCTGCAGAGACCAAGCTCACAGCCGTGCTAGTAGCTGGGTGTTTCCATGTTACATTGAGGAAACCAAGTTGCAAAGACTTAAAGAAACCTGCCTCAGATC	1	+	chr11:120056511-120056630	2
chr11:120055390-120058920	TCCCGGTCTGGCCTGAGAAGATCAGGAGTTTGGGATAAATTGCTAGAGAGGCCTTGTCCTCATGTGGGCCAAGTAAGCCCTTAAAATGGGTGCCCAGCAAAGCAAGGGGGTCTGAGGTGG	1	+	chr11:120056945-120057064	1
chr11:120055390-120058920	CCTCGCCTGAGGTTAGGTGGCGGGCCCCGACTGGCTGGGAGTGGGTTTCTGTACGTGGCTGGAGGTGAATCACACCTTCTGTGTGGGTTGCATGTTTATATGTGGGTGTGCCGAGTCAGC	1	+	chr11:120057644-120057763	5
chr11:120055390-120058920	ATGCGTTGTCCTGCGTGTCTGCTGGTGTATGTAGGTGTTACTGGTGGGTGACAGGTCAAGGGTGTGCCCTGGTGAAGCGGGAGGGTGCCTGTGTGTGTCTGTGGGCCTCTAGACCTGAGG	1	+	chr11:120057764-120057883	3
chr11:120055390-120058920	CCACGTGTCCCTTTCTCTGTCTCTGTGTGTCCTACTGAAATCGGCTGTGTGCAGGAGTGTGTCTGCGTATGTGGGTGTGTTTGTGCAGGGGCCAGGGAAGGGTTATTCATAGAAGCAAGA	1	+	chr11:120057930-120058049	3
chr11:120055390-120058920	ACTCGTGCAGAGATGGGGAGGCACGTTGGGTGGGTAGGTGGGGGGCAGGCACTGTGTACACCAACGTGCTCCGAATTCCAGCAAACTCCAGTGCCTGAGTTTCCAGCTGTCCCAGCTCAA	1	+	chr11:120058067-120058186	4
chr11:120055390-120058920	TGCCGCTTTGCTACAGCCATAAACAGACCTCCCAGGATTTTTCCAGAGGAAACGCAGAAATATTTTGGTGTCTGCTCTTGGTAGTAGGAAAGAGAGTGGGGATGAGGCTTGAGGCTAGGG	1	+	chr11:120058202-120058321	2
chr11:120055390-120058920	CTTCGAAACAGAGGGACCACAGTCAGAGGGGAGCTGAAGAGGCAACAGCATCCCCCACAGGCCAGCAGGGTGGGGGAAGAGCTGTGATGGCTTCCAGTTGTGGGGTCCTCTCTAAGGCCC	1	+	chr11:120058322-120058441	1
chr11:120055390-120058920	AAACGGATGTTATTTAACATGCATAGCACAGGGGTATGGCGGGAGAATGATTACCCGATAACCCAGAGAGGTCCAGGTGCTTGTAAACCCTTCTTTATAGTGGAAAGAGACAAGGTGTTA	1	+	chr11:120058570-120058689	3
chr11:1291000-1292320	CCACGCACACCCTGTAAGGGGCCAGCTGTGCTGTGGCCACATCAAGGGGCTCTGGAGGCTCCTGTGAGGGGGCCGCCTGAGCTGCTGTAAACCCACCCCTTGGGGCTGTGCACCTGCTCC	2	+	chr11:1291010-1291129	2
chr11:1291000-1292320	CCTCGGGACTCTGCCAGCACTGGTTGATGTGCCCAGGTCCTGTGGTCCCCACTGAGAGGACTGAGGCTCTGCGGGCAGAGGAAGGTTCAGTCCTGCTCCCCCTCCCCGTGGAGCCTGTGA	2	+	chr11:1291201-1291320	3
chr11:1291000-1292320	CTCCGAGCTCACTCTCTCGGCTGGGACCAGCTGCATCCCTGGAGCCTGTGCCCACACACACTCTCTCTGAGCTCTCTCTCTCAGCTGGTACCAGCTGCATCCCCCTGGCTCCATTTCCTC	1	+	chr11:1291394-1291513	2
chr11:1291000-1292320	CATCGCTACATGCCCGGCCTGGTGGGCCAAGTGCATTCTGTCAGGGCTCCTCCAGCCCTGCTGACGCCTGGACGCAGCCGTCGGGGTGAACCCGTCTCCACGGCCAGGCTCAACAGAGGG	2	+	chr11:1291792-1291911	8
chr11:1291000-1292320	TGTCGCCATTCACTGAGGGTGGAGGGATGGGGCAGCCTGGGTGGGTCCTCACCTGTTCCAGAACTCAGGACCTGGCCTTCTGGCCCAGGTTCTCTGCACTCAGCAACTTGTGCGAAACTT	1	+	chr11:1291963-1292082	2
chr11:1291000-1292320	AAGCGAGCAGCTCTCTGGCCACAACTTTCCCTCGGTTCTGGGTGACCCTGGGGACCTCCCTCCTCATTTCCCCCGAATCTGCTCCCTAGCTGAATGGAGGCCATCGAGGTCTTCAGGACC	1	+	chr11:1292116-1292235	4
chr11:1313600-1315920	GCCCGTGCCTGTCACCGATGCCTGCTCACATTGGATCCTGCCTGCTTCTGCCACACTCAGCGTCATCCTCTCATTCCCATCTCCTCCCACTGCCCTCTGCACTGTGGCTAGAAAACTCTA	1	+	chr11:1313649-1313768	3
chr11:1313600-1315920	GAGCGTCCTGTGACATCAACTGCTCTGCTGAAGTGACCTCCTCGATGTTTATGGAAGCATCTGCCCATTCACTATGACTGCACACAACCACATGCTGTTCTGGTGCAGGAGACACTGTGG	1	+	chr11:1313773-1313892	2
chr11:1313600-1315920	CACCGTGGGGACACACGGGCACCGCTGCCTCCCCCACAACGGGCAAGAGACGCACGTCAGACAGCAGACACCGTGGGGACACACGGGCACCGCTGCTTTCCCCACAATGGGCAAGAGATG	2	+	chr11:1313894-1314013	9
chr11:1313600-1315920	ATGCGCGGCAGACACACAGCGCAGCAGACGGCGTTACCACTGCAGGGAGTGACCAGCTAGGAGGACCGGGTATGCGGGCTGCAGGATCTGGAGGAAGAGCTGCAGGAAGCGGGAGGAGAA	2	+	chr11:1314011-1314130	8
chr11:1313600-1315920	GAACGGCCAGGGAAGAGGAAGGTCAGGAGTGACTAGGGTGAGGAAAACATGGGCCCAGCTGGAGCAGGCTCGGCAGGACAGTGCCCACGAGAAAGGCCCACGCGGGAACGGACCTACTCT	1	+	chr11:1314128-1314247	6
chr11:1313600-1315920	CCACGCTGCAGGGGCTGAGCGGGGGCAGTGGGTGGGTGCGGGGGGCTCCAGGCCTGGACGGGCTGAAGGTGGCGCCTGTGCTGAGGGTCAGGCCTGAAGGGCAAGAGGTGGACATGAACC	2	+	chr11:1314250-1314369	5
chr11:1313600-1315920	GCACGAGGGCTTTGGGCCTCAGCTTCCAGAGTGTGGGGCAGCCACCTGCGGACACGGGGGAGAAGCCGGGAGGGTGGCCCGAGAGCTCCACCTTGGGCACACGGAGTCCGGAGTGCCCAC	2	+	chr11:1314383-1314502	7
chr11:1313600-1315920	CCACGGAACACCTGGGGAGGCCATGTGGCCATGGTCCGTACCTAGGGATCTGGGGTGGAGCTGAGTGGTCGGCTCAGGCTGGGGCCAGCACATGGGTGTTTAGACCCACAGGGATGCAGA	2	+	chr11:1314499-1314618	3
chr11:1313600-1315920	CACCGGGATGTGTGGGCAGAGAGGGGAGGAGGGCTGAGGACCAGACCCCTTGGCATCCCACTGGGGCCCCAGGAGACAACAAGGGGAAGCAGCGAGGGGACGCAAGCAGGGAACCACCTG	2	+	chr11:1314622-1314741	3
chr11:1313600-1315920	GGCCGCCCAGAAGCCAAGAGAAGCAGGAAACAGGGGCTGAGCTACCTGGCCCAGTGAGGAGGCAGGAATGTTTCCCACCACTGGAGCTGCGCCACAGAAGGCTGGGTGAGCTCACGTGGA	1	+	chr11:1314745-1314864	3
chr11:1313600-1315920	GTGCGGGAGAGGACCAAGGGGGGCCAGAGGCGTGGGCAACGCCAGGGCCACCTCCAAGGCCCAGCCAGCTCTGGAGCTTGAACTGTGTGAGGTGGAGTGCCCTGCGGTCACCAGGCCCTG	2	+	chr11:1314895-1315014	4
chr11:1313600-1315920	TGGCGGCTGAGGACGGGTGATGGCACTGGCTGGCCTGGTGGCAGCTGGCACAGGAATGCATGGGCTTACGGGAGTTCACTGGGTGGGCAGAGGGATCGGCCACACCAGCACAGTAACAGC	2	+	chr11:1315023-1315142	4
chr11:1313600-1315920	ACACGCCGCGAGGAAGGGGTGACGGTGTAGCTGTGCTCACCACACCATGAAGCCCCTGAAAGCAAGTCTTATTTGTGAGGTCCACGGCGATTCTTCTGCCTGCTGTATTTGTGCATTTCT	1	+	chr11:1315163-1315282	6
chr11:1329000-1329510	GGCCGTCCAGGACCTCTGCCGACCCGTAGGCTCCACACCTGAGTCTCATAAGTGTCAGGAGGTTTCCTTCAAAGTCCTCAGAAAAAGCAGCTATGCCCAAAACCTGGGGCTTCATTCTAA	1	+	chr11:1329001-1329120	3
chr11:1329000-1329510	CCTCGGGAGAAACACCAGGACTTGTGGATACAGTGTTAAGGGTGGGGAGCCCTGGTGACCCCTCCACCACGTCCAGTACTGGGCTGCGCGAGGGCAGGGACCTTGGAGCATCGTGAAAAA	1	+	chr11:1329155-1329274	5
chr11:1329000-1329510	CCACGGCATGTTCAGAGCCACTGTTGATAAAAACTGTACCGCTCACGACAGCCTGCCCCAGCCCAGCCTCAGTGAGTGACACGGTTTGAATCTGTGTCCCCGCCAAATCTCACGCTGAAT	1	+	chr11:1329288-1329407	6
chr11:1408800-1410110	GCCCGCTGGAAGGAAGGGCAGTCATCCTGTTGATCCCCACAAAGATGGCAGCAGGGAGGGCGCGGCGTGCTATGGAGAAGGCGTTGAGTCTGGGGTTTTGTGCAGCACCTTCAAGAGGGG	1	+	chr11:1408837-1408956	5
chr11:1408800-1410110	GGGCGATTTGAGGATAGGCACTCAAGAGGCTGAAGGCTGACTAGCCTCTTGCGCCCGGAGGACAGGCAGGGAGCCAGAAGAGAGGCCCCAGACTGAGCCCCAGAGGCCACCAATGGCATA	1	+	chr11:1408982-1409101	3
chr11:1408800-1410110	AGCCGGATGCAAACGGTCAATAGGGCAAAATGCTGCTGAGGATGTCACAAAGGTGCGTCTGACTCTGCTGCAGCCTGGGAGGCCAGGTGACCATGGCAGCAGAGAGAGGGCATCTCAGGT	1	+	chr11:1409220-1409339	3
chr11:1408800-1410110	TGACGCCCTCTCCTGGTCTCCTGCACACCCTCGGCCTCTGTTGGCACCTGGACCAGACCACTCCCAGTCAGCCTCCAGCCAGACCTCACTGCTTGACAGTTTCTCCAGCTGGAGGTCCCA	1	+	chr11:1409368-1409487	2
chr11:1408800-1410110	CAGCGGGGGAAAGGGGAGTGCCCTCTGCCTCTGTCCCATGCTCTCAGCCCCCCTCCCCTGCCCCCACTGGTGGGGCCCTGATTGCTCATGCTCAGAGGCCCCAGAATTGGGTAGGGAGGA	2	+	chr11:1409535-1409654	1
chr11:1408800-1410110	GGGCGGGCGGGTGCAGGCCGAGAGTGGACAGGTGCTTTGGGGCCCACTCCCCTCCCCAGCTGGAAATACAGACAGCCCAAAGAGCAGGAGGGCGCACTGGGAAGACCCCGCAGTTTCCTG	2	+	chr11:1409685-1409804	5
chr11:1408800-1410110	ATACGGGCTTACCAGCGTGGGGAGCGGACCACGGTCAGCAGCAGTGTGTGGCAGAGCCCGCAGGGGAAACGTTGCCCGCAGACCATACACGGGCAAGATCTGGGACCCCCACTTCTGCAG	2	+	chr11:1409810-1409929	8
chr11:1408800-1410110	CAGCGTTCCGGGTCTCCCTCACCTCTCCCCTCCCACCACCTTCTGCAGCACGGGCTTAAGGAAATACCAGTGTTTTTCTGCAAAGAAACAGAGGGTCCGTCCAGGTCTGGCTGCCTCTTC	1	+	chr11:1409927-1410046	4
chr11:1458200-1460520	CAGCGCCTGGCAGAGAGATCCAGTGCGGGGCGTAGCTGGGGAGAGTCCCATGCTGAATTTGGGAGGTGCCTGTGAGCCCCGACTAAAGGAGGGCCTGGGGATGCGGGAAAGGGGAGGTGT	2	+	chr11:1458335-1458454	5
chr11:1458200-1460520	AGGCGCTGTGCACAGATGTCCGCCTGGGAGGGAAGGACTTGGGGACAGGCTGGCCAACTCGCCAGGGCTGGGACCCCATCACAAGACTGGCCCTAGCTCCAAAGCCTGGTCCACGCTGGC	2	+	chr11:1458468-1458587	4
chr11:1458200-1460520	GGCCGTGGCCTCACTGGCCCCACCACTGACACGGCCACTTCTTTGTGCTGGGCGGAGCACCAGCTGCCCGTGGCCAGGCTTGCATGTCTGAGGGAGGGGGCCCTGCCCTTACCTCGGAGC	2	+	chr11:1458608-1458727	5
chr11:1458200-1460520	GCACGTGCCCTGCCCACGGCCTGCACACCTACTGTATGTCCCACACACAACAGGATGCCTGCCCCCACCTCATGGGGCCCACAGAGGCCTGTCCCGGCCCCTCCTCCTGTGAGGCCTCCA	2	+	chr11:1458833-1458952	3
chr11:1458200-1460520	CACCGTAAGGAAGGGCGGAGCCCAGGCACAGCCTGCCTGGAAGGGCCCTGCATCCGACTGGCTGGGAGCCTGGGAGGCCTTATCTCCAACAGCTCCAGGCCCCATTCCTGAGGCTGGGCT	2	+	chr11:1458951-1459070	3
chr11:1458200-1460520	GCCCGGCGGCCTGGGCTCCCTCCACTGAGGCCCCTGCCCTCTGCCCTCTCCACCAGCCAGGGCCCCAGCTGAGCAGCCCACGTCCCTGCATCCCCCACAGCTGGCACCAAAGGCCCCTGC	2	+	chr11:1459168-1459287	3
chr11:1458200-1460520	CTGCGTCCCCCACAGCTGGCACCAAAGGCCCCTGCGTCCCCCACAGCTGGCACCAAAGGCCCCTGCGTCCCCCACAGCTGGCACCAAAGGCCCCTGCGTCCCCCACAGCTGGCACCAAAG	2	+	chr11:1459284-1459403	4
chr11:1458200-1460520	CTGCGACCCCCACAGCTGGCACCAAAGGCCCCTGCGACCCCCACAGCTGGCACCAAAGGCAGTGTCTGTGGGGAGCGATGCGTGCCCCAGCCCTGTGAGCGTGATGTTCTCTGGCCTCTC	2	+	chr11:1459408-1459527	5
chr11:1458200-1460520	GAGCGGGAGATCGCGATCCTGAAGCTCATTGAGCACCCCCACGTCCTAAAGCTGCACGACGTTTATGAAAACAAAAAATATTTGTAGGTATTGCTGGGTCTGAAGAGCTGGGGTGGCGGA	1	+	chr11:1459539-1459658	7
chr11:1458200-1460520	TGTCGCTGCAGGGGTGGGTGTCTGGGGCTTGGGGAGCACAGGGGCTGGAGGCCAGGGGCGCCTGCTGCATCCCAGCAGCCCTGGCCCTGCTAGCATGAACACCTGCCTGGGTAGGGTCTC	2	+	chr11:1459668-1459787	2
chr11:1458200-1460520	AACCGGAGACCTGGTCTGTGGAGGCTCGCAGAGCCACCAGCCTGAGGCTGGCAAGGGGGAACAGGACCTTCTGGAGGGGAGATAGGAGTTTCAGGGCAAGGGGCAGGAGCACCTGGCCCT	2	+	chr11:1459822-1459941	2
chr11:1458200-1460520	CCACGCTGAGCCTCCTGGCCTCTGCCCAGGACGTCCCCAGCCCTGGGCAGTGAGCCATGTCTCTATCCCTGAGGCTCCCTCACACGAGGCACAGCCACCAGGATCCCGCCCTGGCTGGAC	2	+	chr11:1459952-1460071	4
chr11:1458200-1460520	GACCGTGGCTGAGTGTGGCTGAAAGTGTCACCTCCGCAGCCGCTGAGGCCAGCAGAAATCCCTACCCTGTCCCAGGCATGCCTGGCTGTGAACCCCATCCCCCCAGACCCAGCCTCAGGG	2	+	chr11:1460069-1460188	3
chr11:1458200-1460520	TCACGGCAGTCTCCTCTGTGTGCTCTGATGGGGCTTTCTGACAGATGAGGCGCTGCTGCCCAAGGGCTGTCTGGCCTTGAGCCTCATCTGACCCTCGCTGGTCCCAGGGCGGCGGCGTGA	2	+	chr11:1460217-1460336	6
chr11:1458200-1460520	AGCCGGGCATCTCTGAGGCATCAGGCTCTGAGGGAGCAGGGAACATACAGGGCTGGGCTGGGGGCTGCCCTCAGGGTGAGCTGGCTGAGGGCCTGGCTGAACCCAGCAGCTCCCCTTCCC	2	+	chr11:1460353-1460472	1
chr11:1469390-1471120	GTCCGGTGGGCCTCGGTGGCCCTGCTGCCCCTGGGGCCGGCCAGAGTTGAAGCCGAGCAGCCGTCCTGTGCCCACCTGCAGGAGCTGAGGAGGGCAGGAGGCGCCGCCGTCAAGAGGGGC	2	+	chr11:1469397-1469516	8
chr11:1469390-1471120	TTGCGAGCCTGGGCGGGTGGCGCCGCCCCCAAGGCTGCAGTGTGCTGGCTGCCGGTCGGGGTCCTTCTCTTTGAGCCCTGGCCCCGTGCCTACCTGGGACCCTCACCTGTGTGCCCTCAC	2	+	chr11:1469535-1469654	7
chr11:1469390-1471120	TGGCGCCGTCTCTCCTGCCCCTGCCCCAGCAACTGTAGCTCAGTGTTCCCAGCAGCTGCCTGGCCGGATAGGACCAGGGCTCGGCCCCTCCACCCCGGGGTTTCCAGCGCCTCTTCTGTC	2	+	chr11:1469682-1469801	6
chr11:1469390-1471120	CCTCGTGCCCAGTCACGAGCTCTGGGCGGGCTCGACAGGAACCACAGGTCCAGGGCCTCACTGGTGGCTGCTGCCCCCATGAGGGCTGTCCGCGCTCCCAGCTCAGCCCTGAAAGCTCTG	2	+	chr11:1469804-1469923	6
chr11:1469390-1471120	CCCCGTCGCCTCCCTGCCCCTTGGCTGTGTCTGGTGAGGGAGTTGGAGGGTCGTCACCGTGGGGACCAGCCCCCGGGTGTCCGGGAGCCAGGTGTGTGGCCAGCGTGGCACTCTCCACGG	2	+	chr11:1469983-1470102	8
chr11:1469390-1471120	GTCCGGGGCCTGGGCCGTGGTGTGGACTAGCGAGGCCCCTCGTGGCCGGCTGGCGGTGGGCAGGCCTGGTGGGTAGTGCAGGCCGGGCTTTTACTCTTCTCTGTCCTCTTCTCTTCGGCG	2	+	chr11:1470102-1470221	9
chr11:1469390-1471120	CCTCGGCCCCTCCCTGCATTTCCTTCCTCCAAGGATGGCAGCTGCCACTGTCTGGGCACGTGGGCGCCGGCTCGTCCGTGCAGTGTGGTGGAACGACGCACAGCCGTCCTGGTCCCTGCA	2	+	chr11:1470226-1470345	9
chr11:1469390-1471120	GCACGGGGGTGGCGGCCACACACCGGAGTCTCAGCCGGGCACGCCGGGCCAGGGCCTCCCTCCTGCTGTGTGCAGGTCTCAGGCTGAGTAGGGCAGTGGTGGGACAAGGCCCCACCGTCC	2	+	chr11:1470343-1470462	7
chr11:1469390-1471120	GGCCGGCCGCTGACCCAGGCATCCCTCACGGGCATCTAGGGACATGGAGGACCAGGCTGCAGGCCCTGTGAGAGCTCAGCCAGGGGGGGCTTGGCAGGTGGGAGGCTGGAGCCAGCACGA	2	+	chr11:1470523-1470642	4
chr11:1469390-1471120	TCCCGTCTGTCCCCTCGTCCTTCCGTCCACCCCCACGCTGGATGGTCCTTTGCCGCGGCTGTCTGATGCCGTATCCTGTGCTGTGCCTGGGCTGCTGGCATGGGGTGGCCCCCACACGTG	2	+	chr11:1470676-1470795	8
chr11:1469390-1471120	AGGCGCCCTGGGCCCTCCTGAATTGACAGGGTGTGCAGCAGGACCCAGGGCCTCGAGGCTCTTGGCCCGGGCTCCAGGCCTCCTGGAGGGTTTACCTGGGGGGAGCAGAGCCCAGCACCT	2	+	chr11:1470833-1470952	3
chr11:1506600-1509520	CACCGGCCGGCACTCTTGTGTCTACTTGTGGAGCCCTCCCTGTTGAATGCACAGGTGATCGGGAGATAGGGAAGGAGCCTATGAAGAGAAAGATGGAGCCGGGTGCCCAGGGACAGGCAG	1	+	chr11:1506670-1506789	4
chr11:1506600-1509520	GCACGGAGATGCACACGGGTGCCGCAGCCCCCGGCCCTTGGAGGGCACGTCCAGCAGGCCACGCTCGCCTCACACCCCCACCAGGCAACCCCACCCGGGAGGACACACTCACTGCTGCAG	2	+	chr11:1506792-1506911	8
chr11:1506600-1509520	CCCCGGCCCCTCATGCCCACACACGGGTGCACACTCCCACACACACGGGTGCACGCTCCCACACACTTGGGCGCACACTCCCACACACGCCCCTGCACACACCGAGCTGAGTGGTGTGGG	2	+	chr11:1506933-1507052	7
chr11:1506600-1509520	CCCCGCAGCAGGTCAGAGAAAGTACAGGTGAGAAAAATGTCAAAAATGGATTTTCCGGCAACATCCCTATGGCAGCCAGCACAAAAATAGGCACCCGGGAACCCCATGCCACTTCTCTGG	1	+	chr11:1507064-1507183	3
chr11:1506600-1509520	CTCCGGGTCACCTCTGCCTGGGTGGCTGAAGCCCCTGCCCAGGGCACAAACAGCCGCACGCTGGGACAAAGACAGGCACACCTGCTGGCGGCTGAGGAACCACACCCTGTGGGTTGCGGG	2	+	chr11:1507205-1507324	5
chr11:1506600-1509520	TGCCGGCAAGGTGGGGTCAACCCCGAAGGTCGAGGACACCAAGACCCGCTCCTCTCCCACAGAGCAACAGGAAGTGCAGGCGGCTAAGGAAAGCCCCACTGGGCAGGGCTCCAGAGCAAA	2	+	chr11:1507344-1507463	5
chr11:1506600-1509520	ACCCGCCAGGCTGGCCCGGGACTGCACAGCCGCCTCTGCCCTGGACAGCTTGCGTGTGGCCCAGCACAGCTCGCTGCACAGCCGCCGGCCACACTGGGAGGGCAGCCACGGACACAGTCC	2	+	chr11:1507463-1507582	8
chr11:1506600-1509520	GTCCGCCGCCTCCCCACCCTGACCTCCTTCCTGGGGGCAAGAACAGGGCAGACAGATGTGCTACACACCCCTCCCCCAGCCAGGCTGGCAGGTGTTACCTGAGCACTTTGCTGACAGCCT	2	+	chr11:1507579-1507698	2
chr11:1506600-1509520	GGCCGGGCCGGGCTTGGTCTTCAGGGAGACTGCAGTGGTCTCCCAGCATGAGTGGGCGACGGGAAGGTGGGGAGGAGAAGCGGGGCGGGGTGCCGGCTGGCCAGCACTCGCAAATGCCTG	2	+	chr11:1507738-1507857	8
chr11:1506600-1509520	TGCCGGGCCCTCCAGCCTCACTCCCTGGCCAATGGGACGCCTGGCAGAGACAAACAGCTGCCCCCTTTCCAGAGGCAAGGGCTGGCCAAGGCTGGTGAAACGAGGGAGCGTCTGAATTGG	2	+	chr11:1507859-1507978	4
chr11:1506600-1509520	AGGCGGTGGGGGTGGGACCAGAAGGGAGGGGACAGGGCCGTCCTTGGCCTGCAAGAAGGGTCCATCAGAAAGGTCCTGGGCTCCACCTCAGGCTGCCAGAAGAGGCGGTGGGGGTGGGAC	2	+	chr11:1508008-1508127	3
chr11:1506600-1509520	GGCCGTCCTTGGCCTGCAAGAAGGATCCATCAGAAAGGTCCTGGGCTCCACCTCAGGCTGCCAGAAGAGGCGGTGGGGGTGGGACCAGAAGGGAGGGGACAGGGCCGTCCTTGGCCTGCA	2	+	chr11:1508145-1508264	3
chr11:1506600-1509520	TGACGAGCTCCAGGTCGATGGCACTCCCCTCTCCCTTGTCCGGCCCAGCCTAGCCCAGTCAGTGCTCGGGCCAGGGACGGACAGACGGACAGACAGATGGGCCGCCCTGCCCTGCAGTGT	2	+	chr11:1508360-1508479	7
chr11:1506600-1509520	GTACGCAGCTGGAGGCACTCAAAGTGGCTTTCCTGCTGGATGGCCCTGGAGAGAGAAGGGGCCGACCAGCTTCTGCGGTGCCTGGACGGTGCTGGGCTGAGGCTGCTGCCAGCCAGGACC	2	+	chr11:1508480-1508599	4
chr11:1506600-1509520	GGGCGCACAGAGCGGCACGGCCCCGGCCTTCCTTCTGGCTGGTCTGCACACAGGAGACCACCACATCCTGAAAATGCAAACACCTGAGAGGGCAATGCTCTCTCCTCATCCTGAGTCAGC	1	+	chr11:1508646-1508765	4
chr11:1506600-1509520	CAGCGTGGACCCCACTGGCAGTGACAGCCCCCTGACAACACGGGGTCATCAGGAGCATCCCCCACCCGCATGGGAGCCATACTTCCTGTGCTTCCTGCCAATCAAGAGACCCCAGCATCT	1	+	chr11:1508762-1508881	3
chr11:1506600-1509520	TGTCGGTGTGAAGCCCTGTAGGAGTCAGGACACAGCCTGAGGTACCAGCTGCTGCGGGGAGCACAGAGCCATCAGGAAAGCAGCCAGGGTAGGCTCACCCCCATCAATACCAGCCCCCAT	1	+	chr11:1508918-1509037	2
chr11:1506600-1509520	GCACGCACACACACAGCCTGGGCGCACGGGGAGACAGCACACCAACCCAGCACAGACACACTCTCCAGGAGCCACAGCAGAGGATGGCCCCAGGCCGGCCCCCGCCTCCCTAAGCAGCAG	2	+	chr11:1509059-1509178	5
chr11:1506600-1509520	GTGCGTAACTGGTCTCTACAGAACAAACAGCCCGGTGAGGCTCAGGACGTCCATGCGCCCACAGGCCTTCCTCTGCCTTGGCAAGGCCATCCCACAGCCCTGTGGTGCCACACGCACCTA	1	+	chr11:1509249-1509368	5
chr11:1506600-1509520	CACCGTGCTCACGGCTGCCGGTCTGCCCTCGGGGGCTCCACCAACAGCAGGGACACAGGTGCTGGCAGGTCACCCAAGTGGCAAAGGGAGCCACAGGAAGAGCGGGCTCCAGGCCTGGGG	2	+	chr11:1509371-1509490	5
chr11:201590-202720	CACCGCGCCCGGCCAACTCACTTATTCCCTAAGTGGTGATGCTATCAGGATCCCCATCTGCGTTTCAGGAACTTGGGCAGGGAAGGGTAACACAGCAGGAAGTGGGTGAGTGTGGGGCAA	1	+	chr11:201598-201717	4
chr11:202790-202920	CCACGGGGTGAATGAGGGAAGGGACAGGGTTTACAGCACCAGTGCTCATGGCCAGCCTGTGGACCAGGGTGAGCTCCAAACAAAATTCCCTCAAATCCCAAGGAAATGAGGACGACAGAG	1	+	chr11:202795-202914	2
chr11:203390-203920	CTCCGAGATGCAGCCTAACTTCCTAGTTTGCATCAGCAAGATGAGCAGGCACCACCATGGAAAGAGCACCTGGGGTGTAGCTGGTTACCACAGCTCAGCCACATTCCCCAGAAACGGAGG	1	+	chr11:203391-203510	2
chr11:203390-203920	TGCCGGAGGAACGACAGGGGCCTGCAAAGGGACATCCGAGGAGGGGGAAGCAAGCTGGGAGCAAGACCAGCCCAGCTAGGTTTCAGGGCAACAGCAAAGCCCCAGAGACATGGAGGCAGA	1	+	chr11:203660-203779	3
chr11:287600-288920	TTGCGCCGGGTGGAGCTTGCGTGAGGAGCGCTTTTGGATCGTCCTCCGTGAGTTGGGCGCCATGGCTGCCTTCTGGGCAGAGTGCAGGGCCTGCCTTAAATGTTGTGGGGGTTCTGTTCT	1	+	chr11:287892-288011	7
chr11:287600-288920	AGGCGTAAGTTGGGAGCGACTGAGCCACTCCAGGAGGAGGTGTGGGCCCACGGCGTGTTGGAGGTGGAGCCACAGGACCTGTCCATAGGTTGGATGCTGTGTGGGTGACAGAGAGAAACC	1	+	chr11:288018-288137	4
chr11:287600-288920	AACCGGGGCTCACGGCCTGGGCAGCGGGACGGGCGGAGTCGTCCTCACCTGTGCTGGGGACCCTGTGGGAGCAGCAGGCTTCCGAGCACGTGCTGGACCCCGGCGTCTCCGGCTGCACCG	2	+	chr11:288134-288253	12
chr11:287600-288920	GGCCGGGTCAGGGAGCGTGAGATACCGGGACGAGCGGGCCCAGGGCTGAGCCCAGCGGCGTCCGGGTGGGCGGTGGCGTTGAGATGGGAATTGGGAATTGCACCGGTGGTCTCAGGAGGA	2	+	chr11:288271-288390	11
chr11:287600-288920	GACCGAGGCAAAGGGACCGCAGTTTAACAGAAAACCCAAAACGAGAGCGAGAAAACGGCCAAACACCCGTGCGAGTGAGACGTCCATGAGCCTTCCCGGCAAAACGCCCAATAAGGGAGA	1	+	chr11:288419-288538	10
chr11:287600-288920	AGGCGCGGCGGGGGCCGGGGTTCCCTGAAGTCCCCTTCGTTTCCAGAATCCCTAAAGATCATTCCGCCCCCCAGGGAGGAAACCCAAGCTCCGCCGAGCGCGGCGGGTCTGTGCCTTCGC	2	+	chr11:288545-288664	12
chr11:287600-288920	CTTCGCTTCCAGCCTCTCGCTTCCTTCTGACCCGACCCCGAGTTCTTTCTCCGGACGGTGTCGAGAACCCGGGCGCCGGCTGGGGCTGGAGTCTCGCTGGCCTCGGAGCGCCCCCGAGCC	2	+	chr11:288664-288783	14
chr11:287600-288920	CCTCGGGCGACAGCGAGGCGAGGACCCAGGTGGAGGCGGCCGGGGGCGCGGGCGGAGGGAGGAGGCGCGGGAGGGAACCCCCGGCCCGCGGGCCCCACCCACAGCCGCCCCGGGACGCAG	2	+	chr11:288783-288902	17
chr11:31742000-31742920	CGCTGATGCAGGCATGCACTTCAGCACCCTTGTGCTATAGTAAGGCCAAAAAAAAAATAGATTAAAGGAATTAAAGTCTCTTTCAGTGCTTAGCAAAGGAGTAGTTGGTAAGGCATAGTA	1	+	chr11:31742001-31742120	1
chr11:31742000-31742920	ACACGTTAACTGAGAGGAGTACTAAGTAATCAATTGAGGTTATTCCAACCAAACATTTAAAATATCCTTATTAAGTGTCCACCAGTGAGTGGTACTAAGTGTGACATACTGTGCACAATC	1	+	chr11:31742173-31742292	1
chr11:31742000-31742920	ATTCGCACTGCAAGATAAAGCAAAAAGAAGATAAGTGCCAAGTACCAGATGGAATGAAATCATGTTCCTTTTGCTCTCTTGCCCAGCCTAAGAAGACAGGCCAGGGGAGTTTGTGATCAT	1	+	chr11:31742362-31742481	1
chr11:31742000-31742920	CATCGGTCAAAATTGCTATTCAAAATGTGCCTTACTCCCTATTTTGTATTTAGAGTCTTGGATTCTTATTTGAAACTTGGCAGCTTTGGAAGCTGTCTTATATTTTGTTCTGCTTTAAGA	1	+	chr11:31742525-31742644	1
chr11:31785590-31786520	ACCCGAGCATCTTGGTGTGCGATACAATATTGCGATAATGTCTATTTTATACCTAGGTGGACAAACACAATTAAAGGCTGGTTACTTATTGTCCTGACACCGTTTGAAATAGTCTCAGAG	1	+	chr11:31785682-31785801	4
chr11:31785590-31786520	CATCGTTTGTGCCAAACTAGCTGTGTGTGCTTGAAGACAACCTTTGAAAGTCTCTGCCGACCAGTATAATCTAATGATTTCACTTACACCTCCCTTATTTAACACTGTCATGGAAAGTAA	1	+	chr11:31785804-31785923	2
chr11:31785590-31786520	AATCGTAGCCAGTGCTCATTTGTCTCAGGGAGCACTCACAATAAGGCATTGATGTGAGTCCAGCATTCACCCAGAGTCCGCCTTTTATCAAATCACCTTCTGGTGCGGCCATCAAGGCCG	1	+	chr11:31785994-31786113	4
chr11:31785590-31786520	TGTCGGTTTTATTATTTTTTCAACAAACACTTCTGGTAGAGGGGAACCCCTGATCCACAGCTACAAATTACTAATCATGTGTATTATTCAACGTTTTAGTCCATTTCTGAAACTTTTCCT	1	+	chr11:31786366-31786485	2
chr11:31789190-31792120	GCACGTAGAAAGAGGGCTCTCGCTTTGCCCAGTCTGTTCACCAAGATCCTTTTCAAATTGGTGAGGAGGGAGGTTTGTGGAAGGGGGAACTAGATGTATCAAGCAACTCTGTGAAGCCAG	1	+	chr11:31789426-31789545	2
chr11:31789190-31792120	TGTCGTGTTTCAGTCATGTAAATATGTTTCAGCATAAAGTAACCAAGATTTCCTGTTATAGAAGCAGCCCTATCTGGGGGTGTGGGGGTAGGGAGGGACGAAAGAGGACTAAATAACACA	1	+	chr11:31790331-31790450	2
chr11:31789190-31792120	CTTCGGTTCTGAATGCCCAGAAATACTTCGCAGACACTCTAGGCTGCCTAGCAATGGGGATTTTCTAATTCTGGCTAGCTTGACAAAGTAAATACAACTATTGAACATAAGGCAGCTCCT	1	+	chr11:31790483-31790602	2
chr11:31789190-31792120	TACCGAGGAACTAGCAGACCCTTAAATGTGGGGGTCTCAAAGTAACTAGAGAGTAGTTGGGAGATTTAATGCTGCCAGGATGTTTTACATTGCCATTTCCACCGAGCACTTCATACCCCA	1	+	chr11:31790668-31790787	2
chr11:31789190-31792120	ACACGTTCATGTATGTGTTAGACACAAATATATATGATTGCCACATTTCCAAGAGGAGTGTTCATCGAAAGCTGCCAAATTTGAAAGTTATTAATATTTAGGGGACTGACATTAACCTGG	1	+	chr11:31790899-31791018	2
chr11:31789190-31792120	TTCCGTAAGCTGTGTATCAGTCAGACCTCTGCCAATCCTTAAATTGGATAGTGGATCTGCTGCAGTTCTTAAAATCTCTGGATCAACCTCAAATGTGCACACACATTTATCTGCTAACAG	1	+	chr11:31791095-31791214	1
chr11:31789190-31792120	AAACGAGGATAAAAAGGAATTCTCATTTAATTAGTAGTTTGAATATATTTCTGAAAGACTTTTTCAAACTTAACATTCAGATCTAAAAACATTGTGTGTTCCTAAAATATATTAGTATTC	1	+	chr11:31791344-31791463	1
chr11:31789190-31792120	TTACGGCAATAGCAGCAGCAGGCACTAGATCTGAAGCATCTCTCAGCTTGGCCTTGCTAAAGCTTCATTCAAATTCTACACACTCTGGAGCTTATATGCTCCGGCCTGTATTGTGTGTTC	1	+	chr11:31791615-31791734	2
chr11:31789190-31792120	AACCGATTTAGACAATGTGGCACAATCAGAGGATCACAGGAATAGTGACCATGTGTGACTTATCCATCCCATTCCTTTATCCCAGACATGATGCTGCTGGAGAGAGGGGGCTGGTCAGGG	1	+	chr11:31791859-31791978	1
chr11:31830000-31831310	CCACGCTGTGCACAATCACAACAGAATGCTCCCATCCTGGCTTGTAACTTCTTGATACCATTTTTTTTTAAATTCAGTAGCTGAGCACAAAGAGGCCTCGTTGATTAGTTTTCGAAGCAG	1	+	chr11:31830129-31830248	3
chr11:31830000-31831310	TCTCGCTAAGAAGCTATCTAATTACTTAAGTAAACGTGAACACTAAGTGCAGAAGCAACCCGGGAAGTGGGGCACATCGACACCCGGAAGCAGTCCTGTGCACCGGAGAGGTCAGACCCC	1	+	chr11:31830301-31830420	6
chr11:31830000-31831310	GCCCGAGGCTCTGTACGGCCTCGCTGGGGCCATAGAACCACATCCTGAACGAAGGAGTCTCCAGACATTTTGGAGTCGCCCCAGCCTTGGACCACAAGAGAGTGGTCACTGCCCCCACCT	1	+	chr11:31830448-31830567	5
chr11:31830000-31831310	TCTCGGTCCTCCCGCCCCCAGCCAAAAGAGTAATTAGCAATTATGATGACAAAGTTTTACTCTCTAGGGCCAAATAAGATAACAACTAATCAAACTGCCTTCACGCTTTTGCAAAGGTCA	1	+	chr11:31830673-31830792	3
chr11:31830000-31831310	AACCGCAACAACTATTATTTCTCTTCAGTAAACTCGCCAGGCTCAAGCTCTTTGCCTTTCATTTCATTTTCTGCTCCCAGCCCCTTCTAAAACCTTCCCAAGTTCGAGTTAAACGTCCAG	1	+	chr11:31830816-31830935	4
chr11:31830000-31831310	CCACGTTCACTTTGTTTTTAAACTTTCTAGAAATCGCTCATGAATGAAGAGCCAGGTTTTAGCACTCGAAAAAGAAAGCATTTCCACTTGAAATTCAACTCCATTTCCCCCAATTACACT	1	+	chr11:31830993-31831112	3
chr11:31830000-31831310	TGGCGCAGGGAGACTGAGAAAATCTGCACAAGGAAAGAGGCAACAACTTTATGAACTTTGAAAAGACACTTTTCCTCCTGGGATCTTAGAATCGAAAGCTCTCAAATTACTCCGACTAAT	1	+	chr11:31831134-31831253	3
chr11:31904000-31905320	AGCCGCAAGGGAAATGGAGAAATGTAGTGTTATTCTGAGTGGCCACGGTGCGCAGCTCAACGTTTTATTACTATGGAGGAAGAGTAGGCTCTGCCACTGCAGGACTAGAAAAGGACCCTA	1	+	chr11:31904216-31904335	4
chr11:31904000-31905320	CTCCGAGAAAACTATGCTTCTGCTTAAAGGGAAATACTGTACATCTTTTGCCACCCGAGGAATGCAAAATTCCCTTGGGAATTTTTAAGAAAGCTGGAAGTTAAAACTCAAGTGTGAAGC	1	+	chr11:31904364-31904483	2
chr11:31904000-31905320	AGCCGGGGCTGGGGAGAGGCAGAGCACTGGCCCCAGGCAAACTTGGTTTGAGGCCAAATTCCAGGACTCTTGGGGCTGACTGGCAGCCACTCTGTCTGAGCAACCTGGGGGATCCTGAGA	1	+	chr11:31904534-31904653	1
chr11:31904000-31905320	ATCCGAATCCCAGAACAAAATCAGCAATGATGATGCTCCTGCAGCCCGGGTCTGGCTGGGAGGCCACACAGTGGGGAGGATGAGGTCATGGTGACAAATGAGAGAAGGGGGAGGGCTCTA	1	+	chr11:31904665-31904784	2
chr11:31904000-31905320	AGCCGGGTGCTCAGAGCAAAGCCAGCCCCTCTCTTGTCTGCCACTGCTCTCCTGTGTGATCGTAGGAGAGTCACAATGTTTTTGGACTTCAGTCTATCCAGTGAGAAGATAGGAAACACA	1	+	chr11:31904813-31904932	2
chr11:31904000-31905320	CAGCGGCTAGGTTCAGGAATGTCCAGAAAGTGAATAGAATTATTAAAGAAAAAGGGGCTTGGTTGCTAGGGGTTTGGGTGGAGCACAGAGGATTTTTAGGTCAGGGAAGCTTTTGTGTGA	1	+	chr11:31904937-31905056	1
chr11:31904000-31905320	TGACGTGCCAATGTAGGTTTATCTATTGCAACAAATGGACTACTCTGGTGGGGCATGTTGATGATGGGGGAGGATGTCGGAGAGTGAGAGGAGTATGTTGAAACTCCGTGTATTTTCTGC	1	+	chr11:31905158-31905277	3
chr11:31990790-31991520	CCCCGGAGGACTGTGGCTCCCTGCGTTTCTGTTGCTGTCTTTTCGATATCAAAGCAAGGCTGATAAACACATTCAAGTCACAATTAAAAAACATTTTCGCTGACCAGTTGCCACCGATGA	1	+	chr11:31990821-31990940	5
chr11:31990790-31991520	CATCGGACAGCTTCGGTCACTGTTGTAACAACGCATTTCATGGTGTTGATGTGCAGGCAAGATGAAGTTTCCCTTTATTTGGTCCTTAACCTAGCTCTGCAATTCTTTAACGACATTTCC	1	+	chr11:31990944-31991063	4
chr11:31990790-31991520	CTGCGTTGTCACTAAATTCAACCTAGAATGAAAAACAGAATGCTATACATTTTTCTGGATATGAAAAAATCAGATTATCCAGCTGTGACGCCTAGAAGCTTTATAGAAAAGTCATAGACA	1	+	chr11:31991254-31991373	2
chr11:32007600-32008720	CGATAAAATTTTGGCAGGGTGATCTTCAGCAGGCCATTTGACCCCCTGAGCCAGTTCCCTTTTCTGAAGAACAGAGGCAATGAACCTCTGTTCTCAGAGTTTTGGGGAGGCTCAAATGAG	1	+	chr11:32007601-32007720	1
chr11:32007600-32008720	CTCCGAGCTGTTTGTCATCGAGCCCCAAGGAGCCCTTGGCACCTAGTAGGCGTCAGTAAATATTTGTTGCATCTGAACTCTTTCCATCTGGGAAGCCCTCCAATGGCCTGGAATCTCCAG	1	+	chr11:32007741-32007860	3
chr11:32007600-32008720	TCCCGCTAAGCAGGTCAGAAAAGCAACTTAAAGGATCCATTTTAGTGTCCATTTTCTCACTTTTCCCCCTGAAAAACCACTTACAAAGCTGCCAGCTTCCTCATTTGGCTTTTTCTGGCC	1	+	chr11:32007864-32007983	1
chr11:32007600-32008720	TAACGGTCACTTCATTCATCAGCATAAGGAAGACTCCACTCTGTCAACAGGAGGGCAGGGCTTGGCCTCCAGTCACAGGGCAATGGCGGGGGTGGAGGAGCCTGGAAACAGCCATAGCGT	1	+	chr11:32007998-32008117	3
chr11:32007600-32008720	TTGCGGTTGAGAAGGCCCAGGATTCCCAAACAGCCTTCCCTCCACCCCCAAACAGCTGATCATTGGATAGTGAGGAAGCAGGTGCTCCTTCAGAAAACTCTGTTCATTCATTCATTCATT	1	+	chr11:32008137-32008256	1
chr11:32007600-32008720	TCTCGAGTGCTTATTATGCACGGGGAATAGAATGCTGAACAGAAAAGCACACCCACTCCCTGCCCTCATGGAACTTACAGTTTGGGGGGAGGATCACTCACATTAATCAAATGATCCTCG	1	+	chr11:32008299-32008418	3
chr11:32007600-32008720	AAACGGGCTGTGGGGATTGGGGAGATGGTTCAAAGAACATCATATGCAAAGGCCCTACAGAAGGAAGAACGTTTTTGGGACACAGACAAGCAAGATCGAGAAAGTTCACTTGCTTTTGAT	1	+	chr11:32008501-32008620	3
chr11:32027200-32028520	AAACGGCAGCTGGTGTTGGAGCTATCTGGAGGCTCCACGGGTGGGACTGTGAAAATGGCTTCTTCCCTCACACCTGGCACCTCCATGCCCCTCTACGTAGTTTCTGTCTTCATCAGGAGC	1	+	chr11:32027244-32027363	3
chr11:32027200-32028520	ACCCGCCACGGCCTCTGCAGGGGTCTCTCTCCAGTGGAGTAGCTGGACTTCTTACACAGTAGATGGCTTGCGAGAGTGTACAAGTGGAATCTGCTATGCCTTCTTAAAGCCTGGAAGCAG	1	+	chr11:32027367-32027486	3
chr11:32027200-32028520	CAACGGAAACCCAGCTGGAGTCTCAGTTGTTCCACCAGTAAGCAGGTGGCCTTGGCGAGGCCTGTCGGGATGCCAGTTTCCATCTCTGGACGGTGTCCCAGAGGGGACAAAGCTCCCGCC	1	+	chr11:32027643-32027762	5
chr11:32027200-32028520	CTCCGCCTTTTCCCCTGCTCTCCCCCAAGACTTCTCAGGACAGTTTCTTCCTCAGCACTATTTTCCTTGTGGTGGAGTTGGAAGGATAGAAACTCTAACCAGCAGTCAGAGAGGGATTGG	1	+	chr11:32027785-32027904	1
chr11:32027200-32028520	ACCCGACGTCTCATTATGTTGAACATCATTGTGCCAACCTAAGGGAAACGGTGCGGGTTGTTTGTTATCGATGGCAAATCTTCTTCCAAGAGTGGCGGGCCCTTCCGTCAACAACACAAA	1	+	chr11:32027911-32028030	7
chr11:32027200-32028520	CCTCGCTCCCGGCCCCCTTTCCAGCCCTGTGACTCATCAGGCCTCTAACCTCTTTTTCCCCCACAGTGAGAAATATCCAAGTTGATAACAGCAAAAACTTGATAATGACTAGTGTTGGGA	1	+	chr11:32028035-32028154	2
chr11:32027200-32028520	AAGCGGCAAAAAGAAACAACTTCAGAACACAAATTTAAGACACGAATTTTGCTCAGTTCCTAGTTTTGACTCTGAGCAATGGAGGTATTTCTAACAAAAGAAAATCTCCACGTCCGTCCT	1	+	chr11:32028261-32028380	4
chr11:32050590-32051320	GATCGAGTGTTCAATCCAGCAACAAACAGGAAGCTGGGGGCTGGGAGGAGATCAAATAAAGAAAAGGAAGTTGTCATCAACACAGCAATGGAAGCGGGCCCTCCTCTAAGAACTTTCCAG	1	+	chr11:32050784-32050903	2
chr11:32050590-32051320	CCACGCTGGGCCAAGAAATGCTTTTAAGAATAATGTCTAATGTTTCCTTTTAAGTTTTTTTGCTGAGCTGTGAGGTCATTGTCTCAAACTTTCGGGAAGCACTTACTGCCTCCAGAGCCT	1	+	chr11:32051181-32051300	2
chr11:32109400-32111120	ATGCGGGAGACCAGCATACCCTAAGCTGATCAGTTTACCCATTTGAAACTCGCTTTTCCTTTTCACTGAATCAACCCTCTGCTAAATGTTACTTATCTTGTTCTTGTTCCTCTGCTTCAT	1	+	chr11:32109575-32109694	2
chr11:32109400-32111120	TTCCGGATTCACAGCAGTGCTAGAATTCTCTGGTAATTCCCACAGGAGCCAAGACTACCTCTGAAACAATCTAACTGTTGGAAACCACCAGTGTCTGGCAGGAAGCCAACTATAACAAGG	1	+	chr11:32109957-32110076	1
chr11:32109400-32111120	ACTCGCTTTCCCGTTCCCTTCCTAGTCCCCTTCTTTTTCTAGCCCCAATCTTTTTCTCCCTGTTCCTCCTCCCACTCCTCCTTCTCCTCCCTCACTCACTCAACAATTCATATCCTGCTT	1	+	chr11:32110176-32110295	2
chr11:32109400-32111120	AACCGCCTACCTTAGGACACTTGCATTTCAGCAGGGAGCTCTTACACCCCCAAGGTAATGCTCCTCTATTGCTAGAAATTCAGATCTCTAGGCTGGCTGGGGGAAGCATGTCTGGTCTCA	1	+	chr11:32110320-32110439	1
chr11:32109400-32111120	AAGCGGGGATCCAAGGACTGGCTTCCCAGCTCTCACTGCCAGCCAGTGGGGTCACAAAGACATTGCCTCAAATGTGGAGCTGTCCTCTGCTAGCTCGTACAGGATCTTATCCTTCTCTCA	1	+	chr11:32110519-32110638	2
chr11:32109400-32111120	GATCGGTTCAGTACCCCCAGACCACTACATGCCTTTCTCTGTGAGCACTTGTCATGCTGACTTGTGATCCATGGATCTCAGTTAGCCAGAATCCAGCACAGCCTGACACTTAGCAGGTGC	1	+	chr11:32110739-32110858	1
chr11:32109400-32111120	GAACGAACGAACGAATGAACATCTGTTCATATACACTATAGCTCTGCAGACACCATGATTATCTTGTTCTCCATTGTACCCTCAGCACCCAGTCCAGTGCTTAGGCTGTAGTAGTAAGAC	1	+	chr11:32110869-32110988	3
chr11:32194390-32194720	ATTCGAGGAGCTCTCAATCTCCCTGGCCTGTTTGAAGTCAGGAATGTGATGCTAGGGGAATGGTTTAGAGCGCCGTCGGCAGTGCTGAGGAAAGCCAAGTAGGCTGGCACATTCTGGGTG	1	+	chr11:32194438-32194557	4
chr11:32194390-32194720	TGGCGGCGTGCCGTTCTCTAGGACACAAAGGGACATGAAAGGTTTTCCGCAGACCCGAAAGAGAAAGGAAACAAAAATCAGAAGTGCTCCCTTGGTGAGAATTGTTGGCAGGGCTCCTCT	1	+	chr11:32194556-32194675	5
chr11:32194790-32195320	ATCCGTGGGAGATTCTGGAAAGGAGGCTGCCCAGAGGGGCTGTCCCTAAACACACGGGGCTGATGGGCCACAGTTGTTCCCATTTCACTCCCATAACGTCAATCGTTTCCCCAGAAAGCC	1	+	chr11:32194801-32194920	4
chr11:32194790-32195320	GGCCGGCAATCAGGACGCTGGAGGCTCCGATGGTTTCTTCCCTTTCTGGGGCACTGCTGCCTCCTGCTGTCCTGCCTATTAAATCTCAGGTTTCTCCCTCCACCCGGCTAATCAATCACC	1	+	chr11:32195111-32195230	4
chr11:32205400-32207120	AACCGGAGTCTGCTTACCAGGAACACAACCCACTGCTGAGGAAGGAAGCCCATTTCAACCATTTCAAGGTGCATCCTTACTGCTGGGAAATAGATGGTTAGAAAGAGATTCATATTTTTT	1	+	chr11:32205515-32205634	1
chr11:32205400-32207120	AGACGAAATAGAACCAACAGTGGCTTGAAAACATGGAAGGAACAGCAACTGGAGGCTGGCCAGCCCTGTGCTCTGATTCTGGAAGACAATGGCTCCAAGCTCTGAACTGGATTTAGAGGG	1	+	chr11:32205653-32205772	1
chr11:32205400-32207120	ATTCGGCTTGGGCTGGAACCAGAAAGGGCTCAACCAATAAAGAATTTCCTGAGCCTCACAATGAAGCATTCCTGCCCTAGGAAGAACCAGGCAGAACCAGGCAGGAGAAGTGAATTCTCA	1	+	chr11:32205808-32205927	1
chr11:32205400-32207120	TGGCGAGCTCACACCAGCAGGGAGACAGCCCTCCCAGCCCAGGCGCAGGAAATGGCTGCCACGACAGGCGGCCATGCCAAGTGGGAAGTGTGGCTTCCAGCAGCAGCACCTGGCCTCCTG	2	+	chr11:32206069-32206188	4
chr11:32205400-32207120	AAACGGCTTCCCTCTTCTTGTTACAAAAGCTATCTCTGACTCTTCAGTTAACCACAGGCTAAAATCTAGCCTTCTTGAAACTGCAAGTTTCATTTGTGAAAAGAAAATGAAATCTCCTTT	1	+	chr11:32206351-32206470	1
chr11:32205400-32207120	TAACGAGGCTGCTTTTGTTAAGGCTGTGTGTTTGGGGGCAGCTATCCGGCCCCACAATGGACATCGGGCAGGACCGTCATCCGTCTTCCCAGTGACCACTCTGAGACATCAGCATCCTGA	1	+	chr11:32206483-32206602	5
chr11:32205400-32207120	CCCCGACATCTGCAGTCACCAAGCTCTGCAAACTCCGTGTCTGCAATAGCTGCTTTGCCGCCTCTTCTGTGTACCTGGCGCTAGAATGCCAGCCCTCAACATCTCTGGTCTGTGTTACTA	1	+	chr11:32206667-32206786	4
chr11:32275800-32278520	AATCGCCTATGAATTCAAAATGCAGTCTTCCCCCCAACCCCAGCAGATTTTCACTTCCGACAAATTAGAGAAATAAATTGGCAGTTCACCTACGATTTGCTGATAAACAAACATTTTTCA	1	+	chr11:32275803-32275922	3
chr11:32275800-32278520	TCTCGGCAGGGCTCTAATGAAAAACAAAAATCTACTCCTAATTCCAACCATTTGCCATAACAACAAAAGCCTTTATATTATTAATATTAGTGTGGCCCGAGGGAGAGCTAGAACCTCAGA	1	+	chr11:32276012-32276131	2
chr11:32275800-32278520	CCCCGGATGGACACAGGCTTGCGGCTAAGATTTCCTTGTGCTTCAATAAATGAATCCATTTGTTGGTTCTTCTTACAAACTGGACTAAAGCTCTGACCTCCACATTTCCATAAAATTCAA	1	+	chr11:32276288-32276407	2
chr11:32275800-32278520	GCCCGAGGTGGTATCTATTTAGTCCAAAACTTTGCCATCAATAGAGTGCACAATCTGCCTAGCAGGGTTGTGTGGCTCCCCTTGGGAAAGGCATCAGTCTCTAGTGAGGATACGTAGCCA	1	+	chr11:32276641-32276760	2
chr11:32275800-32278520	AAACGCTGAGAAGCAATAATCACCTGAAAGCAAAGTGGTCCGTCATTACCAAAAGATTTCAAATTCACCACCTTTTGGGGTAGAAGTGGGTTGGGAGGTGGGGAACCGGGTTTCTAAAAG	1	+	chr11:32276898-32277017	3
chr11:32275800-32278520	CAACGAATCACAAATATGCTGATCAAACATCATCAATGACGTCTTATCCCTGAAGGCAAGTGAAGGATACACTGGGATTTAAGGTACCTAGACACTTGCCAACAGAATGTGAAGATGTTA	1	+	chr11:32277021-32277140	2
chr11:32275800-32278520	AGCCGGGACTTGCCTCTCTAACAAATCACTCAGATTTAAACATTGCTCACATAAACAAAGGGGGGTGGGGTGGGGGGAGACAGACACAAGGCTGGGAAAAGACAGAAAAGGGCTTCTTCA	1	+	chr11:32277422-32277541	1
chr11:32275800-32278520	GACCGCCACCAAATCTCCCCCACTGGAGACAAGAGCCCATCTGCTGAGCTCGGCAACTTCGCTTTAACTACCATTCAGCTCGCGTCTCTGCAGAGATCTGTCTGCAGAGCTGGCAGATGG	1	+	chr11:32277589-32277708	5
chr11:32275800-32278520	CCCCGAGTCGCTGTGTTATTTGTTTAATAAATTTAATTAATATCCATACTGCATTGGATTGCTCCCAGAAAAGGGGCTGAAGTGCTCCCTTTCCCCAACAGCTACATGATGAGTGATTTC	1	+	chr11:32277719-32277838	2
chr11:32275800-32278520	TTACGTTACTTTGCATGTATTAATTTTTTGCAGTGCACTAATGTACCTCTGACAGGTATTTTAGCCTTATGAAGACATGCAATTCACAAAAAAGGCAGAGATCTCTTCTTTCAGATCACT	1	+	chr11:32277897-32278016	1
chr11:32275800-32278520	TAACGAACTGAAAATATTCCTTGTCATATTAAACTCGTATTATTTCCCAAGCTGGAAAAATGTGACTATTGCAAACATACAGGATGGAAAGTGTCTTGGACAAAACCAAGGCGGTAACAT	1	+	chr11:32278148-32278267	3
chr11:32275800-32278520	TGTCGTTCTGTCCTTCTAGGCAGCACATTTCATCTTAACCTAGATTTTCCATAGTATATTTTTTTAAAAAATCCCTTGAGGATGTAAAAGGTGTCTCATGATAAAAGCATTCTGTCCTCA	1	+	chr11:32278346-32278465	1
chr11:32311990-32312920	AAACGAGCTGCATCAACAGCTCCAGTCTTAGGTAATGACCTATAACATTCCAAATTTTTGCTTAGGAGACTTGAAAGAGCCTTAGTGACAAAAGACTGAATTGGACTTGCTAAACTGTGC	1	+	chr11:32312026-32312145	1
chr11:32311990-32312920	ACCCGTAAATTCCACCTTCCAAATATACTGAGCTGCTTACAATGCATAGAACATGCTGTACTCTCTCTAGCCTCCAGGCCTCTGCACATGCTCCCTCTGCCTGGAATGTCCTTCCCCTCC	1	+	chr11:32312377-32312496	1
chr11:32311990-32312920	GAGCGTGTTCACATGCACATGCACATACACACACTATTCCCTTTGTCTGCCTAGCTCCTAGCACAAACATCTCATTCTCATTCACTCAGCTCAAAGGCCATTTCTTCCATGAAGCCCTCT	1	+	chr11:32312508-32312627	1
chr11:32311990-32312920	ATGCGTTTTCCTAGGCTTTATCACTGTGTGATGGGACCTGTTTACATGTGTCTCTCTTCCAGTAAGCTCTGGAGCTTAGGAACTGTGGCATTGAGAAGCACTTCTTTTTAGTGATTACAC	1	+	chr11:32312646-32312765	1
chr11:32499400-32501320	CATCGCTACTTAGTGGTTGTGTGAGACTCAAACTCAGATCTTCCTGACTCTGAAGTCTGTGCTTAACCAGAATGATGCGCTGCCTAAATACAGTCTCGTGGCAGTGCAGGGATGGGCTCA	1	+	chr11:32499431-32499550	3
chr11:32499400-32501320	GCTCGGAGACACTGGGTGCATTCTGGTTGCCATTTTACCTTGCCTCCAACCCAGCCTAAAATGCAAACCGTGTTGTCAATGAAAATAGGTATATCTTTTCTGCTGTTTTCTGTTTTAGTT	1	+	chr11:32499762-32499881	2
chr11:32499400-32501320	ACACGGTGCCAGAACAGTGACCTCAGACCACAGCTTGGACGCTGATTACAAGTAATCCAGCTCCAGAGGTGATAGAGTGTCCTTTCTTTAAAAAGGAGATAAAAATAGCGAAGAAACAAC	1	+	chr11:32499940-32500059	3
chr11:32499400-32501320	TAACGATCCCTGGTATGTAGCGGTTCCCGTGACCTTGATTCTTGTTGAATTCACAGAGATAATTTTTACAGAGTCTCTACTTTTCTCACTGCGGTATATTTATCCAAGGAGTACCTTGCA	1	+	chr11:32500240-32500359	4
chr11:32499400-32501320	TTTCGGGAGCTTAAGGGGGTTTTTAGACTGTATGACTAGAGCAGGGTTGAGGGGAGCTGGGGAAAGGAGCCCAAGAGAAAATGTAGATTTAATGGATCTATAAAATGACCCTGCTGTAGA	1	+	chr11:32500455-32500574	1
chr11:32499400-32501320	AAACGTTTGTTCCAAAGAAGTTTAAACAGCCTGACCCAAACCAGGGTCTGTGACAGCCAGTCCAACATGAGGTGTCTGTAGCATTGCACATTTCTCCTCGGGTTTTCAGGTTTCCATATG	1	+	chr11:32500576-32500695	2
chr11:32499400-32501320	CTCCGCCTTTTCTCTAACTCCCTTGAAGTTGAATTCTGAATTTTAAGCCTAGGATCTTGGAAGGCAGATCGTGAGAGTGAGAGCCTGCTCTTTATACCAGGAATTTTGAACAACAATGGG	1	+	chr11:32500845-32500964	2
chr11:32499400-32501320	GCACGTACACACTACTGAACCTTTCCCCGAAAACCTTCTAGGCTTTTCATCCCATGAGTGACATTCATCTTTCTTGCAGCTGCCTTGCAAGTTCTTCTGAGGATGAATTTTAGGCTTTCA	1	+	chr11:32501064-32501183	2
chr11:32547390-32549920	GGGCGGGACTCTGTCTCAAATAAAAATAAAAATAAAAAACATTTTGCTGAATGAAAGAAGTCAAATATTGAAGAGTAACACCCTGTGATTCTATGTATATGAAATTCTACTTTATCGCAA	1	+	chr11:32547979-32548098	2
chr11:32547390-32549920	GTTCGTGTTCATGTGTTGTAAAGGTGTTCTGAAGAGACTGAGTGTCAGAGTCGCCACATCCTATAATAACCCACATCCTTCTGGGAAAGATCAGATGGGTCTGTTTGGAAGTCAGTGCTG	1	+	chr11:32548377-32548496	2
chr11:32547390-32549920	CTGCGGAATGCCGCCCCCAAAGTTCATTATCTCAGCACTTAATGTTTTGTTTTTGTTTTTTCAAAATACAGAAAAGTAATTAGAAGACATGATGAGCAATAACCTCTGTGCCAAATTACC	1	+	chr11:32548519-32548638	2
chr11:32547390-32549920	GTGCGTGCCAAGAATCATAAGGAATGTTTTTCACAGTAAAATCTTAACCTCCTAAGACACACAATGACCACCAGACCACTGATCTGCTTCAAATATTTGAAAGATAATAAGCCACAAGTT	1	+	chr11:32548731-32548850	1
chr11:32547390-32549920	TGACGATTTCTTTAGTGACATTTATAAAAGCGCATTGTTTTAATCAGACCATAAGAAGACTGAATCAGGTTTCAGATTCACTCGGGGTTGATAATTGAGCTCATTCCTGAAAGGCCTCAG	1	+	chr11:32548896-32549015	3
chr11:32547390-32549920	AATCGTGAACTTTGGTAAAGAAAACATTCCCCATGGAGAGTGCTGATGGAACAAACTTTGCCAAAACCTATTAATAAGATTAATGAAGATAAAATTAGGGAAAACACCATGAATCTTGTT	1	+	chr11:32549068-32549187	1
chr11:32547390-32549920	GCCCGACACCATCTTCCTTTTTGCAGAGAGAATGCAATGTCCAGTTCTTTCTTCTGCTGCTGCTAGGATTTGCCTTTGGCATAGTTGGCCTGTCTAAATGAAACCGGAACAAAGTTCCAG	1	+	chr11:32549273-32549392	2
chr11:32547390-32549920	AGCCGAGCTTAGAAAAGAGGAGCCAGGCCTGTCCTTGAACTCGCAGAGCTGAGCAGAGCAGCACACACATGGTCCACCCTGGCTTGGAGCCCCGAAGTGGAGCCCAGCCCAAAACTTCTC	1	+	chr11:32549467-32549586	3
chr11:32547390-32549920	ATTCGAAGCACAGGCCTCACATCTACCTCTAAGTCTTGGCCATTATTGGTAAAGGCAAGTAGGGGGCAAGCCTTTTTAAATCATGTTTTTACTGATACAACCTTAGAGGATGGCCTCACA	1	+	chr11:32549604-32549723	1
chr11:33216600-33218120	AACCGGCCTGGCTTTTGTTGTGTATGTTTGTTTCCTTTTTTTTTACGTTTAATGCAAGTGTTGAAGATAAATGAATGTACCCACTCTATTATATAACACAATGACAGCCTTTGTTCCTCC	1	+	chr11:33217192-33217311	2
chr11:33216600-33218120	TCCCGTAAATTCATCTCCAGACAACAGCTGCCCCCTCTCCCTTATAACCCTTTTTTCAGGCAGGCTGTTTAGGCCTGCCTGGTTACAATCAGGTTTCCAGCCCCAGGGATCTTCTTTCCA	1	+	chr11:33217480-33217599	1
chr11:33216600-33218120	TTCCGTTCATCTAATAATCTACTTCCATTAGAAGAAAGTAAGTAATCCACAAAATTTTTAAAATATTGGTTTTTAAATTTATCTATTTAGGCCAGGCATGATGGCTCCCGCCTGTAATCC	1	+	chr11:33217683-33217802	2
chr11:33397000-33397520	GGGCGAAGAGCAGGGGACCAACTCAGGTGACGCCTGGGCCTTTTGTCCCTCTGAGCAGGAGCTGCCTGACTCTCCTGTTTGGGGGTGTAGACTTTTTTGGAAAAACTTCCCCCAGTCTTC	1	+	chr11:33397027-33397146	2
chr11:33397000-33397520	GTGCGCAGTGTAATGCTTTGCACGTAGTGTGGCTGCAACAAATATTTATAATGTGTTTTAATCCAGCGTGTTATTGCAACTAGCCCACAGCCGCTTGAGCTCCTCAGGGGTAAACTGGCA	1	+	chr11:33397150-33397269	4
chr11:33397000-33397520	GTCCGTTGAACCCTCGGAGAAGTAGTGAACAAACAGCACAAAGCGCGCCCGCCCTTCTACAAAGAGCTTTTCCAAAATCCAGGCGGAAGAGCTTTCCTGCCGCTTGGGCACGTTGACCAT	1	+	chr11:33397277-33397396	8
chr11:33403600-33405520	GCGATAACAGGTCCTAAGGCATACATTTTGGAGCCATCAGCATGGAAGCGAATAAGAAACCTAGAAAGTGAGTATGGAGAAGAGAGAGGGAGATCTGAGCAAGGAGCCTGGGATTACTGC	1	+	chr11:33403601-33403720	2
chr11:33403600-33405520	GGGCGTGATTGGCTTGGACAGATGCTGCTGAGAGTGGAGTTAGATAGGCACTAGCAATGCACGTTGAGTTTGGAGGTGTGAAGGTGGTTAGTGGCTCTGAGAGTGATGGGGATAAAACTC	1	+	chr11:33403846-33403965	2
chr11:33403600-33405520	CCTCGGGGGACTGAAGGGCTCTGAGGGGCTGGGATACTGCAGCATTTGGGGGTTCAGGGAGAAGGGGGACAAGCAAGAGACAGAGAAAATAAAATAAGGAGGTAGGAAAAGAAGAAAGTG	1	+	chr11:33404395-33404514	1
chr11:33403600-33405520	TTCCGTCAAACTGACCACCACCATGGAAACTTCAGGATCCTGAAATTCTGATGACGACCAGAGAATCTCTCAGAAGCTTACTTAGCTCAAGTCTCAAATTACTGGAATATGATCTGAGAA	1	+	chr11:33404624-33404743	2
chr11:33403600-33405520	TTTCGTTGCTTGACAACATATTAGAGGGGATTTCTAAACACACAGAGGGACACATTATTCTGGGTCACGGGATGGCAGCCATGGATGGTGACTCTCTTTGGGGACTTCAGGACCAAAGGA	1	+	chr11:33404898-33405017	2
chr11:33403600-33405520	GCCCGTGGTCCAGGACAAGAAACTCTCACTCGGGCAGGTGTGGTGGCAGGTGGGTAAAGTACTTCCATGAATTGGGTCAGGTTGGGGGATGTGGCAGGACAGCAAGTGCCTGCGTTGCTC	1	+	chr11:33405190-33405309	3
chr11:33403600-33405520	GACCGAGGCTCAGGGTGCCATAGTTCTGACTTCTCAAGAAAAGGCAGATCTTTATTTAGAATCTTTTTGTTTTCAAATATCACCAATTAGTTCAGATTTCTAAAATGTCATGCAGTACAA	1	+	chr11:33405346-33405465	1
chr11:396400-397520	TAGCGATGGAGTGGTGGAGAGGAGGCAGGAGGCCAGTGCTTTGCTGTGTGGCAGAGCTGGGCTACCACCGTCCCTCTCCACAGGCACATCCAGGGGGCAGTACCACACCCTGCAGGCTGG	2	+	chr11:396525-396644	2
chr11:396400-397520	TCTCGCTCTCAGGGCCTGAGTGGGGACAAGACCTCGGTGAGCGATGGGCCCAGCCCGAGGGGGACGATCTGAGCTCTGCAGTCTGGAGAGTGGGAGGCTCTGCAGCGGGCCCGGACACAG	2	+	chr11:396652-396771	7
chr11:396400-397520	GCACGCCCTCACCGCCCCCTCTCGACCCACAGGGCTTCCGGCCCATCGCCAAGCCGGCCTACAGCCCAGCCTCCTGGTCCTCCCGCTCCGCCGTGGATCTGAGCTGCAGTCGGAGGCTGA	2	+	chr11:396782-396901	10
chr11:396400-397520	CAACGGGGGCAGCGCCTTTGGGGCCGCTGGGTACGGGGGTGCCCAGCCCACCCCTCCCATGCCCACCAGGCCCGTGTCCTTCCATGAGCGCGGTGGGGTTGGGAGCCGGGCCGACTATGA	2	+	chr11:396912-397031	9
chr11:396400-397520	CTGCGCTCGCTGCGGCTGGGGCCCGGGGGCCTGGACGACCGCTACAGCCTGGTGTCTGAGCAGCTGGAGCCCGCGGCCACCTCCACCTACAGGGCCTTTGCGTACGAGCGCCAGGCCAGC	2	+	chr11:397042-397161	11
chr11:396400-397520	AGCCGGGCAGGGGGGCTGGACTGGCCCGAGGCCACTGAGGTTTCCCCGAGCCGGACCATCCGTGCCCCTGCCGTGCGGACCCTGCAGCGATTCCAGAGCAGCCACCGGAGCCGCGGGGTA	2	+	chr11:397171-397290	11
chr11:396400-397520	AGGCGGGGCAGTGCCGGGGGCCGTCCTGGAGCCAGTGGCTCGAGCGCCATCTGTGCGCAGCCTCAGCCTCAGCCTGGCTGACTCGGGCCACCTGCCGGACGTGCATGGGTTCAACAGCTA	2	+	chr11:397290-397409	9
chr11:405800-407120	GAGCGACGCCGCTGCCCTGGCCCCCGCTGTCCCTATGATCCTGCACTCTGGGGTGGGAGCTACATATCATCCTTGGACACCAGGCAGTAGAAGTCTGTGCGGGCACTGTAGTTTCGCGAG	1	+	chr11:405837-405956	7
chr11:405800-407120	AGCCGAGATCCGAGACGTCCACTTCGCTGCTCCGGCTCTCTCCCAGCGAGACCCCACTGGTGTGCGGTGGAGCTGATGGCTCTCCAAAGACAGGCCCCCGGACACCTGGGGTGGGGAGAC	2	+	chr11:405955-406074	8
chr11:405800-407120	GACCGAGACGCCTGAGGTGGCCACCCACAGCCTTGGCCCAGACCCACTGCCAGGGGCTGCCCCTGCTCACCCCCTGCTGTGATGGCCTGTGAGGCCCAGGAAGTTCCCAGGCAGACCGAG	2	+	chr11:406072-406191	3
chr11:405800-407120	GGCCGAGCACCTCCAGGGCAGAGGCCGTGCAGGGGCTCCCGGTGCCGGGAAGAGTCCTCAACACCTGGAGCCCCTCCAGGCCCTGTGCCCTGTGCCTGCCCCCACTCCGCCCTGTGCTGA	2	+	chr11:406192-406311	5
chr11:405800-407120	GGGCGGGCATACCCAGGTCGCCCTCAGGGTCCGGGTCCACCTCTGAGTCCAGGGCCCGGCCCTCAGGGACTCGGCCTCGAAGAATCAGCATGGGGTCCTTGTCGTCCTGCAGCTGCGTCT	2	+	chr11:406337-406456	8
chr11:405800-407120	TTCCGCGGCAGCGCCAGCTGCACTTCTTTCCAAAAATCGGAGGAAGGAGTCTGGGGGCCAGGTCGGGGCGGTTTGCAGGTGTGAACACCTCGGAAGCCCCTGGCGTCCTGGCCCCCAAGA	2	+	chr11:406489-406608	8
chr11:405800-407120	CTGCGGCTGCCCACGGGTTCCACGCCCTGCGACAGCTATTCCGTGGCTCCGGGGGCCTCAAGGGCGGCTCCCCGCATCGGGGCCCCAGGCAGCGGAACCTCCCCCCAGGGCCCATTCACA	2	+	chr11:406615-406734	10
chr11:405800-407120	AAGCGTGGTGCCGCAGAGCTCCCCACGGAGGGGTCCCAGCCTGGAGCCCGGGCACCGCCCATCTCTAACCCGCCGCTAGCCCCGGACCCTCCCGCGCCTGCTCCGCACCACGGAGCCGGG	2	+	chr11:406735-406854	13
chr11:405800-407120	TGGCGGTGCTGGCGCAGCAGGCGGAGCGCCGGGTGCGCGGGGTCGCGCCTCTGGCCCTCGAAGGTGATGAAGATGGGTCTGCGGGTGAGCTCCAGCAGCCGGCACAGGCCCTCCCTGCGG	2	+	chr11:406880-406999	13
chr11:414600-417320	CAACGCTTGTCACAGAGCCTAGGACCACAGGCACCCCACAGCACACACACTGCACCTGACACCCACCCTTGGCCGCTGATGCGACACAGCCTCCTGCTGCCCCTCGCTCTGTCTCACACA	1	+	chr11:414605-414724	4
chr11:414600-417320	GGGCGCCGTGGGCCTCCTCTCAGCCAGGCCCTGACACAGGCTCACTCAGAGCAGCGGGGAAGGCAGTCACCTGGTTCCAGTTCTTTCCTCCGGGGGGCAAATGTTGGTCATTGGTGCGCC	2	+	chr11:414753-414872	5
chr11:414600-417320	CTTCGCTGGGCCCCAGGGAGTGTCCACAGCACCAAGGCTGCTATGGATGCATCGCCAAGCGCGGTGGGGACCTGGCTTGTGTCTTTGTGTATTTTGATCAGAACTTTCCCTGTAGCTTCC	1	+	chr11:414892-415011	4
chr11:414600-417320	AGGCGGGCGGGAGGACGGGCAGTTGGTGGTTCTCACCCCGCCTGCCCCGGCTCTTCCTGTAGCTCTGAGTCAAGCGGCTCCTTCCTCTGGAGCCCGCCCCAACCCACCCAGGCACGGCAC	2	+	chr11:415073-415192	8
chr11:414600-417320	CCCCGCCAGGGCCACCCTGCACACATACAAGGAGGACCGGGGACCGCGCGGCATGCCTTCCAGACGCTACTAGAGCTCACACTCAGGAGCCAAGGGGCCGGTTTGCTCCCCCATGTGTCT	2	+	chr11:415393-415512	7
chr11:414600-417320	CCCCGGGGAACAGGGCCTTCAGAAACTCCCGGTCAACAATGGGGCTCCAGCAGAACTCTTCCGCCCTCTCCCCGTCCCTCTCCCAGACATAGCTCCCCCGATGGGTGAGCAGTTACAAGG	1	+	chr11:415524-415643	5
chr11:414600-417320	CAGCGCCCCCTTTTCCAAATAAGGAGCAAACACAGGTGGCCGAGGCTCCTGGCTCAGAGCAGATGAGGGGCAGATGGCATCTCCTGTTGTCACCAAACTGACACTCCCCAGGTTGACCTG	1	+	chr11:415690-415809	2
chr11:414600-417320	GACCGGTGGCTGGTATTGCCCACAGAATCAGACAAGGGTCTCCTTTGGACCCTGGCCCTGCCCTCAGCCACATGGGGGCAGGGCTTCATTGTGGAGGGCTGCCATCCAGCCTCCCGGCCC	2	+	chr11:415826-415945	2
chr11:414600-417320	TCCCGGTACTCAGCCTTGGGTGATGGTGGGCCTTGGGCTCAGGGTCCCAAAGACAGCACCCCTTCCCCCACAGAGCCTGGTACCAGCCCCTCCTTGAAGTGGGTCCTTGGAAGCCCCTCA	2	+	chr11:416026-416145	1
chr11:414600-417320	CCCCGCAGGAAGCAGGAGCAGGGCCTCCAGCACAGGCCCTGGGGTCAGCCGCCAACTGTGAAGCCCCGGCTCGGCGGCTGCTCTGTGCACCCGGTCTCAGCGTCACCATCTCTCAGGGCT	2	+	chr11:416202-416321	7
chr11:414600-417320	TAACGTCCTGCACCCCCGAGCCCCCAGGTCCACCGTCCAGGGTGAGCATGAACACCCACAAAGTCTCCGACCCTCGCCCGCACAGCTCTTCCGAGGCGCCCAGAATCTCAGTCCAAGCCT	2	+	chr11:416353-416472	8
chr11:414600-417320	GGTCGCCTCGCACTGCCCACCGCACTCTGCTGGGCACCTTGAGGTTCTTAGAAAGCGCCAGCTCCTCCCGCCCTCAGACCCAGCCAGCGTCCTCGGTCCGCGGCCGCCCCTGCCCGGTGG	2	+	chr11:416479-416598	11
chr11:414600-417320	GTTCGACGCTCAGCACCCAGCACCCTGCGGGCGACTCCCGCTCAGCTCGGACGCGCCGCCCCTCCGCTCCCCGTGCGCGCTGGGCCCCCAGCGCCTGTCCTGAAGCAGGAACGTGGGTAA	2	+	chr11:416599-416718	15
chr11:414600-417320	CTGCGGCCCCGCAGGCCGAGGGGCTCTGGTTCGCTCCCCTACCCCGCGCCCACCTGCGCCCTGGGCGCCCTCCAAGTGAGGAGGGCGGAGAACGAGGACGCGCGCGGGAGGCGGGCACGG	2	+	chr11:416723-416842	16
chr11:414600-417320	GTGCGGCTCGGGGCGCTCGGCCGGGGCAGAGGCGCGCGGATGGCGGAAGCTCCACCCGGCGCCGGGCGAGCTCGGGCCCCAGCCTGACTCTTGGTCCGCCCTCGGCGCCTCAGGAAGCCT	2	+	chr11:416845-416964	17
chr11:414600-417320	CCTCGAGCTGGGATCCAGGCTTGGGCGACCGAGGTGGGATCCCTGCGCGCCTCGGCGCTCCTAGCCCCGCTCTGTTCTGCGCGAGGGTCACCAAAAAGCCGCTGACCACGTCGGGCAGAG	2	+	chr11:416962-417081	13
chr11:414600-417320	CCCCGCCCCCTTCGCCCACTTTCCTCCCTTCCCCCAGCCCTGGAAAGGGCCAGGACGCGGGCGAGCTCGGGCTTCCGGGCGACGCGGGAACCTCCCCGGCCCCGAGCCATTTCCTGAGAG	2	+	chr11:417093-417212	12
chr11:468190-468910	GGCCGCGCACTGTGATTTCAGCTCGATGACCTTCTGGAAGAGGCAATATGATGTGGTAGTGAAAACATCAGTTGTTTCCCGGGGAAAGGGGAGAGTGGATAGTAGAATGCAGCATTCGTA	1	+	chr11:468229-468348	5
chr11:468190-468910	CTGCGTTTGTCCGAACCTGTAGAACTGGACAACACGAGCAGACCGTGTGCAGATTTTAAACATTCATTGAGGAGATGGGGGTCCCGGCGGGGAAGGCCGACTGACAAGAATCTTAACTAC	1	+	chr11:468397-468516	7
chr11:468190-468910	TTCCGTGACCTTCCTGAAGGGTGTTCAGAGGAAGGTGCTGAGTAACTTTGGAAATGAGCAGTGTCTATAAGGCCAGAGGCAAAAGGAATGGCACAGACGCTGCTCTAGTCGATAAAGTTT	1	+	chr11:468527-468646	3
chr11:493790-494910	CATCGGACCTTTGAAAGCTGGTGAGCGTCCCCCTCTTGGCTTGGCAGGGCAGGGCACCCCGGGCTGGCCCACCTTGGTCAGCTGTCCACCCGTGGGCAAGATGGGCTGCCCCATCATCCC	2	+	chr11:493971-494090	4
chr11:493790-494910	GGGCGAGCACTGGGCTCCGGGCAGGAACCCGGGCCGCGCTGGGCCGCGCTGGGCTGGGCTGGGCTGGGCTGGGCTGGGCTGGGCTGGGCTGGGGGGCAGTCAGGGCAGTGCTGGGGGCTC	2	+	chr11:494102-494221	7
chr11:493790-494910	CTCCGGGGTGGAAGCTGCGGGAGCAGCTGGGCCTGCAGGCAGCTCCCAGCAGGCGTCACCCTGCACGGGCAACAGAGCCAAGGGGCATCCCTCCACCCTGGGCAGGGCCTGCCCTGTGCT	2	+	chr11:494228-494347	4
chr11:493790-494910	GTGCGGGGTCCCTTAGGCAGGGAGAGAAGCCAAGTGGGGTGGTGTCGTCTCCAATGCCAGCGCCTCGCAAGGACCCCAGGAAGGACAAGAGCCTCTCCTGCCAAGAAAGTGCTTTAATGA	1	+	chr11:494417-494536	4
chr11:493790-494910	AAGCGGATCTGAGCGTTTCTCTTCAAACCTAGGATATGCAGGGTGAGAGCATGGCAGGGGCTGGTGGGCCCCAGGGTTGCCTCGAGGCCGGTCGTCCAGGGAGAGCAGCAGCAGGAAGAG	1	+	chr11:494569-494688	5
chr11:493790-494910	AGCCGGTCCTCCATCTCCTCAGACCAGTAAATGTCGTACAGGCTGCACACAGGCCAGAAGGGAGGCATGGGCCCGTGTCCTCCCCCACCCCCGCCTTCCTCCCTGGGCAGCCCTGGCCGC	2	+	chr11:494737-494856	5
chr11:495800-496520	ACTCGGCCTGCAGGGCTCACTGTCCAGGGCTCCCGGGCCTCACTCTGCACCTGGTGCCCAGCCCAGGATGACCAGCCACCCACGGAAAGCCCCTGGCGAGAGGCACACGGGAAACAGCAA	2	+	chr11:495801-495920	5
chr11:495800-496520	CATCGAAAAGAAAATTTGGAGAACATAATTAGAGGGTCACTCCACAAGACATCAGGACAGGCTCATGGGCACACCAAAAAAGAAACATAAGAAAGGAGAGAGAAAAAAATCACCAAAGGT	1	+	chr11:495999-496118	1
chr11:497200-501910	ACACGGACCCTCGTGCTCACTCACGTGCTCACACGGACACGTGCTCACTCTCACATGCTCACGGACACCCATGCTCACACTCATATGCTCACACACGTGCTCACACTCGCCTCACCCATG	1	+	chr11:497731-497850	8
chr11:497200-501910	ACACGGACACTCGTGCTCACACAGATACTCGTGCACTCTCGCCCTTGTGTGCACACACGGGCATATGATCTCCCAAATGTGCATACTCGTGTCCCTCACACACTCACCAGAGCACCCGCA	1	+	chr11:497864-497983	7
chr11:497200-501910	TCCCGCACGCCCGCATCCTCCAGCCTGTTGTTGCTTATCTGTAGCTCCAGGAGAAACCTGTTCTGGGCCAGCACTGAGCTGAAGTGGGAGCAGCAGGCGGCTGTGAAGCTGCAGGACTTC	1	+	chr11:498019-498138	4
chr11:497200-501910	TGACGCCTGGCAGGGGCCCAGGCTGGCCCACAGCTGCGACTGGCCCTTCCCCTGAAGGCCCCACGTGGACCTGAGCAAAAACATCTGACAGCCTCCCAGCAAGTGGGCACCTACACCTGG	2	+	chr11:498161-498280	3
chr11:497200-501910	GGTCGGAGCTGAGCCCAGCAGCTTCCCTGGAGTCGCTCACTCCTCCCCTGGTCTCCTCGGTCACCCTGGCCCTCTCTTGGGCGACAGGGCCCTGCCCCGACAGCCACACTCACCACAGCG	2	+	chr11:498344-498463	6
chr11:497200-501910	AGTCGGGCACCCTCATCCCCCAGCTCGTTGCCGGCCAGGCTGAGCTCCTTCAGGCTCTCCTTGGCCCTGAGGACACGGCACAGATCCCCGCAGCCCTTGGCAGTGATGCCACACTCCCAG	2	+	chr11:498505-498624	5
chr11:497200-501910	CACCGTCTCATGGCCTGAGATGAGCCCAGGGGCGGGGGAGAGCTCTGAGGACGGCCCGCCGCCCGACCCTCCGGGAAGGAGGCCTCGCGGAGATGACTCACCACAGGGTCCTGAGCCTGG	2	+	chr11:498662-498781	9
chr11:497200-501910	CTCCGCCATGCCCACATCACCCAGCTTGTTGCTGCCCAGGGCCAGCTCCCGCAGCGAGGCCTTGGAGGCCACAATGCCGCACAGGTCCCGGCAGTTGTCTGATGTCACACCGCAGCTCTC	2	+	chr11:498810-498929	6
chr11:497200-501910	ACACGGGTCACACGTGAGGCAGCACGGGACCCCCCCTAGCCCACACCCCGCACCCCCCCAAGGCCCAGTGCCTACTTGAGCGCCTCCAGCTGGCAGGGGGAGTCCTTCAGGCCCTGGCAC	2	+	chr11:498940-499059	5
chr11:497200-501910	ACACGGACGCCAGCCTCATTGATGTCGTTGTTGCTAACCGTGAGCTCCTTGAAGTCCGGCTTGGCCCTGAGCACGGAGGCCAGGGGCTCGCAGCTGGCAGCCGAGAGGCTGCAATACTCC	1	+	chr11:499063-499182	8
chr11:497200-501910	GCACGGGGTGTGCTGGTGTCTCATCTCCCCTCAGTCTTCTGCCTGGGCATCAGGTGTCAGTGCTGAGGGACCCCCACAGACTCATCCAGAGGCCCGGGCCTCTGTGGACACCGGCATTCC	2	+	chr11:499251-499370	3
chr11:497200-501910	TCCCGGACCTCAGACTTTGGGGCCCAACCAGGCCCGGGAGAAAGAAACCAGCCTCTGGAGGGCAGGGCCACCTGCACGTCCCAGGCTGTGGTCAACTCACAATGGCCGGGTCCCCCACAC	2	+	chr11:499392-499511	4
chr11:497200-501910	AGGCGGTGAGTGGAACCTGACTCACGGCCAGGCATCTGTTCCCACCGTCGGGTCCTGGGGCAGCTGTGCCTTGCAAAGGACAACTGGATGGGGAGGGAGGGTGATGACAGATCCCCCCAG	2	+	chr11:499518-499637	4
chr11:497200-501910	TCACGGCTCCTGGCAGGCGATGTTCTATGTAGGGGGCTGGCTGGGGGACAGGCAGCGGCCAGCATGGGCCCTGGGGCAGGACACAAACTCACTGCAGCTTTTCCAGGCGGCACTGGGGGT	2	+	chr11:499737-499856	4
chr11:497200-501910	CTTCGCAGAGCAGCTGCAGGCCCGCATCCCCCAAGAGGTTGTCGCTGAGGTGCAGCTCCTGCAGGGTGGGCAGGGTGCGTAGTGTGCTGGACAGGACCCCGCAGCCGGCCCCCGTCAGGC	2	+	chr11:499866-499985	7
chr11:497200-501910	CCACGCCCTTCGCCTGCCAGAGCCCAGAGCCCGGAGCAGCACTCTTCAGGCGGCAGGTCTATACCTGCTCCTTCCCTGGACGGGGCTCTGGGGTCTGGGGTCTCCAGGCCGAGTGAAGGA	2	+	chr11:500045-500164	6
chr11:497200-501910	GCACGCATGTGGCTCGACCCAGGGAAACCTTGTCTGCAGACACACCTTTCAGTGGGGGTCTGTGGTGATGCTGGAAGGCTAGGGATGGCGGGCAGGGCCAGATCTTGGGTGCGGGGGCTG	2	+	chr11:500167-500286	4
chr11:497200-501910	CCCCGCTGTGAGACCGCCAGGCCTGTGTGCCTCTGGCTGATGTTGGAAATGTCTGCTGCCACTGCCTGTCCACCTGCAGCTGCCCACGCGCCCCTGGCGGCTCTGTCCCCTGCTGCCGGG	2	+	chr11:500313-500432	6
chr11:497200-501910	CCCCGCCTCACCTCAGCTTCTGGATCTTGCAGGAGGGGGTCTGCAGGCCCTGGAGCACGCAATGCACGCCGACATCGCCCAGCTCGTTGCTGCGCAGGTTGAGCTCTGCCAGTGCAGGGT	2	+	chr11:500473-500592	7
chr11:497200-501910	ACTCGAAGTGCAGAGCTGATGTCCTTGCACCGTGCTTCCGTGAGGCCACAGTCGTCCAGCCTGTGAGCAGACCCCAGGGTCATGTGGACCACGCAGACAGCACTGGCCTCAGCCTCCACC	1	+	chr11:500595-500714	5
chr11:497200-501910	CCACGTGCAGGTTACAACCTATCAGTGGGCCCAGAAGACAGCAAGGCAAGTCACACAAGACATTTCAGAAATGAAACAAAAAGGAGGAACTGTTCCATGAAAGTTTTGTTTAAGATGCTC	1	+	chr11:500721-500840	1
chr11:497200-501910	TCTCGAAGGCACTGATCAGTCACAGGAGGAAAGGCAGTGGCGTCACAGTGGAGAGGGTGGCAGACGGCGCCTGTGACAGGACGCTCCTGGCAGGCCCCACGGCATCTCCCTGCATTCCTG	2	+	chr11:501148-501267	6
chr11:497200-501910	GGACGTCCTGCAGGAGCCTGGCCAGACCCTCAGACCACCAAGAACCCAGAGAGACGAGGGGACAGTCACAGACGGGAGAGGGCTAAGGAGACAGAGGGCTGAGGGCCACGCAATCCTGGA	2	+	chr11:501320-501439	4
chr11:497200-501910	AGACGAAAAGGGCAGGGCGGAAAAGCAGACCCTGCCTGGAGGTGCTGGGCCAGAGCTAGCGTCCGCAGGTACACAGGACCACCTCACCAGGGAGCCCCGTCCGGTCCTCGTAACTCCTCC	2	+	chr11:501450-501569	7
chr11:497200-501910	CTCCGCAAACCTGACACTACTTGAAATCACCAGGTAAAAAGAGAAAAGATGCGGCCCACCCAGGCACTCGTGTCCTGCTTGTGAAGCTGCTGGGTTTGTGAGGACCTCGAGGGCCGAGGA	1	+	chr11:501566-501685	5
chr11:497200-501910	CAGCGCCCCATGGAGGCTCACGGAGGGGACCCAAGCTGTGTCCTGCCCTCGTGTCTCCAAGGGAGGGAGAGGAGCTGAGACACCGGAGCCAGAGACCCACTGGCCAGTGGCCGCCCACCT	2	+	chr11:501715-501834	5
chr11:505000-505710	CACCGGCCGCGGTCACTCATATTCGATTCAGAATAAATCCCTTCAAATATTTTACATTTTAACTATTCTTATCGACAGTACATTTTTTAAAATAAGAATGGCCCTGAAAGATGTCCACCT	1	+	chr11:505176-505295	5
chr11:505000-505710	GGGCGGCCGGCATATAATCATGAGAGTTCTTATGCAGAGACAGTAGGTTTTGAAGATGGAAGAAGGTGGCCTCTAGAAGTTGGAAGAGGAAAAGAAGCAGATTCTCCTTGGGAAACTCCA	1	+	chr11:505390-505509	2
chr11:505000-505710	CTTCGGGCTTCTGAGCTCCAGGCCTATAAAACAGCCTGTGACAAATTCGTTATAGCAGGGATGAGAAAATAGCTCACTGCAGCCTCCTCTTCCAGGGCTCAAGTGCTCCTCCTCCCTCAG	1	+	chr11:505558-505677	2
chr11:518990-520120	GGGCGCGCGAGGCGCCGCACGGGGGAGGCTTCTCCGAAAGCCGCGAGGGCAGCTCCCGTGTGTCCGCTGTGCAAACCGGTCCTTCCGCCAAAAACCTGCTGTCTGGCTTTTCTCAGGTAA	2	+	chr11:518992-519111	13
chr11:518990-520120	AGACGACATTTTCAGAACATACAAGTACAAATAAGAAGAGGGAAAATCACCCGCAGTTCACCCCTGAGCCGCGCGCATTCCTTAGATCTCCGTGTTTCTTCCTAAAGGAACGTGGCCTGA	1	+	chr11:519128-519247	7
chr11:529600-531320	CCTCGGCATCAGACCAGGGGGGCCACACAGGGACCCAGATCTATGGGGCCCAGCCCCGGGAAGACCAGATGGGCTCAGTGGAGAAGCTGACCACATCTGCTTTCCTTTCAGCCAAACCGG	1	+	chr11:529628-529747	3
chr11:529600-531320	GAGCGTCCCGGCACCCAGGCCTCTGCGGGTAACCCCAGGCATCAAGACCCTCCCTCAAGGGGAGGAGCTGGCTCTCCCCTGCCCATCAGCACAGCTCCAGAATCCCAAGGGGTCAGCTCC	2	+	chr11:529749-529868	3
chr11:529600-531320	CCCCGAGGCCAAGGCCTAGCGGCATGAGGGGGCTTCCGTGGAGCCCAGGGCAGTGGGCTGCTCTCTGGAGTCCCTAGGACTCGGGGTGTGGCTGGCCTGTCCCCAGATCAGGACACACCC	2	+	chr11:529914-530033	4
chr11:529600-531320	TCCCGTGCTGGAACTCCTGTTGAAGCCACCCAGGGACCTGGATGCTTCCCACAGTTCAGCATGGAGCAGGGGTGCTGGGCCCTGACCCCTCCACGTCTGTCCTGGACACCCCAGGACCAC	2	+	chr11:530050-530169	2
chr11:529600-531320	CAGCGGGGCCCTGATACCAGGCCCTGCCCAGCCCCGTAATGACCAAGAGGCAGGTCCAGAGATACCTCCTGCACAGGGTCACCTGCATCTGACGCCCCCAGCAGGCAGTGACCAGCACGG	2	+	chr11:530194-530313	4
chr11:529600-531320	ACCCGGCAGCCCTAGAGGGCTCCTGGCCTCGGGAAGTCTATCGATGGGGAAGCTGGTCACTCGGAGGCTGCTGGGGAGAAGGGGGAGTGTGGCATTCCCTGGACAGAAGGGCAAGTGTGG	2	+	chr11:530335-530454	4
chr11:532800-534710	GCCCGAAGCTCCCGACTCCACCAGCCACTTCCCCAGGCCCACCACACACACGGGAAGCTGGACTCTGGCCATCTCGAAGTGCCCAGGGCCACCCGCATCATGCTACAGCAGCCCCTCAAA	2	+	chr11:532846-532965	5
chr11:532800-534710	GCCCGGGGCCCTCCTGAACTCCAGGTCTGGCCAGGGTTTGACCACCCTGCACCCAGCTCTCGACTCAGCTACGGCCCGTGTCCCCAGTAGCCCCACTAAGACTCAGAACCAACAGGTGCC	2	+	chr11:532976-533095	4
chr11:532800-534710	GCCCGTGGGACACTCTGGGGACAAGAGGGGCCGGGCCCCAGGGTCACCGCTCCGGCCTGGCTCAGGGCAGCTCTCCCCAAGGACCTCCGCCTTCCCCGGAGCTGTGTCGGCCCAGGACTG	2	+	chr11:533093-533212	7
chr11:532800-534710	GGGCGTGAGCCCAGACCCCGGCCCTCGCCTCCCTCACTGCCCTGCCGTCCCGGGAGACTTACAGCGCGAGGGGCCGCTGGGTCACATGGGTCCCGGGGGGTCCCAGAGGGTCCCGGAGCT	2	+	chr11:533215-533334	10
chr11:532800-534710	GAGCGGCTGCCCTGTGTCAAGGGAGAGGGTCAGTGAGTGCTGCTCCCTGGCTGGGGCGGGGCGGGGCGGGTCCCTGGCTAGCTGTGGGGTGGAGAGCTGCCTCACCTGCCGGGTCTTGGC	2	+	chr11:533348-533467	5
chr11:532800-534710	GGCCGAGGTCTCGATGTAGGGGATGCCGTAGCTTCGGGCGAGGTCCTGAGCCTGCCGAGATTCCACAGTGCGTGCAGCCAGGTCACACTTGTTCCCCACCAGCACCATGGGCACGTCATC	2	+	chr11:533465-533584	8
chr11:532800-534710	ATCCGAGTCCTTCACCCGTTTGATCTGCTCCCTGAGAGGTGGAAAGCGAGAGCTGGCTACGGGGGCTGCAGGCGCAGCGGCATCCAGGACATGCGCAGAGAGGACAGGAGGCCCCTGCCT	2	+	chr11:533582-533701	7
chr11:532800-534710	GGACGCAGCCGGCCTGGCCCCACCTGTGCGGCGTGGGCTCCCGGGCCAGCCTCACGGGGTTCACCTGTACTGGTGGATGTCCTCAAAAGACTTGGTGTTGTTGATGGCAAACACACACAG	2	+	chr11:533702-533821	6
chr11:532800-534710	CCCCGGTGCGCATGTACTGGTCCCGCATGGCGCTGTACTCCTCCTGGCCGGCGGTATCCAGGATGTCCAACAGGCACGTCTCCCCATCAATGACCACCTGCTTCCGGTAGGAATCCTGCA	1	+	chr11:533830-533949	8
chr11:532800-534710	TTCCGTGGGGGGAGTTCACACAGCCAGCCTCTCCCTGGTACCTCTCATGCCCCTCATGCCCCCTCCTCTCCTGGGGTGCTGAGACGAGGGACTCCCCTCCTCTAGAGGAAGCAGGAGACA	2	+	chr11:533982-534101	2
chr11:532800-534710	GCTCGCCCGCAGCAGCTGCTGGCACCTGGACGGCGGCGCCAGGCTCACCTCTATAGTGGGGTCGTATTCGTCCACAAAATGGTTCTGGATCAGCTGGATGGTCAGCGCACTCTTGCCCAC	1	+	chr11:534164-534283	8
chr11:532800-534710	CACCGCCGGCGCCCACCACCACCAGCTTATATTCCGTCATCGCTCCTCAGGGGCCTGCGGCCCGGGGTCCTCCTACAGGGTCTCCTGCCCCACCTGCCAAGGAGGGCCCTGCTCAGCCAG	2	+	chr11:534283-534402	7
chr11:532800-534710	CAGCGGTCCCTGGGCCCCAACGCCAGGCAGCAAGGACTGCAGCGTGCCTACCTGTGCAGCTGCAACCCAGCGTGCGGGAGGGCTGTCGCCTCGCCCCCACTTGCTCTTAATGACCCAGTG	2	+	chr11:534467-534586	7
chr11:565600-567510	GGGCGAGTTTGGGATGGACTCAGCTTTCTGTTGGTTGGCCCTGGATCTGGATCTGGTGCTGCCCCCTTTCTCTGGAGCACACAAAGGGAACAAGAAGGCCTGGACTTGGGCAAGGAAGCC	1	+	chr11:565771-565890	1
chr11:565600-567510	ACTCGGCTTGGTTATTTCTTGCCTGAGGCAGGGAACAGGGAATGCAGGGAAGCCAGGCAGCAGCAGGAGGCTCCAAACGCTGGTGTCAGCAAGCCAGAACCCCCACCTGACTTCACTCCT	1	+	chr11:565948-566067	2
chr11:565600-567510	AGTCGCCTGTCACTGGGAGGTCCTTGGGGCCTGGACCTGCCTGACCTGTGGCCCCAGAAGGGGCTAAGCCCAGAGTCACATGGGATGGAGCCTGGAATGCATAGGCCAAGTGGGTTGTGC	1	+	chr11:566083-566202	1
chr11:565600-567510	CCCCGACCCACATTCTGGAGGGATGGTCGTACCTCTGTGACCAGCCCTCCACACCGTCACATAGGCCAGCAGGGGGCAATGCCAGGTGCCATCCAGAGCCCACCCCCATGTCCTCCCGGA	2	+	chr11:566250-566369	4
chr11:565600-567510	CTACGTACCCCAGCCCCACAATGGGAAGGAGGCATGGAGCTGGCAGAGCATGCGCCACGCCGTCCCTGTGTGTGTTTCTGAGGAACTCCTGTTCACTCTGAGGCCACTGCCTAGGTGCCC	1	+	chr11:566386-566505	4
chr11:565600-567510	GCCCGTCCCTGGTCTGCTGCTGCTGGCTCTGATGAAGCTAACCAGCCTTCTTCCCCACCAAGAGGGTGTCCCAGCAGCAGCTATGGCTATGTTCCGGCGGGGGGAAGGCGGGGAGCCTTC	2	+	chr11:566502-566621	4
chr11:565600-567510	GGGCGGGCCCAAGCCCAGCCAATCCCCAGGCAATGCAGGGCAGGGATCCCACCTGGTGTAAGTACGGGCAGAGGGCAGAGCCAGGCTGTATCGAGGGGCGGCGCTGGGACCCTCCTCGCC	2	+	chr11:567132-567251	6
chr11:565600-567510	CCCCGGTTCACTGAGGGTGGCCCACAGTAAGTCGCCGTCTGGCAGTAAGTTAGCTCTGCAGGTGTGGACCCCAAGACCACACACAGCCTTTCTCAGGTGCAGGTCCTGCCAAGCCTCACT	1	+	chr11:567307-567426	3
chr11:573800-575110	CCCCGTAGGGCTGGACCCTACAGAAAACCACACCCCTCTCTTGCCCTGCTCCTTAGTTACCTCCACCTTTACCTTCCCCTTTGCAGCAAATTGACCTGAAAGAGAAGTTGGTGTTCACAG	1	+	chr11:574582-574701	1
chr11:573800-575110	CTGCGTGCTCTCTGCTCACTCTCCAAACTCCAGCCCCTGGCCCCAGCGCCGCTGGCCCTCGGTGAGTCGCAGTGGCCCACCCTGCTGCACCCAGGCTCCCTCCCCCGCCTGTGTGTGCAC	2	+	chr11:574705-574824	6
chr11:573800-575110	GCACGCCCTCTCTGGCTTCCAGAAGCCCCTCTCCTGGTTTGTCCTCCGGCCCCCACCCCTAGCACCCCCTGTGCCCCTTCCTAGTCTCCTTTGCAGATTCCAAACCTCTTCAAGTTGGAG	1	+	chr11:574821-574940	2
chr11:573800-575110	ATGCGATTCCCACATAGTTCTCTTCATCCAGTGCAGCCTCTGCCCACTGCATCTCCTCTGACACGTCCCATTCCCCCAAGGGCGCTAGATAAAGGGGCACCTGCGGACACACACGCTGAG	1	+	chr11:574979-575098	5
chr11:585000-585920	CACCGCGCCTGGCCAGGACTGTTTTTTAAACATGAAGAAGTAGCCAGTGGGTCCCTAACTGGTGGGAAACATGTTGAGGAGGGAGTTATTCCACGAGCAACACCCACGTTGCTGGGGCTT	1	+	chr11:585024-585143	4
chr11:586190-586910	CCTCGCAGCTCTCACTTCTCCCAGCCTCTTTAACAGTGTAAATATTTCTGTTCTGGGTGTGTCTTTCCCTTTGCCAGATAACAGAGGGTCCTGGCAGTGATGCCCCAGTGCTGGCAGGGT	1	+	chr11:586350-586469	1
chr11:586190-586910	ATGCGTGGAACCGGGAGGGTTTGGAGGGTTTCGGGCCTAGGAGGAACCTGCCACCCACACCGAGTCTGCTCCTCTTCCCATGTGAACTTGTGTTCTGTTTACTTTAGCGTTGTTTCATTG	1	+	chr11:586479-586598	5
chr11:586190-586910	GCACGTATGGGCTCTGCCGTGTTGAACTCGGAGCATCTCCCTGCTCCCTGCTGGTCAAGGTGTAGCCTCAGAACCACTCCGAATTGGCCAGAACGGTTGTGGTTAGTGGCCCAGTTAGGA	1	+	chr11:586625-586744	5
chr11:604790-607120	CTACGACGTGATGGTGACACTGCAATGCCCGAGAGCCTCTGGTAGCCTGCAGGAGCTTCACGGCCGATGTGTGCGGCATTGTTCCTGCTTGTCGGTCATCATGCCTGAGAAGCCCATTGA	1	+	chr11:604871-604990	7
chr11:604790-607120	TTCCGGCTCTAGTGTTCACTGTTGCTGATGAAGGCTTCACGTGGCATTTACAGAGCCCTCGTAGATGCCATCCCCGTCTCTCTGTTCATCTTTTTCTTTGTTACTGGATTCAGAGTGAAG	1	+	chr11:605006-605125	4
chr11:604790-607120	ACTCGCTCTCGAATCGCGCGGACGCTGGGCCTGCGCAGGCCTGTTCACAGCAGCTGCATCCCGTCAGTGTTGAAGCCAGTGGAGCCCTCTTTGGGGCTGCTGAGAGCGGATATTGGAGCT	1	+	chr11:605131-605250	9
chr11:604790-607120	CTTCGACAGGTGAGTGAACTGGTGATGGTCCTGCCTGGGCACCCGCTCCTCTCCCTGGGGGCTGTGGGCACGGGGCCCCGAGGTGCATGCGGAGGCGTTAGGTTTTGTGTTTGAGAGTGA	2	+	chr11:605292-605411	6
chr11:604790-607120	CACCGCCATACGGTGCAGGTGGGTGGCGTGGAACTCAGAGGTCTGGTTCGGGGCCCGAATCACACGTGCCGCCACATGGCCAGTGCTCGGCCATCCTCCTCCGTGCCGTCTCCCTGGGCT	2	+	chr11:605428-605547	10
chr11:604790-607120	AGACGGGCTCTGTCCCGGTCAGCCCTGCAGTCCCACCAGCCCGTGGCCAGGCCCGTCTCCGTGGGGCTTTCCAGGTGTGTGAGGGCAGAGGCTTCTGGGGAGGTGGGGGCAGCAGTTGGG	2	+	chr11:605651-605770	5
chr11:604790-607120	CATCGGATGGGAGTTCTAGGGTGGGGCCGTGATAGCCTGGCTCTCTGTGGCCCTGGGTGGCGTCAGCACCTCCCCTCAGCTGTCATGCTCATCAGTCGGCCCTTGGCGTGAGGCAGTGCT	2	+	chr11:605771-605890	5
chr11:604790-607120	CCACGGCCTGCCTGTGAGCGTGGACTGGGAGTTGCTGCAGCTCCACGAGGTGGCCCCTCTGCCCCCCACCCCGGCCTGAGAGCCACCAGCACAGGGACACCGCCTCGGGCAGGAGCAGTG	2	+	chr11:605913-606032	6
chr11:604790-607120	TTTCGCCACAAGAACAAAAAATTAACCAAAACCAACAAAACAGGTAAAGGTGCTTGTCTGCCCCCTCCCACCTGTTGGTGGAGTTGGGGGTGGCAAAGGCACCAGAGGTGACTTCTCCCA	1	+	chr11:606085-606204	1
chr11:604790-607120	AAACGCCTGGTTTCCCTGGGGCCAGAGCTGCGAGGTGGGGCTCCCTCCCTCCCTCCCTCTGGGAGGCCCCGGTGAGCACCTCTTAGAACAGCAGCCGGAGCCAGGGCTGTGGGGGAGGCG	2	+	chr11:606206-606325	5
chr11:604790-607120	GCCCGGCCCAGCCCCACTCTCCCTGGCTCCCGCCTGCTGCGGGGCTCTGCCTGGGTGCGGGCCCTCAGGCCGTGGGAGGCAGTGACGGCAGGGCCTTGGGTCTGTGCCCACAGGAGGCGC	2	+	chr11:606329-606448	7
chr11:604790-607120	TGCCGCGGTGCCAGAGCCAGACTTGGAGGAGGAGCCAGTGCCTGACCTGCTGGGCAGCATCCTGTCGGGCCAGAGCCTCCTGATGCTGGGCAGCAGTGATGTCATCATCCACCGCGACGG	2	+	chr11:606454-606573	6
chr11:604790-607120	CAGCGCCAAGAGGGCGGGTGAGTGCCTTCCCTGCCACGGCCCCTTCCTCTGTGGGCTGCTGGTCCTCAGGCTGTTCGCAAGCACTCAGCCCATGTCTCAGTCACGGAAGATGTAGCTGAA	1	+	chr11:606580-606699	5
chr11:604790-607120	CTCCGAGTTCTTACCCAGCCCCACAGCTTCATGTTCATAAGAACATGTCCTGATGGGGTACTGCCCCCGCCCCTGGTTAATATCGTGTCCTGATGGCCTCAGGCACTGTACTTTGTCATC	1	+	chr11:606767-606886	3
chr11:604790-607120	CTCCGGGTGTGGAAAGGCGAGGTGTCCACCTCAACAGGCAGACAGGAGTTTAAAGCGCACGACCTCACAGAAAACCAGTTGTGATAAAAATTAAACCACTGACATTTAAGAAGAGTGGGT	1	+	chr11:606911-607030	4
chr11:611590-613110	CCCCGTGAAGGTGGCCAACCTGGTGAAGGCGTACGTGGACAAGTACAGGCACATGCGCAGGCACAAGAAACCAGAGGCCGGGGAGGAGCCGCCCACGCAGGGGGCCGAGGGCTGAGGCCA	2	+	chr11:611663-611782	8
chr11:611590-613110	TCACGGGCTATGCCCGGGGAGCTGTCGGGAGTGGCGGGAATCGGGGCCATGCCCGGGGAGCTGTCGGGAGTGGCGGGAATCGGGGCCATGCCCGGGGAGCTGTCGGGAGTGGCGGGAAAT	2	+	chr11:611788-611907	12
chr11:611590-613110	TGCCGTCGGGTTCCTGCGCTGACACCTGGTCTGTGCACCTGTGTTGCTCACAGTTGAAAACTGGACACTTTTGTATGTATATTATAGAGACACTGTTTCCATTCTAATTTATCAAAAATG	1	+	chr11:611926-612045	3
chr11:611590-613110	TGGCGCGTCCTTGATAAATCTCTAGGTGGCCTCCCGCCAACAGCTGCTGTGTACCTTTGGCTCTGAATTAGGAATATCTTTACTTTCTCTTTTCCAATTATGTTGTGCTCTTGTAAATAA	1	+	chr11:612126-612245	3
chr11:611590-613110	GCTCGAGTTTGCACTCAACACCGTTGCCTCCTGGAGGCAGGGTGCAGCAGTGGCAGCCTGAGGGCTGGCGACAGGTGTCCTGCATGGGGAAATGCTGTCCCTGCCCTTGGCACAGCTGGT	2	+	chr11:612248-612367	3
chr11:611590-613110	TGGCGGCCACTGGCCTGTCAAGGGTCTTGTTCTTTGAGTCAAAGCTTGGCTGTGATGTGTGTGGTGAAGACAGAAGTGAGTTGGTGTGCAGGGAGGCCGTGGAGGTCCCCTCCCTCCCTG	1	+	chr11:612379-612498	2
chr11:611590-613110	ACCCGTGTTCAGCCTGGACCCAATTCCCCACCAGCCAAGATGCCAGTACGTGTTCTGGAGTTCTTTTTATTAGACTGGGCGGCCGCGGCCAGCTCTAGGTGGGCTGCTCCAGCTTTCTGG	1	+	chr11:612505-612624	5
chr11:611590-613110	AGGCGGGCTGCTCCAGCTCCATAAGGAAGCACTCGATGTCGTCATAGAGGCTGTTGGCGCTGGACAGGCAGAGGCTGAGGCTGCTGCTATCCAGGGAAGACACACCCTCACGCTGCGTGC	1	+	chr11:612647-612766	6
chr11:611590-613110	ACTCGGCACAGCCAGGGTTCCAGCTGCCAGGAGGGATCGGGCGTCTGTCAGTGACCCGGCGTGTGTCCTCCCCTCCCCCTCCCCAGGCTCTGAGGGCGTCGGGCGTCTGTCAGTGACCCG	2	+	chr11:612778-612897	9
chr11:611590-613110	CTCCGAGGCTCTGAGGGCATCAGGCGTCTGTCAGTGGGCCTGAGCACATGGCCTCCCCTCCTTGAGGCTCTGGTCTCACCTTCACCAGGACCAGGCTCTTCTCCTTGGGCCTCCCAGCTG	2	+	chr11:612920-613039	2
chr11:63618200-63619720	GTACGGTATTGACCCTTTGGCCACAGGAGAACGTGCCCAGTTTTTCTTAAAGACCACGTGGGAACTCAGCAGCCCATGATTGTAGGTTCCTTTTTCCCTCATAGAGTGGCCTTCAAGGGC	1	+	chr11:63618438-63618557	3
chr11:63618200-63619720	CTGCGTTTCAGAGACCCAAAGGGACACAGGCATTTCTGCTCCTGGGAATTTGCGGACTTTGAATCTTGAGCTCAGATTTTGGTCTCTGTTGGTTGCTTGTTTATCTTCATCTCTTGTCAT	1	+	chr11:63618571-63618690	2
chr11:63618200-63619720	TCCCGTCCATCTTAGGTTTTTCATTTCCTTGTTCCACTCTCCCTAACCTGTTTCTGTGCCCTGTTTATGGCATGGCTCAGGATATGAATTTTGATCTCCGTCTGAGATCTCCTTCAGGTA	1	+	chr11:63619039-63619158	2
chr11:63618200-63619720	GCACGAAGTCAAAATTCTGTTCATAGTAACGTTAACACAGTGTTGCTTTTTCACTCTCATTCCCTCACCAGTATACAGTGGCATTTTCCAGAGGCTAAATGATGTGTGGTAACATCACAT	1	+	chr11:63619498-63619617	2
chr11:63629800-63630920	CAGCGGAATTTAGAGTCACAAATGGCCTCCTCTGCCTCCAGTTGTTTCTTTTGTCCTTGGTGGCCATTGGTAAATGTGGCCGAAATGGTGTGGATGGAGTGGGAGCAGCTTTCTGGGCTC	1	+	chr11:63629934-63630053	2
chr11:63629800-63630920	CTACGCAAGAGCTATGGGAGACCTTTTTAAGAAACCCTCTTTAACCCCAGCTTCTGATTCACATCTTTATCTTTTCCCATCTTCCGGAATTTCAAGAACCCCTTTAGAAAAACCAAAGCC	1	+	chr11:63630075-63630194	2
chr11:63629800-63630920	CCCCGAGTCCTAAAATTGATAACCAGCAATTAAGTACCTTAAAGTGTAGGGCATGATGGATTTCTAGGTTTGACTATCCTGCTTTGTGGCACCCATGAAATGTTGGGATTCTAGAACTCT	1	+	chr11:63630193-63630312	1
chr11:63629800-63630920	AACCGTCTGTGTGCCACTTGCACACACACAGGCACAGAGCTACTTGCTTGTAGCCTTGACTGCCAGCAGCCCTGAACACCGTAGCTGGTGGTGCCAGGCCTTGTGTGTGTTTAGGACTTG	1	+	chr11:63630433-63630552	2
chr11:63629800-63630920	CATCGCTGGTGTAATTTATGCCACTACTTCCTGTTTGCATTTGCTCAGTCTCTCCTTTGGTTTGCTTCTCTCTGCTGAAGCCGGTCCCCATAGCTGTGCACATGGCTAGCTATGGGGACT	1	+	chr11:63630608-63630727	2
chr11:63632600-63637310	CTTCGCCTCCCAGAGTGCTGGGATTACAGGCAGTCGCCATTGTATCCAGCCCAGTTATGTAGTTATGTGCCATTTCTAAACTACTTTAGAACCCATCTCTTTGGTGTTTGTTTGTTTGAG	1	+	chr11:63632612-63632731	2
chr11:63632600-63637310	TCCCGTACCCCATCTCCAACACATTTTTATCTCTCAACAGAGGTAGCTGCTATTCACTCAGGTGTTCTTTAATGCTGTGGCCACGGCTTCCTTGGAGAGTGTGGCAGTGCTTTCCTTGCT	1	+	chr11:63632947-63633066	2
chr11:63632600-63637310	TACCGACATCTCATGCTGGCAGAGAGGTGTGGTTGCTAATTGATTAGATGACAGTCCTTTTCATTGATGTGGCACTGTTGGGGTGGTTTTGTTGTGCTTTTTCAAGTAAACAGATAGATT	1	+	chr11:63633155-63633274	1
chr11:63632600-63637310	GTGCGTTCCTGTTCTGTTTGGTAGCACCACATTCCTCTATTTCGTTTGGTTTTCATTCCCTCTTTCTCTCTTGTAATGGTTGGACCCTATTCTGAAATATATATTTTAAGATAGTGTTAC	1	+	chr11:63633459-63633578	2
chr11:63632600-63637310	AGCCGATAGGGCAGGCTGCCAAATACAGACTGTTAAAACCAATCTCTTAATGACAAAATGTCAAACACTGATGTTAAACCTTCATTATGACTGTGGTGTGAGGATTTTTCTCAATAAGAA	1	+	chr11:63633902-63634021	1
chr11:63632600-63637310	TTCCGAGAGGCTTGTGTAGCTAATCCACTATCTACTGTACAGGAAAGATTTTAAATAAACCTATTCCCATTCATCCTCATCTGTGTTTTTTTGTTTTTTGTTTTAATTTCAAGAAGTAAT	1	+	chr11:63634093-63634212	1
chr11:63632600-63637310	AACCGTCTCACTAGCTTTTCCCATTTAAGATAGGAGAACTAGATTCAGAATTGTGTCTTTTTCCTAACAGAAGACTGGGGCCTTAATCTTTACCCCCCAGGCTCTGATTAACTGACTTTT	1	+	chr11:63634236-63634355	1
chr11:63632600-63637310	ATCCGCCTGCCTCAGCCTCCTGAAGTGCTGGGATACCAGGTGTGAGCTACCACAGTTGGCCAAGGTATAGTTTTATGAGCTGAGCTATAGAACTGGTTGAATGGGAATTAGGGAAAACAG	1	+	chr11:63634739-63634858	1
chr11:63632600-63637310	AAGCGCTTCTCATGTCACCTTTGTTTGTGTACTGGGCCTGTCTCAAGTTTCCAGAGGGAGATGAAAGACAAGAAAAGCTAAATGACTGGTTCTTCAGTGAGTTTCCCAGAGTGGCTTCTT	1	+	chr11:63635075-63635194	1
chr11:63632600-63637310	TGACGCCGTGGGCAGGCATCCGCATTCATGGAAAGCCAGGTCCTAGCTGGAAGTGACACAGGGATCTTCAGATCTCTCTTAGCCCACTGTTCCTCTGAAAAAAAAACAAAAGCCATAGAC	1	+	chr11:63635228-63635347	3
chr11:63632600-63637310	GTTCGTGGATTTGGGTCCCACACTGGATTGTGTGATTTGTGCTTATCTCCTACTAGATTGTTACCTTCTTTGAAGGCTGGACTGTATCTTATCCTTCTCTGTATCACTTCGGACACCCAG	1	+	chr11:63635382-63635501	2
chr11:63632600-63637310	ACTCGGAGAGGAAACCACAGGGAGGATGCACTGCTGAGGAAATCGTCTGGCTTCCTGGAGTGGGGACCAGAGCCAGAGAGCCAAGCCCTCCTGGCTTTGCTGAGTTCTGTCCTTGCCCCT	1	+	chr11:63636040-63636159	2
chr11:63632600-63637310	CAACGTGTCTGCCTGCGTTGTTGCTCCTGGTTACAGTGGGCTCAGTCTTGCCTCTTTTTTGATGGGTGGGCAGAGGAACACTAGTGTTGGGAATATTGTCCAGCGTTGGAGAGATCATGT	1	+	chr11:63636165-63636284	3
chr11:63632600-63637310	GCACGGGAAGAACTGATTTCACACCAGCTCAGCGCCTGATGATGGTGAGGACCCAGATTTTCCTTTGAGCATCTCAGAGCAGATCAGTCGCTTTTCCTGATTGACCCATGAACTGTGAGA	1	+	chr11:63636338-63636457	3
chr11:63632600-63637310	TTCCGAGGCCACTGTGAGTGAGGGAAGAGTGAGAAGGATGACCATTTTCTTCTTCCTTGATTCTGGTCTTTGTGATGTGTGGTATGAAAGTGTCATCTGACTTTTGAATCTCCTTTTATT	1	+	chr11:63636472-63636591	1
chr11:63632600-63637310	GCTCGCGGCAGGCAGGCAGGCAGCTCCCCACCTGGAAGCCTGCAGACTCGCCGAGCTGAGAGAATCATGCTGCAGGTGGGGGCAAGTGCTAGGAACTAGGTGTGCCACTTACCTTAACAG	1	+	chr11:63636770-63636889	4
chr11:63632600-63637310	GTCCGGGCTGCTCAAACTAAGGCTGCAGAGCCCTGGGGCCTGTTGGAAATAGACTGTGCCTTTCCCTGCGCCTTGTGGCCACATTTTTATGGTATGTGGAGAGTCTGGGAGGGGCCGGGA	1	+	chr11:63636902-63637021	3
chr11:63651200-63651510	CCACGCCCGGCCAGATTTTCTCATTTAATCTTCACTCTAATTCTGTGAAATGGGTACAGCTAGTATCTTTATGTCCCAAATGAGGAAACAGATTTGGAGAAGTTATGTCACTTTGCTCAT	1	+	chr11:63651347-63651466	2
chr11:63671400-63673920	TCCCGCCCTCACTCACCCCTAACACGGGCCTCTCCGCTGCTTTTGTTTCCTAGCCTAACCATGCCAGGGTCCCGGGCCTCCACGGCTTCTGCTTCTGCCGCAGTCTCTGCGGCCCGGCCC	2	+	chr11:63671405-63671524	8
chr11:63671400-63673920	CCCCGCCAGCACCAGAAATCCATGTCGGCCTCCGTGCACCCCAACAAGGCCTCTGGGCTGCCCCCCACGGAGAGTAACTGTGAGGTGCCGCGGCCCAGGCAAGTGTGCTGGGGCAGCTGG	2	+	chr11:63671522-63671641	6
chr11:63671400-63673920	CTGCGGCCAGGAAGTGGAGGGAACAAAAAAGAGCATTAATGCCCCTCTTTTCCAGTTCTCCCTCTCAGAACAGGTATGCAGGAAGCTGTCCTAAGGCTCCAAAGGGAAACCTTTTTGTTC	1	+	chr11:63671754-63671873	1
chr11:63671400-63673920	CCCCGGGGATAGTCGGCATCACAGGGACTCAATCCTCAAGGGTTGGTCCCCATTGCCGCCTTGAGGGTCCAGTCTGCCCGGCTCCCAGGGAGCCCGCTGTCTCCAGCCTAAACCACACTC	2	+	chr11:63671900-63672019	5
chr11:63671400-63673920	CCACGAGACTTCCTTCTCACCACTGTCCTCAGTAGTCACACCCTTCCTTCTGTGTCCTCGTGATGGCTGCCTCTGCCCTAGCATCCCCCTCCCTGTCCCCACCACAGGGTGTCCAGGTGC	1	+	chr11:63672078-63672197	2
chr11:63671400-63673920	ATTCGTCCCCCTCAACCCCACTTCTCTTCCCACAGCACAGCCCCCCAGCGTGTCCCTGTTGCCTCCCCATCCGCCCACAACATCAGCAGCAGTGGTGGAGCCCCAGACCGAACTAACTTC	1	+	chr11:63672223-63672342	4
chr11:63671400-63673920	CCCCGGGGTGTGTCCAGCCGAAGCACCTTCCATGCTGGGCAGCTCCGACAGGTGCGGGACCAGCAGAATTTGCCCTACGGTGTGACCCCAGCCTCTCCCTCTGGCCACAGCCAGGGCCGG	2	+	chr11:63672343-63672462	6
chr11:63671400-63673920	CGGCGGGGGGCCTCTGGGAGCATCTTCAGCAAGTTCACCTCCAAGTTTGTACGCAGGTAAGCAAGGAGCTTTGGGTGGCAGAGAGGCTCAGGCCAGGCCTTCCTGCTTTACTCGGGGTGG	1	+	chr11:63672460-63672579	4
chr11:63671400-63673920	TACCGGTATTGGGTCCTGGGGTTAGAAGAGGCTTCAGGAAGCACAAGAAATTAGGTCTTTGTCAACACCTTATGTGCCCAGGCCCACCCCTCTTAGGCCTCTCCCCAACTCCTCACAGGC	1	+	chr11:63672615-63672734	1
chr11:63671400-63673920	GGCCGATGCCGCCTCCTCTCTAGGAGAGTGTGAACTCAGATGCTAAAATAAAAGCCCCCCCTTCTCTCCTGGGTTCCCATGGAAACTTATATTTGGTGACGCAGCTGCAAAGTCATGAGG	1	+	chr11:63672763-63672882	3
chr11:63671400-63673920	AGGCGCAGCCATGCCCTTCTGCCCGGGGGTTTTAGGGTGAAACCTATAAATGAAATCACTGGCGAGGGCCTACAGTGGCCTCTTCCCTAACCTAACTCCGATGTGCCAAAGGTTTCCTGT	1	+	chr11:63672976-63673095	4
chr11:63671400-63673920	TCACGGGGTTTCTCACACCTGAGCCCCCAGCCACCACAGAGGTGCAGCTTGAAGTGCATCCAGCCAACTGGCTGGCCTCCTGGGATGCTCCGCATCCCCATCCTGCCATTCCTCTCCCTG	1	+	chr11:63673120-63673239	2
chr11:63671400-63673920	GCTCGCCTGCCCTTCCTCTACGTTTCACTCCACTCTGCTGGAGGAGCCAAAGCCACTGCCCCATCCGAGCCCCAGAATGCAAGTGTGAGGCCTGCAGAGAGTGTGGGCAGGTCTGAAAGC	1	+	chr11:63673286-63673405	3
chr11:63671400-63673920	TCTCGCTGAGCGGCTCTTCCGAAAATGGGATGACCCTTGAACCTGTAAAGCCACCTCCCCCACCTGCTTATCCACATACCGTCTTGTTGGTTTTTTTTTTATTTCTTTTTTTATTTTGTC	1	+	chr11:63673418-63673537	4
chr11:63671400-63673920	AGGCGTTGAGCCCGCTGTGTGTGTGTGTGTGTGTGTGTGTCTGTGTCCTGTGTCCTGCCTCCATCACTAACTCCCCTTTTCTGGCTCTTACTCTCCTCCATCTGCTTAACCAAGTCTGTG	1	+	chr11:63673589-63673708	2
chr11:63671400-63673920	CTCCGTGCCCCCAGTACAAACAGGCAGGGCTAAGAGGCCACATTGGCCCACTCAGGGCAAATGGCTTTAAAAATGAGGGCCTTCCTTGGGCCCACAGTTAACGCCTGTCCTCAAGTAAGG	1	+	chr11:63673780-63673899	2
chr11:63681000-63682910	ATCCGCCGGCCTCAGTCCCCCGGAATGCCTGGATTACAGGCGTGAGCCAGCGCACCCAGCCTGCAGACCAGTTTTTAAGAGAAGGCCCAAAAAGAACACCACATTACTCAGAGTCCCAGA	1	+	chr11:63681193-63681312	5
chr11:63681000-63682910	GCTCGGCCCCTGAACCATCTCGCTTACACCTCAGCTCCCCCTAGACTTCAGTTCCCAGGTGCCGAATGCCACCTTTGCATAGCCCGTTCATTTCCCAGGGCCCCACCTGGCGCTTGAGGG	1	+	chr11:63681320-63681439	5
chr11:63681000-63682910	CCTCGGAGCGTGAGGTTGGCAAGGTCCGGGCTTCCTGACACTGCCGTGAGGCCTTCAGGGCTCAGGTACATGCCCTTGGGTGGGCGACGCCGGGTTCGCAAGGGATGGTGGCGGTACTGA	2	+	chr11:63681460-63681579	9
chr11:63681000-63682910	GGGCGTGCATTCAGGGGCCGAGAGGGTAGAGGCTGCCAGTGAAAGGAGAGGCAGGTAGGTGGTGCAGAGCCAGAGAGAGGCAAGAGGACAGGCAGGCAGGGCCCAGAGGCTCTGGGAGCT	2	+	chr11:63681610-63681729	2
chr11:63681000-63682910	GATCGGGCTCTCCCTCACTCACGCCTCCTCGACCCTCTTCGAGCTCATCACTGCTGACACAGGGGCCAGGGAGGGAATGAGGCAGCTGCCAGGAGCTCTACCTACCCCCATGCCCAGTGC	2	+	chr11:63681753-63681872	4
chr11:63681000-63682910	CAACGCCAGAAGCTGGGGACCACTCAAGACTCTGGGCCCCAGGTAAGCTCTTCAGAAAGGAGGGGCAGAGGAGCGCCGGGGAGTGGGGGTGGAAGGGCTTTACCATCTGCTGGATCCGCT	1	+	chr11:63682024-63682143	4
chr11:63681000-63682910	CCCCGGCACCGTTCCACCCCATTCCCAAGTCCCTGGGGGCCAAGGCTCACCTGCTCAATGTTGTAGCCATGCTTCTCCTTGGCCATCGCAATGTACTTGTCAACTGCAGGGGCAGCAGGG	1	+	chr11:63682324-63682443	3
chr11:63681000-63682910	CAACGGCCAGGTCCCTGAACACGAGCCCCAGGGCAAGGGTTGGACCCACGAACACCTCAGCTTCCAGCCCCCTTCTGAGAAGAGCTAGCTTGGAGCTGGGATGAACCCAAGCCCCCACCT	1	+	chr11:63682508-63682627	3
chr11:63683000-63683510	TGGCGGGCGGGGGAGGTGGCCGGCCTGGAGTTCTCCTTCCTGACCACCCAGGGCCCCCACCTTCCAGGAGGCTCACTTTTCCCTCATTGTACCCCAGTTACCTGCAGCCACAGAAGGGAC	2	+	chr11:63683142-63683261	3
chr11:63683000-63683510	TTCCGGGGGAGGGGAGCGGGGTTGGAGGGCAGCCCCTAGACCTGGACCACAGCCCTGCAAGGAACCCAAGGCTCCTTCCCACCACAGGAGCCTCACAGCTCTGTGTGGAGGTGTCTCTCC	2	+	chr11:63683356-63683475	2
chr11:63765400-63766720	CCACGTCCCGGCTGGGCCCCAGACCCCAGCTTCCTGCCCTCCACCGGGAGTCTGCATGGTTGGGAGTCCTGGGTGGAGGGGCCTTTGTGAGGCTGGACCCGGCTCAGGGCAGGTGGAGGA	2	+	chr11:63765462-63765581	4
chr11:63765400-63766720	GCCCGGGCAGTGCCATCCTGGTGGGGGAGGGCAGCCTTCAAACGTGTGGGGTCTACAGTCCTCAGGTCTAGGCAGGGCTGCCGGTTCTCCACCTCCCCATCCGCCCCAGGCCCCCTGCCT	2	+	chr11:63765601-63765720	4
chr11:63765400-63766720	CCACGGTGTCTCTGCATTGCCTGCCTTTTTGCCTTCACCTCTTTTCTTCCCCGCCCCCTGCACATTCGGGGTCTCAGCCCCCAGGCTGTGAGCTCCTTGGGGGCAGGCCCTCAATAAATG	1	+	chr11:63765750-63765869	3
chr11:63765400-63766720	TGCCGCCTCTGCCGTCCGCCTGTGCCTCTGCCCGCCTGGCTCACCGAGAGCTCTTGCCAGCCCCTTTCAGTGAAAGCATCTGGCCAGGGGCTCCATCCAACACCTGGGCCGCCTTCCTTC	2	+	chr11:63765881-63766000	6
chr11:63765400-63766720	CAACGAGATCTTTATTAGGCTCCTCGGGGGCGGGGCGCGGAGGGAAAGAAGGGGTGGCCAGGCCCAGGCCAGGCTGCAGGCTTTGGCGACCTCTCAGAGCTGGGAGCGGGGTCCCGAAGG	2	+	chr11:63766035-63766154	8
chr11:63765400-63766720	AGGCGGGTCTGAGGGCAGAGCAGAGTCAGAGGTGTCTATGGGCGTCCCCGACCTCCCAGGCTGCCCCGTGGTTTCCCGCCCTGCTTGGGGGTGAGCGGGGGTTAGTGGGCGGGTTAGTCT	2	+	chr11:63766152-63766271	7
chr11:63765400-63766720	GGCCGGGGCCGCCGCACGGGGCGAGGCCCTGCTTACCAGTCCCGGTCAGGGTGGGCTGCGGGAGCCTCAGGCTGGAAGGCAGAGGACAGTGAGAGCCCGCCCCCAGGGTGGACCGGGGCA	2	+	chr11:63766274-63766393	9
chr11:63765400-63766720	GGGCGGGCCGTGGGGCGGCGCGGGGCACGTACCCACGGGGAAGTAGTGGGGGAGCCGGCTCCGGTAGATGTCCTCGTCCTTCTCGAGGAACACGCAGATGATCAGCCGGTCCACCTGCGC	2	+	chr11:63766395-63766514	14
chr11:63765400-63766720	GGCCGAGCTGCCACGCCTGGCCCCAGGATCCTGTGACTGCCTGCCCTGGTGCAGGCTTTCACCTGCCTGGCCCTGCGCCCTTCACGGAGGCTCACGGCTGTGTGCCATCACCCCCATCTC	2	+	chr11:63766533-63766652	5
chr11:63767600-63772520	GGCCGCACCCCTGATGTCCCAGTGACACACGGGCGCCCTGTCTGCGCCCCACAGCTGGGGGCGCGTCGGGGACTCACACTTGGCCGGGAGCCGATAGCCGCCGGTGATCTTGGCCTTGCC	2	+	chr11:63767622-63767741	11
chr11:63767600-63772520	GTCCGGCACTCGTCGGTAAGCAGGGGGCCGGCGGCCCGATGAATGCAGCCGTCCACTGCGGGAAGGGCGGGCGCGACTGAGCTGGCCTGGCAAGGCTGCGGCCCCGGGGTGAGCACCCTC	2	+	chr11:63767761-63767880	13
chr11:63767600-63772520	TCCCGAGAAGCCCCTCGGCGATGCGAGGACCCATGCGGAGCCGCGCCCCAACCCCGTGGCCTCCGGCCGCGGCCGCTGCCCCCACCCCCGCCCGGAATGTTTCACATCTGGGGAAACCGA	2	+	chr11:63767883-63768002	15
chr11:63767600-63772520	AGGCGCAGAGCGGGACGGCCCTGGGCCTGGCGGGAAGTCGCGCAAGGAGGCCGGCAGGGGGCGCACCCGGCCCACCCTGTCCCTTCCAGGCCGCGCCGCCAGGGCCCAGGCAGGGCGGCT	2	+	chr11:63768002-63768121	13
chr11:63767600-63772520	CTCCGGGAGGCGGGGGCCGCCGGGACAGGAACCGCCGCCCGAGCCGGGGTGACGGGGAAGCTTCCTCCCCGACGCCCCTCCCTAGCCCTGTCCCGGGCGCGCTGCAGGGCCCGCGACCAG	2	+	chr11:63768120-63768239	16
chr11:63767600-63772520	AGTCGCTGCCTCCGCCCGGGCCTCAGCGTCGGTGCGATCCCAAGGCCCACCTCCCCAGGCGGCGCCCCATCACGGGGCGGCGGCAAACCCTAGGACCCATTTTGCGGATGAGGAAACCGA	2	+	chr11:63768238-63768357	13
chr11:63767600-63772520	AGCCGCGCGGGGAGGTGAGCCCGACGCCCGGGCCCGAGTCTCCTGGCGCGCAAACCCCAGCTGGTTAATGAACCGCCTCGTTAGCGCATCCAGCTTAATTACGGCCCCGCATGGGCTTGT	2	+	chr11:63768409-63768528	14
chr11:63767600-63772520	ATCCGAGGGCGGCTGCAGGGCCTCGCGAGCGACCCTGGGGACCCGGGCGCAGATAAACAACCGGGGCGCAGCGGGAGGCATGGAGGAAACGCTCCAGCAGCCCAACCTCGCCAGGGCACC	2	+	chr11:63768531-63768650	12
chr11:63767600-63772520	CACCGCGCAGGAGAGGCGCGGCCTCAGGCAGGCCTGGGTCCAGCCCGGGCTCACCCCTCATCGGCTGTGAGATCCTGCCCCTTCCCCTCTCTGGCGTCCACCCTCTTATCTGGAATACCG	2	+	chr11:63768647-63768766	8
chr11:63767600-63772520	CAGCGACCCTCCCACAGAGGAAAACGCCGCGTGCTGGCCGGGAGGACAGGGCCCATCTTTGGCAGCTCTGATCGCCCACGCCAGGAGCTCCTCAGGCACCAGCTGCCTGGTGCTCACAGG	2	+	chr11:63768770-63768889	7
chr11:63767600-63772520	AGGCGGGCATCAAGAGAGGACCATCATTCCCCATTTTACAGATGGACAAACCAAGGCCACCTTCTCCTTCATCACCTCAGTCTCGGCACAGTTCCAGGGATGCCAGGTAGCTCACACCCC	1	+	chr11:63768887-63769006	2
chr11:63767600-63772520	TCTCGTGCCCTGGGGGCACAATTAAACCTCATTCTGCAACTTTACTCAGAGCTGGCACCAGGCAATTTCCCAGAGCGTCCCAGGGATGGGTGGGCAGAGAGGTTAGGGGAACGCTGAGAA	1	+	chr11:63769024-63769143	3
chr11:63767600-63772520	GAACGGCTCAGGCCTGGATCCCTTCCACCTGCTCCTCTCCTCTGCAGGGAGAAAGGCAGCTGTAGCCCAGGGCGAGGCTGAGATGGAGCAAGAAGGCAGGGCCCAGAGCGGGCGTCCAGG	2	+	chr11:63769141-63769260	4
chr11:63767600-63772520	TTCCGAATGGGGTGCCGTGGCTGGGCTGTGGAGCTGGGCAACGTGAGTTCACATCCTGGCTCTGCCAGCCACAGATGTGTGACCCCTCACATATCATTTAACCTCTCTGGGTCTCAGTTG	1	+	chr11:63769290-63769409	3
chr11:63767600-63772520	GTTCGGGTATGTGTACATCAGTGTGATGGGAGGTGGGTGCACACAGGGTGTTCACAGTGTGTGGGGGTGAGCCCAGGGATCTGTCTGAGCTGGCTCTCCTAGGAGCCTCCCGGGTCGAGC	1	+	chr11:63769571-63769690	3
chr11:63767600-63772520	CACCGGCTGCTCGAAGTCTCTGGGGGCTCACCGCCCTGCAGGCGACCTCGGCCAGCTGTGGGGGCCCGTGCGGGGAAGTGGAGCTCAGTGTTTCAGGAATTTAATGTTTCCTGCGGAAGT	2	+	chr11:63769697-63769816	8
chr11:63767600-63772520	GGGCGCAAGGGAGGTGGAGGGAGCTGGAATCAATGCTGGCAGAGGGCTCAGGCCAGATGCCCCCTCCTCACCCCCAGCAGTTCCAGAACAGGGCCTGGGCCAGGTGATGGCTCTGCAGGG	2	+	chr11:63769854-63769973	1
chr11:63767600-63772520	CTGCGTGTCCCTCCCTGTCCACACACCAGCCTTCTCGCTCTCTCCCCTGAGAGTGCAGAGGGGAACCCCCCCACCCTGCTCTCCTTAGCCATAGGCCCAAAGGACCCCTCCCACACACAC	2	+	chr11:63770072-63770191	2
chr11:63767600-63772520	TGGCGGGACCCCCCTGAGATGTTTCTCCATCAGGTCAAAGATGAAGCCTTCCTCCACCTGTGGCCAGAAGATGGCCCCTAAGGCCCCTCTGCCTCCTCCCTGCAGCCCCTTCTTCCCTCC	1	+	chr11:63770542-63770661	1
chr11:63767600-63772520	CTGCGTGGTGATTTACAGCCGCTGTCTTATTATTTTTCCTGTTTATAGAAGAAGAAACTGAGGCACAGAGAGCAAAACTTGCCCACACGGCTGGAAGGTTGGGCTCCCAACCTCAGTGGC	1	+	chr11:63771087-63771206	3
chr11:63767600-63772520	CCTCGCCCTGAACCACTCTGGCTGACTGGTTTGAATGGCCCCCTGTCCACGCTCTTGGGGAGGCAGTGTCTCCCCACATCAGCACGTCCCCTTCCAGCAGGGGGGCTGCCCTGGTGGCCT	2	+	chr11:63771234-63771353	3
chr11:63767600-63772520	GGACGGTTTGGCTGCCCCCAGCGCTGACGGCTCCCTCCATCCAGCGGGACTTCCCGTCTCCTTCGTGGGCTCTCGTTCCTCAGGCCGCTCCTCAAATGCCACTGGGGCTCTGCCTGCCCT	2	+	chr11:63771389-63771508	8
chr11:63767600-63772520	CCTCGCCTGAGCCCGGAGGAACCTCTTTCTGCCCCAAGCCCTGGCCTCTGAGCGGCCCTTGACCCTCCGCCCCATCTTAGGCATCTCCCTGCTTTGCTGTGGTAAAGCCCTGCCTTCCAG	2	+	chr11:63771506-63771625	4
chr11:63767600-63772520	CCACGGCCAGCATTCAGCCCAGCATCTGTGCGCCTCCCATGGAAGGATGTTGTGGAAGGAAGGAGGGCTGGGCTGAGTGATTGCCCATGGCCCTGGGCATTCCTGGGGCAGTGGAGGGCA	2	+	chr11:63771629-63771748	2
chr11:63767600-63772520	AGGCGGAAGGCAGGCAGGCTCCGGTGGGGCCATCCGCCAAGGCGCTTAGGATGAGTTGGCCGCTATTTAGGGTGCTGTAATATGCATGAAGGGAAGATTAGATATTTAAATTTATTCAGC	1	+	chr11:63771779-63771898	5
chr11:63767600-63772520	TACCGAGGGCAGGGCACCCCAACCCGCAGGCCTGGACCTGCTCCTGGTCTCTCTCTGCTCCCCCATTCCCCCTACCATCCCGTGGGGCTGGCCCACGCTGTGCCCTCTTTGGGATTTCTC	2	+	chr11:63772025-63772144	4
chr11:63767600-63772520	GTTCGAGACCAGCCTGGACAACATAGTAAGACCCCATCTCAAAGAAAAGAAAAAAGAGTGGTGGGGAGCACTGAGATATGCTGGAAGGTGTCAAGGGGGATGGGAGACTGAGGGCCAGGG	1	+	chr11:63772316-63772435	1
chr11:63783400-63785720	CTTCGTGCCTCATTTTCCCCATGTGGGAGAATAGCCCCACCTCACCAGCTGGTGTGAAGGTCAATGGAGAGGGGTCCTCAACTCTGAGCCCCGCTGCAGGAAGACCTGGGTCCCCGCCCC	1	+	chr11:63783413-63783532	3
chr11:63783400-63785720	TGACGGCTTTGTGGCTGCCACCTTCCTGCGCACAGCCCTGTCTGTCTCAGTCTGTCCGATCGGCTGCCCCTCGCCACCATGCAGCTGACACGGGGGCAAAGTGAGGCTGGCAGCCCCTCT	2	+	chr11:63783573-63783692	6
chr11:63783400-63785720	CCCCGATCCGCAGCCTGCGTCCGTGGTAACTGCCAGAGCTCATCAGGGAAAGCAGCGGGTGAGGCCAGGCAGGTGCCGCCCAGGCCCAGATGCTGCCCAGGTGGGAGGCCAGCTGCGCCC	2	+	chr11:63783747-63783866	7
chr11:63783400-63785720	GCCCGCCCCTCTGCCGAGGAGTCCTGGCTCCCAGACAGGGCCTTCAGCTCTGCACACAGCTTTGCTACCCACCCCATCTGCCCAGACCATTGCAGCCCTTTCTGTAGAAAGGATGAGGGG	1	+	chr11:63783863-63783982	2
chr11:63783400-63785720	TGCCGTGAGGACGGCATGGACGCTGCTAAGTGGTGTCGGGCGGCTCCGAGTGGCTGGTCTCCCAGAGCTGACAGCTCTTCGCTTGGGGAATAATTAATTCCACCGCCCAAAAACCCAGGG	1	+	chr11:63784023-63784142	8
chr11:63783400-63785720	TTGCGAGATTAATACAAGCAGCTAATTAAGATGGAGAGGCGAGGAGCGGCTGGGCGCTCCCAAAGCAGGGGTGGGGGCCGCGGGAAGTGAGGGGGAGGTGAGCTGAGTGGTGCCAGCGAG	1	+	chr11:63784162-63784281	7
chr11:63783400-63785720	AGCCGAAGCCGGAGCTGGAGCTGGAGGGAGAGCAGGACACGGACCACAATGGGGTGCCCAGGCTGGCCCAGGACAGGCTGCAGAGGGGCGGGCCCCCCAGTGACTCTGGGTGGGGCCTGT	2	+	chr11:63784296-63784415	4
chr11:63783400-63785720	AGACGGGGTGCTGGGCACAGATGGGCCCATTTATTATCATAACAAAGCCACAAGGGAGGTGCGATGGTTCCCATTTTACAGAGAAGGAGACTGAGGCTTAGGGAGCTTCAGTCATGGGGT	1	+	chr11:63784785-63784904	2
chr11:63783400-63785720	CCACGAAGCCAGCTGACCCCAGGGACACTGTCTGAGGGTCGGTCAGAGGGACTGCCTTTCCCTGGCCAGGGGTGGGGCTTGCCTTCTCGAAACCAGGCAGAGTACCCCGCAAGCCCCAGA	2	+	chr11:63784949-63785068	4
chr11:63783400-63785720	AGGCGAGGGCTGGGCATCTGGGCAGTGCCACCCCAGAGCCAGCGAGGGAGGAGGGGGCATCTCAGGTCTCGGTCCAGCTCCAGGCCCCTTGGCCTGGGCAGTCCTGGCAGCGGTCGGCAG	2	+	chr11:63785112-63785231	5
chr11:63783400-63785720	CCTCGGGACCCCCCCACCTCCCCCCATCACCTCTCTCTCTTAATTAACACCGGCCACAAATGAGCTGGCTCCTGCTCAAAGAGGGCACTGTGCCAAATAGGTTGGCAGCGAGCCTCGAAG	1	+	chr11:63785239-63785358	4
chr11:63783400-63785720	TGGCGCCCCCAAACTCCACTGTGTGTGGCCTGCACTGCACCCGGCAAGGTGAGTGGGGTGAACTGACCTGACGCCAACCCGGCCAGAGCCTGAGGAGGGGGTGAGCTGGGGGCAGAGGGA	2	+	chr11:63785434-63785553	4
chr11:63802200-63803120	GGCCGGCAGAGGGGGTCCCAGCCAGACTGTGGGCGGTCTGAGGGTGGATCAGGAGCACTGGGGCCCTGGTGGGGGCTCTGGGCAGGCTTGGGACTCAGAGCAGCCACTGACAAGGTGATG	2	+	chr11:63802209-63802328	2
chr11:63802200-63803120	CAGCGAATGCCAAGAGCACGGGGACTTTCAGGCTAAGAGGAGGCTGTCTGGTCTAAACACTCCCTCACCCCACCCGGATGCCACCCACAGGCATGAACATCTTCCCAGTCTCTAATAGGT	1	+	chr11:63802386-63802505	3
chr11:63802200-63803120	TAACGGTCCCATTTCACAATCCAGGACACTGAGGCTGGGAGAGGTTCAGCAACTTGGCCAAGGTCACAGTCAGCTGGGGATGGGAGGGGGCGCTGGCATGGGACCCTGGCACTGCCCCCT	1	+	chr11:63802580-63802699	2
chr11:63802200-63803120	GAGCGCCCGGGTGTTTACAGCACGCGGCGGATGAGAGGGTCTGCCCAGGGAAGGGGCGCCAGGCAGGAAGGAAGGGGTTACTTTGGCATGCAGAGTAGGCGGTGGGTACCTGTTTGTGAA	1	+	chr11:63802726-63802845	7
chr11:63802200-63803120	GCACGGGTGGACGGATGAATGAATGAATGAATGAATGGATGGCTGGAGGGATGGTTGAATGAGTGGGTGCGGAGAGGAGGGTGCTGGGGAGGCGGCGCGTGAGCTAGAACCCCTTTCTCC	1	+	chr11:63802851-63802970	6
chr11:63802200-63803120	CCCCGCCTCCACGGTGGAGGTTGGCTTTGGGAGCCTCCCTCCCCCAACTCCCCAGAGGGGTCGGCTCCCCCACCCGCCCTTCCCCCAGCCAGTTTAGCCGAGGGCGGGGGAGGGGGGCGC	2	+	chr11:63802970-63803089	7
chr11:63847200-63847520	GGGCGCACGCTCAGAGAAATGTGGAGTGGAGGTAAGGAGGGAGAAGAAGGCACTTCCATCTGGAGGTACAGCTGGGTCTGGGGACCACTTGGACCCCAGGAAGGAGCCACAGGGAGCCAG	1	+	chr11:63847202-63847321	2
chr11:63847200-63847520	AGTCGTAAATGAGGGAGGCAGGGTTGTATCACAGGAAGGGACAAACTGACCTGAGATCAGGCCTCAGCTGTGTTATTCACTTGAGACCTTGAACAAGTTGCTTTCCCTCTCTGAGCCTGG	1	+	chr11:63847367-63847486	1
chr11:63848400-63853520	GGACGTTACAACAGCACTGTGGTCCTGGGACCTGTCCCAGCTGTGACCCTCATACAGGGATTGGCAGAGTGCCAGCAAGGGCTCAGGACAAGCCCTGCCTGGTACGTGGGGTTCAGTGAA	1	+	chr11:63848868-63848987	2
chr11:63848400-63853520	CCCCGACCCCATCGCAAACCACACATATCATGGGTATTATCAGAGCGGCTGAAGGCACAGGCCAAAGACAGGGAGCAAGGTGAGGAAGGGGACCACTCTGGGTGTAGACTCTGGTATTCA	1	+	chr11:63849004-63849123	3
chr11:63848400-63853520	AGTCGGCGCCCCATACATGCTTTTCTGCTTGAACCATGCAGGTGAGGGCGTGTGGCTGAAGCCTGTTCCTGCTTGGGGGTTGGCCACACAGCATCCCAACTCCAGGTCCAGAGCCGAGCC	1	+	chr11:63849123-63849242	4
chr11:63848400-63853520	TGCCGGAGAGAGGTCCGGGTCCGTTCTCCCCAATTCACAGACATGAAGACTGAGGCCGTGGTTCCAGTGGCTGCTCGGTGGTGGGGCTGGAGCTTGGCAGCATCCTGCAGCCCTCTGGAC	2	+	chr11:63849273-63849392	5
chr11:63848400-63853520	TCCCGGCTCTCGAGTGCCGCGTTCTACCTGCTGTGTTCTAAATGGACATGCCATCCCCACAGCTGTGTCAATAAAGCAGCCATTTACAGAGCGGGCGCCGGATCCCGTGACAGGTTGAAA	1	+	chr11:63849393-63849512	8
chr11:63848400-63853520	CAGCGTCCTGGGCTGGGGCAGAGGGGCCGTGGCGAGAACAGATGGGGCTGTGCCCATCTCCCCAGGCCCTCCTGTGGCTGCGCCTGGAGCCTCCCGGGAGGGAGGCCAGAGCCAGGAGCA	2	+	chr11:63849526-63849645	5
chr11:63848400-63853520	AGGCGCGAAACATCCCTTAAATATTGGTGCTCTCGGCAGCACTGGGCCCCTGCTTAGCAGAGGATGGCTGAGCCTGGGGGGTGGAGAAAATCTTGCCTCCTGCTCTGAGCAGCCAGCAGA	1	+	chr11:63849662-63849781	3
chr11:63848400-63853520	AGACGCTGGGTGGAGGATGATCCGGGGGGACCGTGGAAGGCAGGACGGGGGCCAGGAGCATGGCTGGAGTGATTGATGGCTGGGAGGGAGCCTGAAGTGGGGGCGTCCTAAGGTGAGGGG	2	+	chr11:63849781-63849900	5
chr11:63848400-63853520	GCTCGGTGCCTAACGGTGGTGGCCGTGGGAGTCAGAGCTCCAGGCGGAAGTAGGGTTCAGATTCAGGTGAAGCTTAGGGGTCCCTGGGCTGAAGACGGAACCTCTGAGTGCAGGCACCAG	1	+	chr11:63849985-63850104	5
chr11:63848400-63853520	CCACGACCCACAGGGCACCAGACACCGAGGTAGGCAGGGCTGTGCCTGCTCCAGCCCAGGGCCCCCTGCCTCTCTGCCCTCATCTGTCCCTGCCCTGACCTCTCTCTGCCTTCCTTCCTC	2	+	chr11:63850298-63850417	2
chr11:63848400-63853520	CCTCGTCACAGCAGCTGCCGTGTGCCATTGGCACCTCCTGTGTGCCAAGTGCTGGCTTAGTCTCCCCTGGCGTTTTCTCATATCCCATTAACAACCCACCCAGTGGGTATCATCATCCCC	1	+	chr11:63850414-63850533	3
chr11:63848400-63853520	GTCCGCTTCGGGTGCCTGGCTTTTTTCCATCCCGTCTCCCTCCCTCCTCTTGATCCTCTCGTATTATGTTGTATTTCTGTAAGCTGCCACAAATCCTTTCGAGAACGAGCCGGGAATAAA	1	+	chr11:63850964-63851083	7
chr11:63848400-63853520	GGCCGCAGTGAGATGCCAACGCCGGGTCAGAGCTAGGACCTGGTTATCAAAATAGGAATGGGACTCGCCAGACTGGCTCCAGGTCTTCTGCTAGTGTGTGGAATGGGGGTTCGGTGACTC	1	+	chr11:63851112-63851231	5
chr11:63848400-63853520	GACCGACGGATCTGCCAGGGCCGGTGAGGGGCGCTGACCTGGGGGGTGCTGGGCGAGTGTGAGCAGCGTGCAGGCGGGCGTGCGGCCGGCCCCGTGGGCAGGGGCACATATGCGGCAGCC	2	+	chr11:63851296-63851415	12
chr11:63848400-63853520	GCCCGGCGCTGCTGTGGGCTGACATGAAGAGTGTCATTTACACAACTGGAACACGTGCTGGGTTCCGGCCTTTCACTGGTCCCTCAGGAGGCAGAGCTGGTGGTGAGGCAGAGACTGAGG	1	+	chr11:63851413-63851532	4
chr11:63848400-63853520	ACACGGGCCTGTGTGTGCATCTATGAGCGTGTGCGTGTAGGTATACCTGTACATGAGTGCATGGCACGCGCGCCTTCTGCAGTCCTGGAGGATGCTGCCTCCCCCTCCTCTCAGCCCCCT	1	+	chr11:63851561-63851680	6
chr11:63848400-63853520	ACACGGCTATTTCCATGCCTGGATCCTGGCCAGAGGCAGCAGGAACACATGTGTGAGAGTGGGGGATGCCTGTCCCCCAGCCTCGAGGAGCCCCTGCCACGTGCTCTGCCCACGTGCATT	1	+	chr11:63851728-63851847	4
chr11:63848400-63853520	CCCCGCTGCCTGAGCTGCCTACCTTTCCCGCGAAGCCCCCTCCCTGCACTGTGGGCAGGCGCTGTGGAGGCAGCAGCAAAGAGGCAGCGAGGGTGGGAGGACAGTGAGCCTTGGGGTCAC	2	+	chr11:63851859-63851978	5
chr11:63848400-63853520	TCACGGGGCCTGGGCTTGGGTCATCGCTGCTGCAGGCCTGAGGCAGTTTCTTTGCCTCTCTGAGCCTCACTTTCCTTCTCTGTAAAATGGGTGGACAGTACCCACTTAGGACAGCGCCTA	1	+	chr11:63851975-63852094	3
chr11:63848400-63853520	CAGCGCATGGCAGTGGGGTCAAAGAGTGATGGGCAGGTTGGGCAGGGCCAGTCAGGAGGGAGCAGGGCTGTCCACGTGCCCGTGCTGCTTCGGCTCAGCCCTAGGCCACACCTCGTGCCT	2	+	chr11:63852104-63852223	5
chr11:63848400-63853520	ACCCGCCAGCCCAGACTGGGCAACCAAGAACCGTAGCCCCAAGGTCCAAAGAGGTAATGCCCCGGCCCGGGAGGGGCGCAAGACCACAGGACTCACAGGGAGAGCTGCGTGTGTGGGGGC	2	+	chr11:63852247-63852366	6
chr11:63848400-63853520	TTCCGTCTATGGGGAGGCCACATGCAGACACAGTTCTAACTCTGCCTTACTATAACAATGGGTCCTATTATCCCCATTTTACAGATAAAGAAACTGAGGCTCAGAGAGGTTCAGTCATTG	1	+	chr11:63852425-63852544	1
chr11:63848400-63853520	GCACGCCCGAGTGGACAGGTGGGGAGCTGGAAGGCTTAGCGGGGCTCCTTGGAGAGCAGCGCTGTCCCTGGGCACCACGGAGGTGGTTCCTGGCCAGAGCTGATTCTGTCCTGTTCAATT	2	+	chr11:63852657-63852776	5
chr11:63848400-63853520	CAGCGCCCGCTGCTCCCACCCCAAATCGAATTCGTGCTAATATTTCTCTGGGGGCGGCGGGCTGCCTGCCTTCCGGGGACGGAGGGCGGGGGAGACTGGCAGGGAGGCCAGGCCCAACCA	2	+	chr11:63852801-63852920	9
chr11:63848400-63853520	CCACGGGGCTGCCGGGACCAGGCCATGTGTCTGGGGCGGCCGGCTTAGCTGGCTGGGATTGTCCACCCAAATTAAATTTTAACCCAGCTCATAAATCTTCCACTAAGTACGTCCCCTGCC	1	+	chr11:63852918-63853037	5
chr11:63848400-63853520	TGCCGCCCGCCCGGGTCCACCCCAGGCCGCAGCGTGGGCCAGCACAGCGACAGCCTTGTTCCTCTGCCCCACATGGCTGTGGGGAGGCTGGGCCTACCTGCCTTGGGAAGTGGGACGGTC	2	+	chr11:63853034-63853153	7
chr11:63848400-63853520	AGTCGGGGAATAACAGCATCCCCAGCAGGGATGCAGGAGGAATAAGAGATGATGCAGATAAAGTCCTGGGGGGTGAGGAAAGGGGGCCCTTCTCAGGGGCCACCCCACCCCCACAGAAGG	1	+	chr11:63853278-63853397	1
chr11:63860600-63860910	AGGCGACGTGTGAATAGTGTCTGCCTCGGACACAACACAGGGCGGCCACTACTGTTGTTAGTATTATTATTATTATCCACATCAACATCTCAGCTCTGTGTGCCTGGGCCATCTAGAACT	1	+	chr11:63860644-63860763	4
chr11:63860600-63860910	ACTCGATCGAGTCAGCTGCTGGTGTTGTCACTGCTGCGGACACAGTCCTTACCCGTAAGAGCTCACGGCCCATTGGGAAAAGACAATTATACTCCCCGGTGGAGAGGGCAAGGGCTGAGT	1	+	chr11:63860761-63860880	6
chr11:63897000-63899110	TCCCGCATTCCTGGCCCCCAGGGATGGAGCCAGGTGCTGAGCTGGTTGGCACTTCTTGCAGGGAGGCCCAGGTTCTTGGCAGGACCTTTGGACCCAGGCAGCAAAGTGCCCCCAGGTCCA	2	+	chr11:63897009-63897128	1
chr11:63897000-63899110	AACCGTACAGGGTGGGGCCTGTTCCCCAAACCACCCCCACAACAATCCCAGGTCCACGGCCTGCTGAAGAGGATGACAGGCTGGCTGCAGCCTTAGGCTTCAGGATTGGGGGTGGGTGTG	1	+	chr11:63897141-63897260	2
chr11:63897000-63899110	ATACGCGCCCCAGGGGAGTTGGAGGCTCAGCCAGGTTTGGGCCGCACAGGAGGGAATTGCCAGGACCTGCATTTCAGGAATGAAAGGAAAACCCTCCAAACATAACCTGTTCTGAAGAGG	1	+	chr11:63897280-63897399	3
chr11:63897000-63899110	GACCGGGTGGTTGGGGGGCCGTGAGCCTCCCGTTCTTACAGGAAAGCAAGCAGGACTGGCCAGTGCCTCAAAGGCACTGCAGGGGACCTGCTGGCCCCAAAGAGCCCTGACACCATGTCT	2	+	chr11:63897399-63897518	3
chr11:63897000-63899110	CCCCGAGAAACCTACCCCACACCACTGCTGCAGCCCCCCACCGTGCCACCCTCCAGCCAAGCCACTTTGGGCCCTTTCCTTCCCCACAAATCTCTCAGGACTTGCATTATCACTGAGATT	1	+	chr11:63897548-63897667	2
chr11:63897000-63899110	GCACGTGTGGGTAAGACCCCCGAATGGCTGCCCTGCGGCCAAGAGGCACCTTAAGTCCCGGGGCTCCGGCTTTGTGTATCTGACTCCGTCTGTTTTGTCAGACTCAGGACTAAAAAGCTC	1	+	chr11:63897672-63897791	6
chr11:63897000-63899110	CACCGAGCAACCTGAAGAAGAGGCGTCGGAACCTGGGAGGGGTCTAACACCCCAGGCCACACCCCCACACCCAAGTTCTGTGGCTGAGTCTTATCACCCAGCCTAGGAGGGTCCCGGACG	1	+	chr11:63897938-63898057	5
chr11:63897000-63899110	CTCCGTGGGTCTGACATTGGCTCATCCACTTTCAGGCACCCCAAATAAGGCATGCTTCCAGGACCCCCCCACACATGCCGCTGCCTCCCCGCCGCCGCACCCACGTCACCTTCCAGTGCT	2	+	chr11:63898093-63898212	6
chr11:63897000-63899110	ACCCGCCACCCTGTCCAGCACCTCCAGAGGACCTTCTCCTCCTGCGGCAAAGTAAACAGGCTCTCTGGAGTGCTAACTGACAGCACAAATGAAATCCTGCACTCCCTCCCTCTAAGATTT	1	+	chr11:63898230-63898349	2
chr11:63897000-63899110	GGACGAGATGAAATTATGCCTCAAGAAGAGAACTGGCCGGCCCGGCGAGGAAGCACTGCATCGGAGATGGGCTTATTAAAACCACAGTGGCCACATTTCAACCTGTTTCAGGTGTTAAGT	1	+	chr11:63898391-63898510	5
chr11:63897000-63899110	AGGCGAGTGCCCCAGGAGGTCCCTGTGCAGGGAGCTGCGGGTCTAAATGCTCCCTGTCACCCCCGCCCCAGGCACTGCAGAGGGAAATGGGGGCCAGCTGCCTGAAGCGGGTGAGGACAC	2	+	chr11:63898569-63898688	4
chr11:63903800-63905520	AGCCGCCTCTCAGGCCATGACTGTGATGGTTATTCTGGGCTGGGAGAGCTGCTGGATGAGGGTGGGATGCGTTGGCAGCTGCAAGGCTGGGCCCAGTATGAGGGCAAGGTCCAGAGGGGA	1	+	chr11:63903872-63903991	2
chr11:63903800-63905520	CACCGGAGAGGGTCAGAGGGACCCCCCGCCACCGACCTGTGAGGGACCCGGGTGGCTTCCAGGAGCCCCAGGCCCGGAAGTCACTCATCCTCCTTTTCCTCAGGGATTAGAACACATCGT	2	+	chr11:63904113-63904232	6
chr11:63903800-63905520	TGACGTGGAATTAGCCACGGGCTCAGCCTCTGAAAAGAGGTGGAGAGAATCGGGAGATGGGGATCTTCCAACCAGGGAGCCCCTCCCTGCACAGGGGCCTCCCCAAGTCTCTGCAGGGAT	1	+	chr11:63904232-63904351	3
chr11:63903800-63905520	CCCCGGGAGCAGCGGGGAGGGCTGGTGCGGGGCTGGAGTGGGCATCTCAGCATTTGCATGGAGAGCTCTCTCTGGTGCTGAATTCATGCAGCCGCCTGTGTGATTCCTAAGGCGAGACGA	1	+	chr11:63904380-63904499	6
chr11:63903800-63905520	GGCCGCTTTTCTCAGCAGGAACAAGGCTTTTCTTCAAATCGATGGTGACACATTTTTAAACTCCGATATTAAGGAGGGAAAGATTTTGCCAGCCCCCCAGGGGCAACCCTTATTAGTCAC	1	+	chr11:63904507-63904626	3
chr11:63903800-63905520	TGCCGTGAGCACGACACAGGGGAGTCGACAGTGACAAATAGGAGGGCAGCGGCGGGGGGGTCTCCTGAGCTGGGGCACAGCCATGTGAGGGGCGAGCACTTTGGGATGGGCTCTGGAGCA	2	+	chr11:63904698-63904817	6
chr11:63903800-63905520	GGCCGGGTCAGGAGAGGATACCAGGAGCCAAGATACCCCCAAGTAGCCATCGAGAGTGTAAACTACAAGGGCAGATATGAGCCGTAGTTCCTCGGAAGGCCACACACCAGCATCGAGTAG	1	+	chr11:63905067-63905186	5
chr11:63903800-63905520	GGCCGTGACCAGGAACCAGGCAAGAGGCTGGTGGCCTGGAAAGCACGTGCTGAGGGCATCCAGGCCGCAGAGTTCCAGGTGGGACCAGGAGCACAGTTCTTAGGAGATACCCAGCTCAGC	1	+	chr11:63905208-63905327	3
chr11:63906800-63907320	AGCCGTGCCCACCAGGGCAGCCTGCTTCCCCATAAGACTCCTTAGCCATGAGCCATCATGAGTTCCTGTATGTCCTTCCAGGGGCAGGCATGCTCGGGCTGCCCCCACCGCAGAGGAGCC	2	+	chr11:63906820-63906939	3
chr11:63906800-63907320	GGACGGAGACCCAGAGTCCATGGAGCTGCCCCTGCCCTCGAGGGGCTCGGAGTCCTGTGGGTGGTGAAGTGAGATCCCTCACTGCTAATAACAGTCACTACCGTTTATGAGCCCCTCCAG	1	+	chr11:63906948-63907067	4
chr11:63907590-63909920	TCACGCCCCACTGCACAGGCCGTTTCCATGTGACCACACATCTTTCCCAATGGAAGGCAGAGCAGGCATGGACCGCCTTGCTGGCAGTGGGGAGTGAGGGGCCCAGGCTGCCTGCCCTGT	2	+	chr11:63907696-63907815	3
chr11:63907590-63909920	GGCCGTCCCCTCGGCCATGCCAGGTCCAGCAGGTGACTCGATTCCCTACCACGAATATGGGAAGGAGGTGCCTTCAGCCTGTTCAGGATAGAGGGACCATTCCCCCGTTCCCAGCCCCAC	1	+	chr11:63907865-63907984	5
chr11:63907590-63909920	GCCCGGTTCAGCGGGTCTCAGCAGCCCTCCCAGAGCAGCAGCTATGGCAACAAGAACTAGAGCTGGCATCTCCTGGGCGCTCACTCTGTGCCAGACACTGTACTGAGCATCCTACACAAG	1	+	chr11:63908023-63908142	3
chr11:63907590-63909920	ATTCGTGGTGGGGGAGGTGAGGAGACGGGGCCTGGGTCCTTGACTGTTAATCCTGCTATGTCCTGGAGGCCACGCCAAGCTGGCACCAGGCCCGGCCAGGACTCATCCAGGAAGCCCCAG	2	+	chr11:63908648-63908767	4
chr11:63907590-63909920	CAACGCACCCACAGACATTGCCATCTGCACAGAGCCGGGGAGCGGGGGCACTGTGGCCACCACGTGCTGCTGCAGCCAGACCCCTTCATATCCTAGGCACACAGAGTACCCATCCGTTAA	1	+	chr11:63908826-63908945	5
chr11:63907590-63909920	AAACGGGCAGGCAAGCCACGGCCTCCTGGGGAGCCCTGAAACCAGCTCGGCTGTGCCTTGCCAAGGAACTGGCGGATCATTCCAGGAGAGCGAGCCAAGGGCTGCAGATCCAGCCCTTTT	1	+	chr11:63908944-63909063	5
chr11:63907590-63909920	CTCCGGCCTCCTCGGCTCAGTGCTCGGGTGGACAGCACACCGGGGACGCAAGCAGGGGCACAGGTGCAGGCGCTGAGGCCTCAAGGACAGGAAGGAGCCACAGAGGATGTGCTCGGGACA	2	+	chr11:63909121-63909240	7
chr11:63907590-63909920	CTACGAGTCTGCCGCGAGGGGGAGAAAAGGCCCTTGGGTTTGTAGTTCTGCTTTGCCACCTTCCTGCTGTGTGACCCTGAACAGGTCACTGTCCCCCTCTGGGCTTTAGATCCTCCCCTG	1	+	chr11:63909312-63909431	3
chr11:63907590-63909920	GGACGCCAAATGCCAGGAGGGCAGGCACTGGGTTACACTGGGCCTTGTACCTCCAGCACCTCAAAAGGAGCCAGGAACCTCATAAGGACCTAGAAATGCCCACCACCATCCTAATCTGTA	1	+	chr11:63909444-63909563	1
chr11:63907590-63909920	ATTCGTGCAGCCCCTCCCACCATCTGACCAACTCTCAAGGGCATGGAGTCACTTATTCATTCAACAAACATCAGGTCAGACATGGTGGCTCACACCTGTAATCCGACCATGCTGGGAAGC	1	+	chr11:63909647-63909766	2
chr11:63912000-63915120	CACCGGAAAGTGGCCCGGCCCCACCTGCTCTTGGCTTCCCCGAGGAGGAGGGAGCCCGGCCCCACCTGCGCTTGGCTTCCCCGAGGAGGAGGGAGCCCAGGGCCAGGCCCATGTTGCTAA	2	+	chr11:63912040-63912159	6
chr11:63912000-63915120	ACTCGTCGCTGGCCCGGCCATCTCCCCTGCCCACTGCGGAGAGGTTTCTGCTGTCGTGGTGGCCGGCAAGCCTCAGCAAACACATTAAAATCTGAAGTGACAGATAAAGCGATTTACGGC	1	+	chr11:63912200-63912319	8
chr11:63912000-63915120	CGGCGACAGTTCAGCGTCAGATCACTTCCCACAAGGCAGTCCGCATCCCTGCGGGGCCCCTGCTTGGTAGTCCATCAAGGCGGTCTCTAAATCACTGACTCCAAGCAGTGCCCAGGGACA	1	+	chr11:63912316-63912435	6
chr11:63912000-63915120	AGCCGGACGCAGGGGCGGGTGGCCGCTCAGGTGGCCACTCAGGTTCTGGCCTGCTCCTTCTCACCAGGCCAGGCTCTGCTGGGCCCTCCAGGCGGCAGGAGAGGATGAGGCAGGGGCTGC	2	+	chr11:63912435-63912554	5
chr11:63912000-63915120	TGCCGGTGCTTGGGAGGAGGGCGGTGATAAGCGGCCAGCAGATTCTCACAAATCAAAGCCCCAAGACTTAAGGAGATAGAGCGCCACTTCATGACTTATTTTAAATAAATAAGCGGCTTA	1	+	chr11:63912552-63912671	5
chr11:63912000-63915120	CTGCGAGGTCGGCTTGTCGCTGTGAAACATGGCTTCCCACCCGTCCCCGCCGCACACCTGGGCCCCTCAAAGGCTAGCTGACCCGCCTCGCCTCCCGCCACCTCCTTGCAGAATTAATTG	2	+	chr11:63912681-63912800	9
chr11:63912000-63915120	CTGCGGCGTTGCGTGGCACTTTGTTCAGACCTTGCTCCTAGCACTTTGTCACATTATACTCTGCTTAGTAGCTCTCGCTCCTGACTTCCCAGTAATCATTTCCTGGGGACTCTCCGTGTG	1	+	chr11:63912805-63912924	5
chr11:63912000-63915120	CTTCGGTGGAACTGATGCTGATGCCATTTCTCAGATGAGGAAGTAGAGGCCACGGAGTGGCCAGCAGGGGTGCTGGGACCCTGACCTGCTCCTGGCCACGGTGCGCACAGCCCATGCTCA	1	+	chr11:63912982-63913101	4
chr11:63912000-63915120	CCCCGTGGTAAAAAGGAGACATAAACACCCTGGCAGCCACAGCACCCCCTAGTGGATACCCTGAGACCGGCGCTCTCCCCAGACACAGGACTGAGGTCATAGGCAAGGCTGGAGAGGCAG	1	+	chr11:63913683-63913802	3
chr11:63912000-63915120	CACCGGCTCTGAGAACCTCCTCCTCCAGAAGAGGGGGCCTGCGGGGGCTCCCTGGCTTATCTCCTGCACATGGCAGCCCAATTTCATTAAGACGGATGCGCCATGCTCCTGTGGGCAGGA	1	+	chr11:63913804-63913923	4
chr11:63912000-63915120	AGCCGTGGCCGACACAGATGGCAGGAACCTGAGACTCTCCCGGGTGCTACCCAAGCAAGTGGCCTCAGCTGGCAGCCCACGGGGACAGGGCCCAGGGAGGCCTGCACTGTGCCTGAGGGT	2	+	chr11:63913923-63914042	4
chr11:63912000-63915120	TTCCGTCCCTGCAACTTCAAGCCCTGCCACCCGCCAGCCAGGCATCCCCACTTCTATGCTTCTGCCCAACCTCCCACCTCACTCCCACCACATCCCATACAAACACACATCACACCACAC	1	+	chr11:63914054-63914173	2
chr11:63912000-63915120	TCACGCACACACACGCATCACACACATCATACAAATGCATACGCACACCCCACACACATAGGCCAAACTCCTGACCTCACACACACACTCTATCACACACACCCCACGCATCACACAAGC	1	+	chr11:63914227-63914346	4
chr11:63912000-63915120	ACACGCACCGCACACATCACACACACAGGCCAAACTCCTGACCTCACACACACACCATCACACACATCCCAATCACATCTCATAGCCCAATAATGTAAGAGTGGAAACCAGTCCTGAATT	1	+	chr11:63914375-63914494	2
chr11:63915400-63915710	TCCCGAGCTCAAGTGATCCTCTCGTCTCGGCCTCCCACGGTGCTGGGATTACAGGAGTGAGCTACTACGTCCCGCCCAGGGTCCGATTCTCAATGGCCTGACGGAGGTCACAGGCAGATG	1	+	chr11:63915435-63915554	8
chr11:63915400-63915710	GGGCGGGCAGGGGGACACCTGGCAACTGCCCTCTCCAAGGATCCCCAGGGCCCTGCTGAGTGGCAAGAGAGATGCCCACAGCCTGGCTGGAGACCCCTTCAACCCCACAGCTTTTCAGGA	2	+	chr11:63915583-63915702	1
chr11:63916600-63918920	CCTCGGCACCGCTGGGACAGGGGTGATGCCCAGAACGGCGCTGATGACACCAGTTTCAGCACCAGTGCGAGGTGCTGAGCCCCGATTCCCGCCAGGTGCTGAGTGACCGTCATTTGCACG	2	+	chr11:63916609-63916728	9
chr11:63916600-63918920	TCACGTGCATCAGCTCCGAGTGCCCCCAGTAACCTGACGGGTGGTTTCTTCACCACCCTCATTTTGCAGAGGAGGAAACAGAGGCCTAGGCAAGGACACAGAGAAGGGGAGTCCACAGAG	1	+	chr11:63916729-63916848	3
chr11:63916600-63918920	AACCGCTTCTGATGGAGCTGCTGCATCCAAAACCTGGCGACTCCCAAGGGCACTTAGGAAGCAGTGTTAATCACGCCCACAGCCCGGGTGCAGCCTCCGGAGCGCCCCCATTCCATCTGA	1	+	chr11:63916904-63917023	6
chr11:63916600-63918920	CAGCGAACCACCAACCCAAGGGGGACAGAGCTCACAAGATGCCTCATTTTCCCTCCGGCCACTTTGCAGCTCAGCAAGAAGGTACCGCTGCAGTACCTCTCACACGCTTGCCAGTGACTG	1	+	chr11:63917076-63917195	4
chr11:63916600-63918920	GAACGCCCTTCTCCCCTAGGCCGCTGTAATGTCTGCCAACCCAGATGTGGCTTTGTCTTAGCTGTGTGTCCTCAGATGGACTAGCAGTTCTCATCCTAGTGGCCCTAGAGAAACACACCA	1	+	chr11:63917300-63917419	2
chr11:63916600-63918920	CTACGTGTAACCTGTCACCTGTGTGCCTAGACAGGGAATGTGCGGGCAAGGCACCCCCATATGACTATCCAGCTTTGCAGTCAACAGTGGGAAGACGCATAGAGCAAGGTTGCTTCAGGA	1	+	chr11:63917498-63917617	3
chr11:63916600-63918920	CCACGGACCAGGCCCGGGGCGGCCGAGTGAACTCCCCTCTCCGGATCCTAGAGCCTGTCACTCACAGAGATTAACGGAAATGCTCACAGCATCAGCACCACCATGCCCCAGAGTCACTGG	1	+	chr11:63917633-63917752	6
chr11:63916600-63918920	CAGCGCTGGGGCCAGGCACGACCGCTACAAGCGCAAAGTGGGGACGAAGGAGACTCGAGAAGCTCCTGGGGGTGCCCTGGGCCTGCACAGGTTAGGGAGGGGCTGGCACAGCAGGGTTTT	2	+	chr11:63917757-63917876	6
chr11:63916600-63918920	AGACGAGAGGACCTGCCCCCCATATTCAGGGTCTGAGAAAGAGGCCCCCCTTCCTCCAATGCTTGGTGCAGATGCCAGGTAAGCAAAGGAGCAAGCGAGCAGGCGGGCGAGGGCCGGGGT	1	+	chr11:63917896-63918015	5
chr11:63916600-63918920	AGCCGCCACTCAACCTGTTCCACAAGCCACCTGCTCGACTTAACCAGCCCTTGGCACCCCATGCCAAAGTCCTTTCCTGGCGCCTTTGACCTTGCCAGACAACCACTAGCTGTGTGGAGT	1	+	chr11:63918018-63918137	3
chr11:63916600-63918920	AGCCGGCTCCCATACTCATCACAATAAACTGCCAAGCCAGCAAGAGGCGAGCGCAGGAAGCTGAGCAGCTCCTGTTTCTAGGCTCTGGAAAGCTGCCAGGGCATGGCAGGGGACCTCTCT	1	+	chr11:63918170-63918289	3
chr11:63916600-63918920	CCTCGACAAGCTCCCTCACCCGCCCAGGTCTGAAGCGGGGGCAGGCCAGGCCAAAGGCAGAGGAAGGCAGGTGCTGGTTGGGGCTTCTGTGGCCCCCCAAGGTCAGACCTCCCCGCTGTG	2	+	chr11:63918302-63918421	4
chr11:63916600-63918920	CCCCGGCCACTAATGGGTCTCAGTGGAGCAAGGCGCCCCCGACACAGCAGGTCAGGGTTTCAAGGGAAGAGGAGCCCGAGTGGCCGACACGTTGGGCTGCCATGGCGCCAGCAGGCTGTC	2	+	chr11:63918473-63918592	7
chr11:63916600-63918920	ACCCGAGCCTCACTGGAGCCAGGTGGCGTCCACCCAGGCCTGGCACAGCAGAGCAGAGCAAAGGCAACAGGGCGGCCACCAGGTCTCTGGTTCAGGCCAGCCACTCACCGGCGTTGACGA	2	+	chr11:63918603-63918722	6
chr11:63916600-63918920	TGGCGTCCACCTCCAGCTTGGTGATGTCGCTGCGGAGCAGGGAGATTTTCTCATTGAGCTGCTTGTCCTTTTTATACCTGGGCTCCTCCACCTTCACAGCCACCCCTGGAACAAGTAGGG	1	+	chr11:63918723-63918842	3
chr11:63931600-63933510	GGGCGTTCAATAAAAGTTTGCTGCATGATTGGAAATCCCACCTCGAAGCAAAAGGGAGACCCCAGTGACAACACAGCAGCCCAGGAACCCCAGCCCCATCACAAGGTCCGGTTGCTTTCC	1	+	chr11:63931675-63931794	3
chr11:63931600-63933510	CAGCGGCAGCCCTCGAGCAGGTGCCTGGGCACCTTGTCTCCGTAGCTCTTTCCCACCCTCCTGGGTTGTTGTCCTCTGAGAGAGTGCTCAGGGGAGCAGGGGTCTCTGTGGGGACAGTGG	2	+	chr11:63931836-63931955	3
chr11:63931600-63933510	TCACGGGCTAAAGTCGGTGCTTTCTGCCGTCACTTTTAGATCCTGGCGCAGGCCACACAATTCATGTCAGGAGTAAATCATTTTGATTTCCACCTCTGGTCCCGAGAAAGCCATCTTCTC	1	+	chr11:63932042-63932161	5
chr11:63931600-63933510	CACCGCAGGACCCCCCCATCCTGCCTGCCCAGCCCAGAGGCCACACCTACTCCACCACGGAGGCCCAGCCAATTAGCCACTTCCCTGCACTTTTGAAAGGGGATCCAGCCGGGAAGAGTC	2	+	chr11:63932173-63932292	3
chr11:63931600-63933510	GCCCGGCAGGGCTATTTGGGGCTCAGTAGCGGCAGCTTGGGTTCTCTCTCTCCCCAGGCCCCAGACTCATGCCCCCTCCAGGAGCAAGAGGAAGTGGTGTGATTCTTGAAGGGTGTCATC	1	+	chr11:63932338-63932457	2
chr11:63931600-63933510	CAGCGAGAAGGGGAAAAGGGCGCCAGACCACGTGCCCAGGAAGGCATCAGAGTGCGGGCTTGGGGTGGGGTGGAGGCAGGACAGGCCAGCCCAGGAAGGTCACTCTGTGAGGTTACGTGC	2	+	chr11:63932547-63932666	5
chr11:63931600-63933510	GGACGCCAGCCCCGGAGCTGTTCCCTCAGCCCCATTCCCGAACACTTAAGAACCACACTGTGCAAAGTTTGGAGAGTCCGGGATCATAACCTCCACTTTGCCACCAGCTCCGAGTGACCT	1	+	chr11:63932678-63932797	5
chr11:63931600-63933510	ACTCGGCCTCAGTTTCCCTCCTGCACAGGGAAGGAAGTTGGTAGGTCCTGCACAATCTCTGGGGTGCCCTGTGACCCATTCCAATGGGGTAAGGAAGGCCGCCTTCCTCACGCTGCCCCC	1	+	chr11:63932817-63932936	3
chr11:63931600-63933510	CTGCGTGGACACTTGGACCTGGTCTGGAGTGAATTGTTCTGTGGGGCTGGGAACACGCGCGGGGGCGGGGGGGGCTGTCAATGGGGAGGAGGGGTCCGTTCCAGGGCAGATGGGGCCTCA	2	+	chr11:63932936-63933055	6
chr11:63931600-63933510	TCTCGGGTGGAAGGGGCTGCTCGCTCGTTGGGGGCCGCCCAGCCGGGAAGCTCCACGTGAGGCCGCCCTCTCCCTCGCGCCCCCTCGTGCTTACACTTACATTTCGCCTCCTTCCAGTCG	2	+	chr11:63933069-63933188	12
chr11:63931600-63933510	CTTCGCCGCCATGGCCAGGGGGGCCCAAGTGCGCACCCCGGCTGTCCGCCCCACCGCCGCCGCCCCCCACGCCCCAACTCCCGCCGAGGTCCGCGCACGGCGGCCGAACACGCCCAGGAA	2	+	chr11:63933209-63933328	17
chr11:63931600-63933510	GAACGCCGGGGGACCGCACGTGCTGCTGCGGGTCCTCGTGGCACCCGCCAAGTGTCCGGGCCGGGGGCGCGGGGGGACGAGCAGCTGCCCCGCCGCGCGCAGCTGTGCCAGGCGGCCGGA	2	+	chr11:63933326-63933445	18
chr11:63934000-63934320	CACCGCCTCCACACCCCAGCCTGCCCTCCTAGGGACAGGTGCGACGAACGGGTAAATCCGGTTTGGGGACTTCTCCCCAGAGCCTCTGCCTTCTAACAGCCCCGGGGCCAAGGCTCAGCT	2	+	chr11:63934011-63934130	6
chr11:63934000-63934320	AGTCGAGGGTGGAAATAGTGGAATTTGGAGGCAGGAAACTTAGGCTTCAAGTGGCGTTCAAGGGTGGAAGGATTGGGGTGATGTTTTTGTGTGTGTCTGTGTGTTTTTTTTTTTTTTTCT	1	+	chr11:63934161-63934280	2
chr11:63970400-63971710	AGGCGCTAGACCTGGACTCCAGCTGTAAGGTGGGGCTGCTTCTGGCCTCCAGGGGCCCCCCCTGCCTCTTTCTCTGTTGGGGCTTTTCCATGTTCAGTCCCTGATTTCTTCCCTGTCACC	1	+	chr11:63970672-63970791	1
chr11:63970400-63971710	GCACGCGGCTGGGGGGTGGTATGCTCAGTCTGCGAGGAAGAGGAATTCTGTCATTCTTCCTAAACTTAAGGAGATTGGCAGTGGGTGGCGAGCTGGAAGGGCTTTGTTAGTCGTGATAGC	1	+	chr11:63971155-63971274	5
chr11:63970400-63971710	TGTCGTGGGCTCAAGAGTAGGACTGGCAAGTTCTGCGAAGTGGAGCAGGCCTCTGCAGCTCGGCGCCCCGGGCCTCGCCAGGACCCCTCCCTGCCGGGGCCTTCTGTAGAGGGGGTTGAA	2	+	chr11:63971333-63971452	7
chr11:63985800-63987320	AGGCGCAAGCCACCGCCCCGGCCTGTCCTTTGTCCTTTTGGGTTTATCTTCCTAAACCTTTGCTATCAATTTTGGGTGAGTTTCAGCGGGATTGTTGGTCTTCTGTGGGTAACTGGGATC	1	+	chr11:63986053-63986172	4
chr11:63985800-63987320	TCACGCTTCCCTTGAGTGGCCCACTGTCATCCTTCCTATCTCTACTCAGCTTGTCACCTCCTCAGGGAAGCCTTCCCTGACTGCTTCCCCATGTTCCATTCTGTCATCTCCATTGAACTT	1	+	chr11:63986225-63986344	1
chr11:63985800-63987320	ACTCGGTCTCTCCTGCACCCAGGGCAGCATGCCAGCACACAGTAAACATCAGCACAACCAAGCCAAGGTTTAGACGTGCAGGCCTGGGCAGCAGGGGGCTAGCAGGCTATTAAGGATGGG	1	+	chr11:63986447-63986566	2
chr11:63985800-63987320	GGGCGTCCAGGGCAGCTGGCATCTGACCAGCCCAGCCTCCAGCCTCCTCTCCCCCCGCTCCAGACAGACCCCGTGCGGCTGACACAGCTGTATGAGCAGGCCCGGTGGGACCTGCTGCTG	2	+	chr11:63986660-63986779	5
chr11:63985800-63987320	CACCGAGGAGGAGATGATGGTGTTTGCCGCCCTGCAGGTACCAGGCGGGCCTGGGGGCACCAGGGCAGGTGGGAGGTGAGCCAGTCCCAGGGCAGGAAGGGCCTTCCTGAGTGGGGGCTA	2	+	chr11:63986794-63986913	3
chr11:63985800-63987320	GCCCGGCCTGGGGGTACTGCTAGGGGACCAGGCTGCTGGACTCAGCCCTCCCTGGCTTCATGACCACCTAGTACCACATCAACAAGCTGTCCCAGAGCGGGGAGGTGGGGGAGCCGGCTG	2	+	chr11:63986925-63987044	3
chr11:63985800-63987320	GGACGACCTGGATGTGGCCCTGAGCAACCTGGAGGTGAAGCTGGAGGGGTCGGCGCCCACAGATGTGCTGGTGAGGAGGGGCTCAGGGCAGGGGCTGGGCAGGGAGAACTGTGAGGTACC	2	+	chr11:63987061-63987180	3
chr11:63985800-63987320	TACCGGGTGCCCCTCTGACTCTGGTCCTCCCATAGGACAGCCTCACCACCATCCCAGAGCTCAAGGACCATCTCCGAATCTTTCGGTGAGTTGGGGGCCAGAGTAGGCAGCCCTGCTGGA	1	+	chr11:63987177-63987296	3
chr11:64032990-64034110	GGTCGGTGGGCATGGAGAGATGGCAAGAGCTGCTCCTTGACCCCCAGGGAGGAGGGTTCAGTGCAAGGATGGAGGAGGCTTTCCACACCAGGCGTCCCTGTGTCCCCCAGGGAGTGACAT	1	+	chr11:64033033-64033152	2
chr11:64032990-64034110	CATCGCTTGCCAGGATGTGCCCCCCTACACACCCTCCCCATCCCAGTCCATGTGACGGGCCCAGGCATCACCCAGAGGGGTTCTCCTCGCAGAGGTGGGGCCGCTGATGTGGAGGACACG	2	+	chr11:64033266-64033385	5
chr11:64032990-64034110	GGACGAGGCAAAGCGGTATCAGGAGTTCCAGAACAGACAGGTGCAGAGCCTGCTGGAGCTGCGGGAGGCCCAGGTGGACGCAGAGGCCCAGCGGAGGCTGGAACACCTGAGACAGGTAGG	2	+	chr11:64033397-64033516	5
chr11:64032990-64034110	ACCCGTCGTCAGCCCGGCATCACCTGTCAGCTCCCTGTGTCCACAGGCTCTGCAGCGGCTCAGGGAGGTCGTCCTTGATGCAAACACAACTCAGTTCAAGAGGCTGAAAGAGATGAACGA	1	+	chr11:64033552-64033671	6
chr11:64032990-64034110	AGCCGAGGATTGTCTATGGGAAGGGCTGGGGACTTCTAGTACCAGAAGGAGGGCAGAGTCTGTGCTTCTGCCGCTGACCCCTCCTCTTCCCCTGCCGGCTTCTCCAGGGAGAAGAAGGAG	1	+	chr11:64033680-64033799	3
chr11:64032990-64034110	AAGCGCCATAACAGCATCTCGGAGGCCAAGATGAGGGACAAGCATAAGAAGGAGGCGTAAGGGCACCGGGACCGGGGGCCATCTGGGTACTGGGGAGGCAGGGCAGGTGTCTGGGCCCCG	2	+	chr11:64033821-64033940	6
chr11:64032990-64034110	CTGCGTTGCTCCCGTGCAGGGAACTGACGGAGATTAACCGTCGGCACATCACTGAGTCAGTCAACTCCATCCGTCGGGTGAGTCAGGCTCCCGGGCCACCCTACCCCACCTCCCTTCCTT	1	+	chr11:64033948-64034067	8
chr11:64057000-64063320	CTGCGTCAACTGTTACCTCCTTTAGGAAGCCTTCTGTCTCCTGGTCAAGGGACATGGCCCCTCTGCTGGGCCCCACAGCTCCACATTACTGATTATGTGGCCATTGAGGTTCTTTGTTTT	1	+	chr11:64057239-64057358	1
chr11:64057000-64063320	TGGCGCAGTGACTGAGCAGCCCCCATCTTCCTACCAGGGCGTGGGTTTGCCCAGATGTACAGGTGGTCCCCTAGCTATGCCCTCCCGTTAGCCCTCTTCTCCACTGTCCTTAGTAGCATA	1	+	chr11:64057768-64057887	3
chr11:64057000-64063320	TAACGTTTGTGGGGCACTTTATTGTGTGTGCCAGGCTCTGTTTTGAGGATTTCTAAACACTGGCCTCCTTAATGCCCAGAACAGCACCCCGAAGTGATGATTAATCATCCCTTTTCTGTA	1	+	chr11:64058149-64058268	2
chr11:64057000-64063320	TAGCGGGTGGTCAGCCTCAAAGCCCAGGCTGAAAGCCATCCAGCATGAGGGCTGAGGACCCCAGCAGGCACCAGAGGGTCTTTGGAGAGGTCACAGGTTGTCAAGTGGGTGAGAACAGGG	1	+	chr11:64058322-64058441	1
chr11:64057000-64063320	GGGCGGGGCAAGTTCAGGACCAGCCAGGGCCTGGGTGTTCAGGCAGTGGGAGAGTGGATGCTGGCACCAGTGCCATGCTGGGATCTGCAGGCAGCTTCAGCCACAGCCTTCCGGGGCTGA	2	+	chr11:64058439-64058558	2
chr11:64057000-64063320	AGCCGGGGAGCAGGTAGAGGGCCAAAACCTGGAGTGGGGGCAGGAGGTGCTCCAGCAGCAACTCCCCCAGAGGTGGGTCCCAACCTCCACGTCGGCCAATTCCAGGTGGCCCCACCGGGT	2	+	chr11:64058615-64058734	4
chr11:64057000-64063320	TCCCGCGGAGCCCCTCCCTCATGAGTGCTGAGCCCAAGGGCCAGGCTGTCCCCAGGGGCGGAGAGTTGCGGACCCTTCCCGATCCGGTAATGGGCCTGGGAGATGCCAGATTAGCGTGGT	2	+	chr11:64058751-64058870	7
chr11:64057000-64063320	GTCCGGAGAGACGGGCCAGCTGATGCCCAGGTCGGGGCCCTGCCGCTGGCCACACTGGGCTCCGGTCCAAGGCTAGAAGGCTGGCCCCTGCTGCAACCCCTCTCCGGCTCCTCTGCCACC	2	+	chr11:64058875-64058994	6
chr11:64057000-64063320	TCCCGGGGCTGGCCGGCTGTGGGGAGCCAGGCGGCCGCAGGTAAACGGCTTGGGGCGGCGCCGGCGGCGAGGGCGCTGCACGGAGGGAAGCGCGGCGCCGGAGGGGTTAACCGCGGGAGG	2	+	chr11:64058999-64059118	18
chr11:64057000-64063320	TGCCGGCGGGAGGGGGGTCCCAGCCCCGGCGGCCGCCCGCTCCGCCCCTGCCGCCTCCGCGGCCCAGTCGGCACCGGCGAGGCCGTGCTGGAACCCGGGCCTCAGCCGCAGCCGCAGCGG	2	+	chr11:64059130-64059249	18
chr11:64057000-64063320	GGCCGACAGTAAGTGCGGTGCGGGCTCCGGTGCGCGGGCAGGACTCAGGGGCAGGGACGCCCCAGGGGCGACTGGCCGGGCGGGGTGCCCACCTCTCGCGCGTGGGCGCCTCCGGGAGTG	2	+	chr11:64059250-64059369	15
chr11:64057000-64063320	GGCCGCCGGTCCCGCCGCCCGCCACGCTCCGAGGCGTCGCTGTGCGGACGCGGGGGAGGCGGTGGGAGCGAGCTGCGGGCGCTGCGCGGTGGCCCTGCTGTCTGGCGTGTGCACGCTAGT	2	+	chr11:64059374-64059493	20
chr11:64057000-64063320	ACACGTGTGCGTGGGCTCTGGGTGCCCTGGCGCGGCCGGCACGCCCATGGGGGCCGGGGATGCCGGGGCGTCTGCGGAGAGTGCAGGTGGGGTGCGTGCGTGCAGCGGGGCGGCGCGGCG	2	+	chr11:64059500-64059619	17
chr11:64057000-64063320	CCTCGGGATGGAGCGTGGGCGCGCGGGTCTTTGTGCCCGCGCTTGGCGGCGCGTGCCGGGGCGTGTGTGCGCGTGGGCGCCGCCGCCCGCTGTCTCGGACTGACAGCTGTCTCGGGGGCT	2	+	chr11:64059626-64059745	20
chr11:64057000-64063320	TGTCGCCCCGGTGTGGCCTTTGCGGACCCCCGCCCCGCTTTTTCCGGGAACTGGGCGTCCCCAGCACCCCTCCTCGCCTGGGTGCGGCGGCCGGGACCCGCCCCTGGGTTCCTCGAAAGC	2	+	chr11:64059745-64059864	13
chr11:64057000-64063320	GCCCGGCGGGGCGCGGGGGCACCCTGGAGGGCCAGCCAGGAAGCAGGGCGAGGCGAGAGGGGACGGAGAAGCCGCGGAGATGCTGTCACAGCCGCAGCGGGCGAGCAGGGACCCACCATT	2	+	chr11:64059863-64059982	12
chr11:64057000-64063320	CCCCGCCTTGCGCTGTCCGGCCTCTCCTCCGGGTTTCCCTTCGGACGCCTCCGAGCCCCCTCAGCCTCCTCCTCGAGGGCCAGCTCCCCGCACCCCCACCAAGCTCCACACATTTCCTCG	2	+	chr11:64059990-64060109	10
chr11:64057000-64063320	GCTCGCCCCGCTTCCCCCTAGGCAGGCTTAGGCTCTCTTTCGGCCTCCCACTCGCCTTCCTTTCCCTTCTCGGTGCCCTCCTCTCTTTCCTCACCCGGTAGTCCCAGACAGGGGCTGAGG	2	+	chr11:64060109-64060228	6
chr11:64057000-64063320	GGCCGGGCAGCGGAGGTAAGGGGAAGGCTGGAGATAGGAGGGGGACTGGGTGTGTCCAGCCAGAGGGATGTCTGTGGACAGTGCAGCTGGGGGCTTTATGGATCTTTGGGTGTGTAGGGG	1	+	chr11:64060228-64060347	2
chr11:64057000-64063320	GCCCGCAGTGACGACAGCTCCCCAGGAGCCCCCCGCCCGGCCCCTCCAGGCGGGCAGTGGAGCTGGCCCGGCGCCTGGGCGCGCCATGCGCAGCACCACGCTCCTGGCCCTGCTGGCGCT	2	+	chr11:64060406-64060525	12
chr11:64057000-64063320	TTCCGGGCCCTGGAGCAGCCCCACGAGCAGCAGGCCCAGAGGGAGCTGGGGGAGGTCCGAGAGAAGTTCCTGAGGGCCCATCCGTGTGTGAGCGACCAGGAGCTGGGCCTCCTCATCAAG	2	+	chr11:64060560-64060679	5
chr11:64057000-64063320	GTGCGTGGGTGGGCCGCAGCCCCTTCAGCTGTCACCCATCACCCCTGGCGCTAGCTGTGTGCCAGTGAGGCCCTGTGCCAGTGCTGCTTTCAGATCAGTATCCCTGAGGACGGGTGCAGT	2	+	chr11:64060680-64060799	4
chr11:64057000-64063320	TAGCGCATGGGCTATGTTACATTTGCACAGGTCTCACTCACCGGTCTAGATTGCCACACAAAATCCAAGACTCTCATTTAAACATGAATTACAGTTAAACTGCAAATGCCTTTTTTTTTG	1	+	chr11:64060972-64061091	2
chr11:64057000-64063320	CACCGGTTCCCATACTTTTCTTGGAGTCATGTGCCTTAGAAAAGCCCAAGAACATGGTGAACACACCCCCTCCCCCTGGAAAAGTGTGCATATGAACATGTGCAGGTGATTTGGGAGGGT	1	+	chr11:64061444-64061563	1
chr11:64057000-64063320	GATCGGTCTCAAAAAAAAAAAAAAAAAAAAAGAAAGTGTTGGGCTGCAGCCTTCTGGGATACAGTCAGGCAGGCACGTCTGTTACTTTTTCTGATTTCGGAGTCACTGTCATACAAAAAA	1	+	chr11:64061978-64062097	3
chr11:64057000-64063320	GCACGGAGGCCTCAGTGTTCCAGCAGATTCTCAAGGCAGCAGGACTCAGGGCAGAGATGAGTGTGGGGTGGGGTTGGGACACAGACCACCCGACAGCATCTCTGACACTTACAGAATGCC	1	+	chr11:64062193-64062312	2
chr11:64057000-64063320	AGGCGTGGGAAGAATGTATCTGGCCAGACCACAGGGCAGAGAGAGGGAGGGAGGGAGGGAGGGAATCTGACCTAGTTTGTCTTCACAATGGAATTGCTTTTTTCCTGGATAAGAAAAAGG	1	+	chr11:64062328-64062447	1
chr11:64057000-64063320	AGCCGCTTTATTTCTCTTCCACAGTAGGATTCACTCCCTGAATTAGTTGTGCAGCAACTGTGCACCTACTGTGTGCTAGGTGCTGTAGTGTTATATGCCAAGGGGATATTGGAGTGGATC	1	+	chr11:64062485-64062604	1
chr11:64057000-64063320	AGGCGAGAGGGGTAGAGAGTAGAGACGAGGGGCAAGAGATGCCCATGTGGAGAGACAGCATGGGCAAAGGCGTGGAAGCTGGAAAGTTCCGGAGCATTTTGCAGAACCTGGAGTTAGCAG	1	+	chr11:64062806-64062925	4
chr11:64057000-64063320	AGTCGTGAATTTATTGGAAAAGTGTTGCAAAATACACATTAAATCACTTTTAATTAGCTATTTCGCTTCTTGCTTTTATTAACAGTTATTACAGGAAATGGAATCATCTCAGAAAATCTG	1	+	chr11:64062986-64063105	2
chr11:64066600-64066910	AGGCGATTTGTATTTTGCCACCCTGCTGGGAGCACCCAGTGGAGGAGCCCTTCCATCCTTGGGGCTGGCTGAGGCTGGAGGACCAGGCAGAAAAGAGGGTTGGGGTTTGATCCCTGCTGG	1	+	chr11:64066622-64066741	1
chr11:64066600-64066910	TCCCGGGGGGTCGCGGAGGGGGTCTAGACCTCTAGTCGAGGGCTGCTTTCCCTCTCCGTGCAGATGGGCGGCCTCACGGCTCAGGCTGCCAGCTGGACTGGCACGGTGACAGCGCGCGTG	2	+	chr11:64066755-64066874	11
chr11:64079590-64080710	AAGCGCAAATAGGGGGTAGGAGAAAATGCACCGCGAGGAGAAATGTGCTGCGGGCCTGCTGTCTAGCTGTGTCATTTGGTCGTTGCGGGGCCCTGTGAGGCCGGGAGGGCTGCCAGCACC	1	+	chr11:64079935-64080054	7
chr11:64079590-64080710	CCTCGTTGCTAGTGCTGGGGCCAGTTCCTGCCCCGGTGGAGCTGCCACTGAAGGGGGAGGCGTAATAAACAAGATAGGTGAGTGCATATGCAGCGTGGTCTGTTGTGCTGAGGGCTGAAG	1	+	chr11:64080069-64080188	4
chr11:64079590-64080710	AGGCGAGAGCAAGGAGTAGAGGTCAAAAGGAGGCAAGAAGCAGGGGCGTAGGCCTAGGAGGACATAGGTTCGCTTTGGCTTGGACTCAGAGAAGGGAAATCCCCAGAGGGTTTTGAGAAG	1	+	chr11:64080361-64080480	3
chr11:64079590-64080710	AGTCGAGAACAGACTGGAGCAAGCAGGGACAGCCAAGCGAGGGGCGAGGTGACAGTGACTATCAGGTCAAGGGTGGAAGTAGTTGCCAGGGGCAGGAGGCGGATTCTGGACCTTGGAGGA	1	+	chr11:64080530-64080649	4
chr11:64106790-64107510	CAGCGAGTTGTGATCTTGCAACTGCACTCCAGACTAGGTCACAGATTCAGACTCTGTCTCTTAAAAACAAAACAAAACAAAAAGTGAAACGTGAACATTAAGCATCTTGGAATAGATAAA	1	+	chr11:64106816-64106935	2
chr11:64106790-64107510	ATGCGTACTCCAGGATGCCTTCCCTGATCATCCTGCCGAGGTCAAATCCCCTCCCCTTCATAGCACCTAGTATGGCTACAACAGTCTCGAGTGTATAGAGGATGGGGTGGGGTGAGGTCA	1	+	chr11:64107071-64107190	3
chr11:64106790-64107510	GAACGCTGTAGTGAGTGAAGCCTGGCATTTGGGAAGATGGGTGTGTGGGTGACCAAACTCACCACGCAAGGCCCAGAGCCCTTTTGAGGCCCTCGAAGGTCCCAGGCTGGGGTCATCCTC	1	+	chr11:64107310-64107429	3
chr11:64120190-64122310	GCACGAGCAGCTGCAGGCCCAGCGGGCCAGCGTGGAGGCACAGGAGGTGGCCCTGCTGGCAGAGCGTGAACGCCTGATGCAAGATGGGCATCGGCAGCGGGGCCTGGAGGAGGAGCTGCG	2	+	chr11:64120216-64120335	8
chr11:64120190-64122310	GAGCGAGCACGACAGGTGCCGCCCCTGCCACAGCCTCTAGCAGCTCTCAGTGGCCCCATCCTGAAAGTGGGTTGGGGGTGTGGGGTCCTGTCTGGCCTCCCCTCCCCGGCATAACTTCTC	2	+	chr11:64120345-64120464	4
chr11:64120190-64122310	ACTCGGACTGGGGACCCAGGTCCCTTGGAGAGCAGCTCTCCTTGCCTCCCAAGGGCTCAGATGCTGCTGGCAGAGTTGTCTCGGGAGCGGGGTGAGCTGCAGGGTGAACGCGGGGAGCTA	2	+	chr11:64120473-64120592	5
chr11:64120190-64122310	CTACGGGGCCGGCTGGCGCGGCTGGAGCTGGAGCGGGCACAGCTGGAGATGCAGAGCCAGCAGCTGCGCGAGTCCAACCAGCAGCTGGACCTGAGCGCCTGCCGGCTGACCACGCAGTGT	2	+	chr11:64120590-64120709	10
chr11:64120190-64122310	GGCCGGTGGGGGTATGGGCGTGTGGTGGGGCAGAAAGCCTAGACCCAGGTGGTCCTGAGCTGGGTCCCACCCTCCGAGCCATGGTGCCCCCCTGCCAGCTATTGACACAGCTGCGAAGTG	2	+	chr11:64120725-64120844	4
chr11:64120190-64122310	AACCGGCAGCTGCTGGCTGAAGTTCAGGCCCTGAGCCGGGAGAACAGGGAGCTCCTGGAGCGCAGCCTGGAGAGTCGGGACCACCTGCACCGCGAACAGCGGGAGTACCTGTGAGTGGGC	2	+	chr11:64120859-64120978	7
chr11:64120190-64122310	GGCCGCCTGGGAGCGGGGTGGGGCCTGCATCCCCTTTGGGCGTTCCTGGGGAGAGCCCTTAGTGAGGGCCTAGGGACAGGGTTGGAGCTGACCTTCCAGGTCAGTCCAATCTGCGGCACG	2	+	chr11:64120976-64121095	5
chr11:64120190-64122310	GTGCGTCCTCGCTGCAGCTTGTGCCTTGCTACTGCCTCGGCCTCCCTGGGCCTCACACCCACCTCTCCCTTCTCACTCCTGCCAGGGACCAGCTTAATGCCCTGCGCCGCGAGAAGCAGA	2	+	chr11:64121102-64121221	6
chr11:64120190-64122310	GCTCGTGGAGAAGATCATGGACCAATACCGCGTGCTGGAGCCTGTGCCCCTGCCCCGGACCAAGTGAGCAGCCCTGTCACCTCCCTCAGGCTGGACATCCTGCTAACCTCTGCCCCTGCC	2	+	chr11:64121223-64121342	4
chr11:64120190-64122310	ATGCGGCCCCGGCGGGAGGGGGGCCCCCCTGGGGGGCTGCGCCTGGGGGCCGATGGGGCTGGCAGCACCGAGAGCCTGGGGGGCCCCCCGGAGACGGAGCTTCCTGAGGGCAGGGAGGCA	2	+	chr11:64121513-64121632	8
chr11:64120190-64122310	ATGCGTGACCCCATTGGCCTTCCCTGAGGCCTGCCCCCCCTGCCCTGATGCCACCAGGGGCTCTTTTCCCTGGGTCCTACAGGGTCACCCTTGGCCCACACCTCCCTCCTGCCTGTGCTG	2	+	chr11:64121730-64121849	1
chr11:64120190-64122310	CCCCGACCCAGCCTGCCCCATCCGCAGCGGAGCCCAGGATCTGGGAGGTGCAGTGGACTCTAGGGAGAGGTCATTGTTCCTAGACTGCAGATGAGGAGACTGAGGCCCCGGGAGGGGAAG	2	+	chr11:64121851-64121970	4
chr11:64120190-64122310	CTCCGCCCCCCCCCTCTGACCCCTCCCCTGCATGAACCTCAGCCCCCTCTTCTGACCCCCTCCCTGCATGAGACTCAGTCCCCGTTCCCTTCCTCTGACCCCCTCCCTGCATAAGCCTCA	2	+	chr11:64122159-64122278	2
chr11:64139390-64141320	CGTCCACCAAAGACCCGTGTTGGGGGTACTGAAGGAGAGGCCCTGGGGGACCCTCTGAAGCATTTCTGCCTCACTTTATGTCATCTGCTTCTCCCCTGTTGGGGCTAAGGAAGGAGATAG	1	+	chr11:64139391-64139510	2
chr11:64139390-64141320	CTGCGTGTCCTCGTTCGTGTTGTGGGTGTCTAGAGCAGAGATTCTGGGCAGACAGGCTGCTAGCCCGTGGAGTTTGGAACCTCAGTGGGGAGGGACAGGCAGACTCTTCTGGGCAAGAAG	1	+	chr11:64139689-64139808	4
chr11:64139390-64141320	GGGCGCAACTCTCATCCTGGGTGTATATCCGGACAGCTCTGCTGGGTATCATTTAGGATATTCTTGGTTGTAAATACAGCTGCTGCTTGACTTAGGGTGGACCTACATCCCGATAAACCC	1	+	chr11:64139845-64139964	3
chr11:64139390-64141320	AGCCGAAAATACATTTAATGTCTGCAACACAGCAGACGGTGCCTGACTTAGGATTGTTTGATTTACCGGCTTTCAGCTTTACCATGGTGCCAAAGCGATAGGCTTTCAGTAGAAAACATA	1	+	chr11:64139987-64140106	4
chr11:64139390-64141320	TTACGATGGGATTACCCATCGTAGGTCGGAAAATTCGTGTCAAGCATAAGTCAGTCGGGGACTGTCTGTAAGAGAAAACCCAACCCAAACTTGCTTAAGCAAAACACAGGGTTTTGGGGG	1	+	chr11:64140132-64140251	5
chr11:64139390-64141320	TCTCGATAGCTTCAGGCAAGACCTAATCCAGACTGAAGCACATGATCAGGACTCAGCTGCCGAGTCTGCCGAGTCTGCCGAGCTTTTTATTGTTTTCTTGGCGGTGGTCCAGTCTGGAGG	1	+	chr11:64140272-64140391	5
chr11:64139390-64141320	AGACGGGTGCCAGGCGCTCCAGGGACTCCAGATGGAAATATGGAGATGGAAATGGTTTCACGGTTCCCAAGGGAAGTCCTGAGATGTGCTCTGACTGGAGCCACTGAGGTCATGTGCCCA	1	+	chr11:64140410-64140529	3
chr11:64139390-64141320	TGACGGAGGTTACTTGAACCCGGCTGGGTGGTCAGTGAAGGTGGGAGTGAGTGGATCAGCCCCATTCATTAGGGCCCTCACTGGGATCAGAGCTTGGTTCCCCTCAGGGAGTGTCTGAGA	1	+	chr11:64140642-64140761	2
chr11:64139390-64141320	CTGCGGGGTGTGTGTGTGTGTGGCCATAGGGCGGTTGTGGCCTGAGCACTTTTGCCAGCACCGCAGGTAGGTTCTTTTGTCCACACATGGGGATGTCCTGACAGCTCCCGCCCCAGGGTC	1	+	chr11:64140780-64140899	4
chr11:64139390-64141320	GGCCGCCTCCCCATCGTTTCTCTCCCTGTGGCTACCCTGTGAGACCATCTCATGTGGACCTTCCCCTCCTGTCCCCGGGAGGCCTGGGGATCTGGGCTGGGACCCAGAGGTGCCCAGGTG	2	+	chr11:64140918-64141037	3
chr11:64139390-64141320	AGGCGAATCAGGCAGTCCTTGTGGGCAGGTGGGGCTCCGGGGGAGTGGAAAGGGTATGCGGGCGCCAGCTGTGTCCCATCCTGGTGGTCTGAAAGAACAGGAAGGGGCCCAGGACAAGGG	2	+	chr11:64141038-64141157	4
chr11:64162800-64164520	CAACGCATGGTCCAGAGTCCAGTCCAGAGCCCACTGCGGTGGGCAGCCAGAGGCCTAGAGGAGCTGGCTTAGCTGGAGCAAAGATGCAGGCACAACGCACCGGCGACAAGAGGAATGATG	1	+	chr11:64163192-64163311	5
chr11:64162800-64164520	AGACGAGAGTCCACGACCCAGGAATTGAAACTCCACTGGTGGAAATTGCCCAATGAGAGGCAAACTGTGTCCCCTGCCGTCCGTATCCACCCAGGCTCACAGCTTCCTCTGAGAGCAGCG	1	+	chr11:64163327-64163446	5
chr11:64162800-64164520	CCCCGCCCCTCCCCCACCTTGTGCTCATCCTGCTTATTCAAAGGCTCTTAATTTTGATGAGTTTCCCACTCCTCCGGCAGGCCCTTCTCAGAGCTGCATGCTTGATTCTCTGCAGTTCCG	1	+	chr11:64163518-64163637	3
chr11:64162800-64164520	CAGCGAGATCTGCAGGAGGCTTACAGCTCTGGGCCGTGAAGTCTCAGCAGCTGCTCAGGAATTCCCGGGGCCCTCCAAGGGGCCTCAGACCCGAGGTGTCTCCGCTGCAGAGTCACCGTG	2	+	chr11:64163675-64163794	6
chr11:64162800-64164520	AGACGCCTGTGCCCCCAGAGGGCCAGGGGCAGCTGTGTGTCTTTTCCCAGGGGCTTTTGAATTTCCTAGGACTTATTTTTAGAGCTGCAACAGAAGCCCTCCTTTCTGCCACTCCGTCTC	1	+	chr11:64163830-64163949	2
chr11:64162800-64164520	TTCCGGTGTTTATTTCCATCCATGATTCCTCCCCAACTGAGGTTCCCAACCGCAGCAGCTCATTGGAATCGCGAGTCTACCGATGCTCAGACCCCACTCCAGGGATCCTGATGAATTGAT	1	+	chr11:64163968-64164087	5
chr11:64162800-64164520	AACCGAGGCTTTTCCAGGGGTGCAGCTAGGTTGTTTTTCTTTTTCTTTTTCTTGGAGTCAGGGTCTTACTCTGTTGCCCAGGATGGAGTTCAGTGATGCAGTCTCCGCCTTACTGCAACG	1	+	chr11:64164161-64164280	3
chr11:64173200-64174520	CATCGCAAAATGCATATAATAGATTACCCTATCTCAGAGGCAGGGTGTGAGGATTTGATGGGCTAACCCACAGAACGCTGAGAAATGTCCCCGTCACAAAGCAAGCACCCACTGAGTATT	1	+	chr11:64173451-64173570	3
chr11:64173200-64174520	CCCCGGAAGGGAGTTGAATCAAATACACATTTAGCTTTTGCAGATTGTATTAAATGTAGCTGGTGGAAAAAGGAGAAAGAATCATTTACATATTGCTGAGCTCCTGTTGGAGGCAGGTCC	1	+	chr11:64173617-64173736	1
chr11:64173200-64174520	CAGCGTGTCACAGCTGACTGCCAGTGGAGGATTTGCAGACCACGTTTTCCACATAGTGCAGCCTCAGTGCGAGCCAGCTGCAGCCCTGGAGGGAAGCCCAGCTGTGCCGGACTTCCTGAG	1	+	chr11:64173807-64173926	4
chr11:64173200-64174520	TTTCGAGGGTCACTGATTCCACGTGATTTTTGCCTCCTGCTTTGGAATCTAACTCTGTGTAATGCCATGTATACAGCAGGGGCCCTGTGGAGTAAGGGGTTAACTCAACAGGCCTGGGCT	1	+	chr11:64173964-64174083	2
chr11:64173200-64174520	CTGCGCCCTTGGAATATCCTGCCTAACAGGAGTGTTTTTTTCACCTGGGGCCTTGGGCCACCTGAGACAGTTTATGCCAGCAATGTGATTTATGGCGAATGCCTGTTTTTTTTCGCCTGG	1	+	chr11:64174146-64174265	3
chr11:64173200-64174520	TCACGTGGGTGCCACATGCCTCTATGACTGACCCCTAATAAGACTTGGGACATTAGGGCTTGGCTGAGCATCTCTGGTTGCAATATTTCGTATGTGTTGTCACACCTCTATGGACTGAAT	1	+	chr11:64174331-64174450	2
chr11:64205800-64207320	AGGCGTGAGCCACCATGCCCCCGGCCACCTTTGTTGTTTTCTGAGGATATTTTAACAACTTCTGGAACACAAATCTGGCTCTGCACAGTAGCTGGATTGGGCAATATGAGTCCACTGATG	1	+	chr11:64206080-64206199	2
chr11:64205800-64207320	CCCCGCTGCCCCAGGGACTCTGGTATCTGGGGCAGAGGTGGGACTGGATGGGTCTGAGCAGGATTTTGGCCAATTCCCCTGGGACTTTCCCAGAAAAGAACTGATGGACCCAGGTAGCCA	1	+	chr11:64206201-64206320	1
chr11:64205800-64207320	GGGCGACCATTCCACAGCTAGAGAAACCAAAGCGCTTTGAATTTTTTTTTCCTTGGGACATCTCCCAACCCTATTCATAAGCTTTGGTCTCTTTTGTACAGAAGAATGTGGAGTGAAGCA	1	+	chr11:64206322-64206441	2
chr11:64205800-64207320	GGGCGCACACCATCAGCGGCCTTGGACCAGGCTGGGAAACGTGTCCAATCAGCGGAGCCCTCAGGGGCTTGTACTAGTCTTTGAAGAAAGCCCTTTGGAGCCAGCTTCTCGCCCGGTTGT	1	+	chr11:64206538-64206657	6
chr11:64205800-64207320	TCACGTCGCCCTCTCGCTGCCCAGCGCTGGGGGGAGGCTCCTCTTCTGCTCCCTCGGCAGCATCTGGAAACGGCCTCTTCATGGCCTCTGAGACGTTTTCTCTCTCTCCTGGGGGCTGGG	2	+	chr11:64206683-64206802	7
chr11:64205800-64207320	CCCCGTAGGTTCTGTCCTTGGCTCTTTTGCCTCCAGGGGCTTCCTCGGCAATTTCACCTGTTCCATGGTTTCAGTGATCCTGTCTCTCTGGAATGTGGGTGGACAGCCTTGGGAAGCTGT	1	+	chr11:64206827-64206946	2
chr11:64205800-64207320	AACCGTCCTCCCTGAAAGGGACAGACAGCCACTCCCCGCAGAGCTGGGGAGACTCGGGGACCCTGAAGAGCAGGGGTCTCAAACTGCAGTGCTGGAAAGGGCCAGGCAGGTGTGCAGAGG	2	+	chr11:64206964-64207083	3
chr11:64205800-64207320	GGACGGAGAGTGCCTGGGTACTGGGCGAGGACGGCTGAGCTCCAGCTGCCGTGTAGGGATAAGGAGCCTCAGTGGGGCCAGTGCAGTGGCACTTAACCACAGGGATGCTGATGCAAATAA	1	+	chr11:64207125-64207244	4
chr11:64209600-64210120	CCTCGAATTCTCTCTTACTAATCCAAGTTAACTATGAAAACTACCCAACCCCCTAAGGTTTCACTTGGCCGCTCTGCCTACACTACCTCAAAAGAGAAGCCTAGAACTTTTACTTCCCTT	1	+	chr11:64209880-64209999	2
chr11:64210190-64210720	TCTCGGGCATATTGTCATCCATTGAAATGTAATCAAACACACTTTGGCGCTGGCTGCTATTTCCTGTGTTCTGTCTTCCACTCTTTTGAGACTTTTGTTCCAATTTGATTTTCAACTTGT	1	+	chr11:64210463-64210582	2
chr11:64212800-64213520	TTCCGGGTAAGCAACCACAAGCAGCTGCCATATTAGTGAGGCTGAACAGCTTTTTATATATTATTGGCTAATTCCACACTTGTTTTGTCAATTGCCTCTTCATGTCCTTTGCCTGTTTGT	1	+	chr11:64212904-64213023	1
chr11:64212800-64213520	AGACGCCAGGGGCCCACTTTCCCAGCCTCCCTTGCAGGCTGCAGGCTTATGATTGAGGATCTGTCATTCAGAGGCTCTTGCCTCAGGAATGGGATTAAAAGCTAATGGCCAGAGGTAGCA	1	+	chr11:64213068-64213187	1
chr11:64212800-64213520	AGCCGTGCAGACTTGATTCCAGAGAGAGTGAAAGCAATGGCAGCTGATCCGTGGCAGTGCGCAGGACCCAGTAAAAAGGTAGCCATGGTGTCTTTACTTGACCAGCTGGAGCACAGTTTC	1	+	chr11:64213190-64213309	3
chr11:64278990-64279920	AAGCGTCGTATTCTTTATTCTTTGAGCGTGTCTCAATTGCCCTGTGTTTTCATGAGACTGGAGTTGCTGGGTAGGGGATTGAGCTGGGCTCGGAGGCTGCTCTACGTGCTTCATATGCTT	1	+	chr11:64279014-64279133	5
chr11:64278990-64279920	TCTCGGCTCCCTGCAAGGTTCTCTCAATCCCCCCCATATATCTGTGGGTGTCCCACCTGTGCTCAGGCCCAGGCAGCTGCCAGCTGGCATCTGATGGGCACCAACACTGCTGATGCTTGG	1	+	chr11:64279242-64279361	1
chr11:64278990-64279920	CAGCGCTGGTCTTTGCTGGACAAAGCCGTCCCTTCCCTTGGCCCAGTCCCTGGCATCTGTCTCCGAGTGCCCTGGGTGGCAGGTGGGGAGAAGGCTCATCTCTATGGTTTGCTGAAGGGC	1	+	chr11:64279367-64279486	3
chr11:64278990-64279920	TCACGGTCTTTCTAGGACCCGGATGTGGCCAGGCTAGGCAGGGGCCTGGGCTGAGCACAGAGGCTGATGTCGGTTATGGTCTCGGGGTCCTGCTCCCTGCAGTGCAACCTGCACTTGTTA	1	+	chr11:64279554-64279673	4
chr11:64278990-64279920	GCCCGCTCCTGCCCCCTGTTCCTCCAGGAAACAGGGTTCTAGGCCTGCCCCATCATTTGCTAGAAACTCGCATCCCAGCTTGAGCTCACACTGTACTCGGAATACACAGTTTCCTCACAG	1	+	chr11:64279691-64279810	3
chr11:64305800-64308120	CACCGCGCCTGGCCGGCTTTCTTTAGTTGATCCTAAATTAAAAACTGTGACCAAAATTAAGGAAACTGGCAGTTGCTGGCCAAGTCCTGGCCATCTGGGACGTTGCTGTGGAGGCTGTGG	1	+	chr11:64305956-64306075	4
chr11:64305800-64308120	TTCCGTTTTCTTGTGTGATCTGCCCTTTGTCCCTTCACTGTCACTATCCTCACTGCCCTGGGCTTGCCTTGGGACACAGTCCTGGGGCACCCGGCCGTCCTCAGCATGCCCCCAGCACAG	1	+	chr11:64306109-64306228	3
chr11:64305800-64308120	CCTCGCTGGGCCCTGCAGGCTGTGTGGCGAAATGGCCACCTGCTGCGGGTGAAGCGGGACCTGGCATGCCTGCCCTATGTCACTGCGGCAGCCTCTACCTGCACCTGGTGGAGCTGGTGT	2	+	chr11:64306235-64306354	5
chr11:64305800-64308120	CCACGTAAGGTGTGCAGGGAGGGCGGGGCGGCCAGTGCCCCAGGGGTCCTCAGTCTCACCCACCTTTTCGAGTTGCTTTCCAGATCACTGGACCCTGGATTCCTACTATCTGGGTTCAAG	1	+	chr11:64306374-64306493	4
chr11:64305800-64308120	GATCGTGAAGCCACGCTGGCGGAGCCAGAGGGGGGCGGGGGGCTATGCAGAGGTGGAGAGAAGCCTCAGGATGTCGTGGGGGTCTGGGCGTCTGGGGGTCTGCCCTATCCTGACAGAGGA	2	+	chr11:64306583-64306702	6
chr11:64305800-64308120	AGGCGACAGGAGGAGCAGGGTGGGGCAGAGCCTGGCACTGCCCTTCGCCCTGGGAGACATCATACCCTTCAGTGCCCAGAACTACAGGGCAGGGACCCAGCTCTATTTTACCAAGTCCAG	1	+	chr11:64306707-64306826	2
chr11:64305800-64308120	CCCCGGCCTCTCCTCTGGGTAAAAGCCCTGCCCTCATCAGGTGAGGTGTGGCCTGACCCAGGGCCTGGCTGCAGTGGGCTCAGCAAACGTTCTTTACTGACAGACTGGGTTCCCCACATA	1	+	chr11:64306907-64307026	2
chr11:64305800-64308120	AGGCGAAGGTACCCAGCCAGAACTGTCACATTTGTTTCATTTGCACAGGATATTTTTACAGTTTTCTTCTATTTGTGGCGAGTGATCCTGGTTTTCCAGTTGTGGTCGTTGCTGTAGACA	1	+	chr11:64307379-64307498	3
chr11:64305800-64308120	GTTCGCCGAGAGAAAACCATGAATTAGATAATAGTACATGTGATCTGAAGATATGGCAGGAGTCACAAAGGTATGTAAATGACACAGGTTTGGAAAATGCTGCTCTGAGGCAAGACAAGG	1	+	chr11:64307529-64307648	2
chr11:64305800-64308120	GGCCGGGTACTCCCCTAAGTGCTTTTCTGATGTGGCCTCACTTCATCCTCACAACTATGCCATCAGTCCAATGTTCCCATCTTACAGATTAGGAAACTGAGGCACAGTAAGCTTAGCAAG	1	+	chr11:64307778-64307897	1
chr11:64305800-64308120	AGCCGGTGAGTGGCAGAGCCAGGGTTTGAACGTGGCTGCCTGGCCCAGGGTCTGTGCTATGAGCTCCCACCGGGGTCCCAGCGTCTCAGCCCTTACGCCCTGCAGGGCAATTGTCGGTGC	2	+	chr11:64307915-64308034	6
chr11:64376190-64376920	CTGCGCATCCTGCCTCCTCCTGAACTCTCTCTCCGCCCTCACTTGTCCCTCTCCCCCTCATTCAACACAAAGCTGAACTCTGCACAGGGCAGGCTGGGGCTGAGGGGTGGTTTCCACCAC	1	+	chr11:64376193-64376312	2
chr11:64376190-64376920	TGTCGGGGAGGGAGGAACAGTGGGCAGGAGGGCTTAGAGAGTAGGGACATGACAGGCAGCCATGTAGGGATTGCTACATGGGTGAGAGGTCTTGGGAGGGGACGGCCACGGGAGGGGGCT	1	+	chr11:64376325-64376444	3
chr11:64376190-64376920	CCACGGGAGGCGAGACATCGAAAGTGGGAGGTGAGGTGGCCCATGAGGAAGAGTGGGCAGGGAGGAGTTGGATACCACTGGAGCAGGGTCCTGTCCCGTAGGACTCTGGGAGGGGTGGAG	2	+	chr11:64376467-64376586	4
chr11:64376190-64376920	GGCCGCCAGGACCTGGCCAGGGCTTGACTGCCTCTGGCCCTCTTATTATAGTTAAAACAATAACAAAACAACGGAAAGAAGAAGAAAGCAAAAAAAGAAAAGAAAATACATACACAGCCA	1	+	chr11:64376751-64376870	2
chr11:64399600-64404510	GCACGCTAACACACAGATGCATGCACACAGTCATACATGCATGCAGCCTCTCTCCTCAGATGCAGTAAAGCAGGGAAACTGAGGCTGGGCTTGCCTAACAAAGAGTATTAGCAAGCCCCA	1	+	chr11:64399743-64399862	1
chr11:64399600-64404510	AGACGGGCTGATCATCTGCTCCCCACACACGGGAAGGAACAGTCGATCCTCCTCGGTACTATTGTTAGTAATAATACCACCCAGAATAGTATCAGCTCCCTGGATTCCTCTGAGGATTTC	1	+	chr11:64399900-64400019	4
chr11:64399600-64404510	TGCCGGCCAGGGAGCTGGGAGGCAGGACACCTGGGTTTCCTAGGAGGCAGTCAAGCTCAGGGCCCTGCACTCCGGGGGAGAGGCAGCTCCCCAGAGCCTCTCCCAGTGTGAAGTCAGTTG	2	+	chr11:64400092-64400211	2
chr11:64399600-64404510	AGGCGGCGGTGGGGAGAACGAAGCCGCTCCTACAGCAAATAATTATGGGAGTCAAAATTAATTTGGCAAAGTGGAGCGACGCTTTATTAGAAACGTCAAATTGCTTTTCTCTTATTTTGC	1	+	chr11:64400259-64400378	7
chr11:64399600-64404510	TGCCGCCTCCCCACTCTCTGAGAGCTGCTACTGACGCTGTGGTGGGAGCTGATGTGTCACCAGGGGAGGAAGGGGTTTGGGGGCTGCCCCCAGGGGGCCTCAGCCCATCTGGTGCCCACC	2	+	chr11:64400379-64400498	2
chr11:64399600-64404510	CCCCGTCTTCCCTGCCCTCTGCCGTACCCGGCACCAGTACTTGTTCCTCCATAGCCTTGCACCTTTAAGGCCTGTTCACAACTGTTGGGAGAGAAAAGGAGGAAATCCCTTCTCCTCGCA	1	+	chr11:64400567-64400686	4
chr11:64399600-64404510	CTACGCCCTAACCTAACAGGCACAGAGGCCCACAGTCCTGCCTAGGTAGCTGATCAGAGATGGTCGGGATACTAGCTAACACAGCATGCTCCCTACGTTCTTCACATAAGTGATCTCCTT	1	+	chr11:64400728-64400847	3
chr11:64399600-64404510	CTGCGGTGACTTGCACAAAGACAGCAAGGAAGTGGCAAAGTTGGGATTCAAACCCAGACCATCTACTGCAAGCCATGCAGAGCTTCGCATGAGGGAGAAGAGAGAGAAGGAGCAGCCCTC	1	+	chr11:64400917-64401036	2
chr11:64399600-64404510	CCCCGCCACCCAGAAAGGCAATTGAAACAACTGCAAACACCACTACATGGGGAAATACACATCTATAGATACACTCCATCAGAAATCATGAGATCCAGTCTCTGTCTTCATCCCCCACTG	1	+	chr11:64401069-64401188	1
chr11:64399600-64404510	AGCCGTCACTCCTGACACACATCACCATGCATCCAGTCCCACACTGTCGTCTACAGCCACACTGTCTTTCGCTTGCCAGCTGCCTCTCACCATTCTAGATAACTGCCTGTCCCGCTGACA	1	+	chr11:64401193-64401312	4
chr11:64399600-64404510	ATCCGCTGCCACTTCCACCCCAGCTCTGCTCTGCCCACAGGAAGTCTCCCCTCATGCTCCTTCCTTCACACCCTGGTGTTGGGGTGGGGTGCAGACCTGGGATGCTTAAAAGCTACTGTG	1	+	chr11:64401391-64401510	1
chr11:64399600-64404510	CTGCGTTCCCAAGCAGATGGGGAGAGATCAGAGCCCAAACAAGCCTCTCCCCTGGCTTCCTCTCTCCCCTTCCAACTAACTATGCCCTCCTGAAAGCCAGGGGCCCCTCACCCAGAGCTT	1	+	chr11:64401527-64401646	1
chr11:64399600-64404510	GCTCGGGATTGAGGACTGTGGGGAGGGGTCAGGGGAGAGGTTGAGACCAGAAATGAAATGGAGCAATACCAGAGGTCGTAGGGAAGGGTGTAGGGCAGAGCCAGAGATGGGGGAAAGGGC	1	+	chr11:64401786-64401905	2
chr11:64399600-64404510	AAACGGTGAGTCAAGGAGCTGCAGATATGGTAGGAGGCCCAGAGGGAGACCCTGGGAAGGAACCAAGGTCAAGGTGGGTAGCAGGCACAGGGAGGGGCTAGGGCTTCTCCCTGTGGAGCT	1	+	chr11:64401953-64402072	1
chr11:64399600-64404510	TCACGGAAGCAGAAGTCAAGGGCAGCATAGAGGCAGGGGCAGAATCCAGAGGCAAGATGAAGCTGCAAGGGTGGGCTGCCCTGGGGCAGGTAGGTATGAAGGAGGGGCAGGAATAGGTGC	1	+	chr11:64402212-64402331	1
chr11:64399600-64404510	CTCCGAAGGCTACAGGAGAATGGCCTGGAAGTCCCAAAGAGGCCCTTGACTACTTTTAGGAAGGTCAGAAAACACAGGTGGTCTCAGGGAGTGGGGAGCTGGAGAAATTCGAATCAGATG	1	+	chr11:64402408-64402527	2
chr11:64399600-64404510	TTACGATGTGCAGCTGCAGGTAGTCTCCAAGGCCGGAGGCGCTGTCCACCCGCACCAGCACAGCGCTCCGCTGGTGGGTGCTGAAGCCCACGGCCAGGCGATCCATCCTCGTGCTGGGCC	2	+	chr11:64402739-64402858	9
chr11:64399600-64404510	CCACGTGTAGGTGATGAGCGCTCCCCCCTTCCCAAAGATGTATGTGGTCCCGGCTGCAGAGAGAAGGAAAGGGAGACAAGAAGAAATGACATCAGGAGGACGAGGTCAGCAGGTCCTCAG	1	+	chr11:64402872-64402991	4
chr11:64399600-64404510	AGGCGGGTGCCTGGGTGAGAGCCTGTGCACGCGCACAGACAGATGTAGCTGCCTCATCAAGAATGCTAGCTTTAATTACAGCAAAATAGAGAGGTAATAGAGTGACACAGAGAGAGAGCC	1	+	chr11:64403091-64403210	3
chr11:64399600-64404510	TCACGGCCAGAGCTGGCGCCCTCCAACATCTCCCATCCCAACCCCTCTCCTGGCTTGCCCAGGACTCCCTGCTTCCGCCCTCACCCAGGGGGCTGCCTGGGTCCCAAAGCAGGAAGGTCC	2	+	chr11:64403419-64403538	3
chr11:64399600-64404510	AGCCGGAGATGAAGGCTCCCTCTCCCAGCCCTCCCCTACCCCACCCTCTCTCCCCTTCTCCTTCTCTTCTTCGCCAGCCGGCTGCTGGGGGCGGGTGTGAGGTCCCTAACGATCTCAGCC	2	+	chr11:64403692-64403811	5
chr11:64399600-64404510	AGTCGCCATGTTCCCTCCTGCGGCTGACTGAGCTCTCTGGGGGTGGGGGTGGGGGTGGGGGGCTGGTCACCCAGTTTCCCGGAAAGGAGCCTTGTCTGGGAGGCCTGGAGGACTAGTACT	2	+	chr11:64403829-64403948	3
chr11:64399600-64404510	GGCCGGGTTCCCTCAGGTACCTCGGGGTCTCTCGCCTCAGGGACTTGAACCCCCTTGTAGTTGGGGCAATCAGGGGTGAGGAGGCTCCATCCCAGGGAGCTCCTAGGACCCCAAAGGGGA	2	+	chr11:64404293-64404412	3
chr11:64418800-64420310	GAGCGTGGCGAGTGCCAGGTAGCTGCTGCGACTCTTGAAGGTGACGGGATCGGCCACGATGGCACGCAGGCCAAAGCGAGCATTGAGCTCACAGTAGGTGATGTCACCATCCTTGCACTG	1	+	chr11:64418843-64418962	8
chr11:64418800-64420310	ACACGAGCCCACTCAGATGCCCGATGAAGTTGGAGGGCACCACGGAGATAAACCGCCGCTCCGTCATGATGCCCGTCTCAATGTTGTGGAACTCCAGCCGCATATGGGCTCCTGCCATCT	1	+	chr11:64418986-64419105	8
chr11:64418800-64420310	CCTCGGCTAGGCACTAGCAGCCAGCACAGCTCCAAGAGGAGTGGCAGGACTCGCCAGTCAAGAGCCAACAGGCTGCCAGGGGAATGCTGCCTACAGGGAGTTGAAATCGTTCCTGGGGTC	1	+	chr11:64419227-64419346	3
chr11:64418800-64420310	TCACGTTGTCCACAGACAGCTGCAGGCTCTTGCCACGCCGGACCACCCTCACCGTGTGCCACTCATTGTCATTGAGCTTGTGCCCCGCAAACAGCGTTTCGGGGCCTTTACCTGCGGCAC	1	+	chr11:64419516-64419635	8
chr11:64418800-64420310	CCCCGCACATGCCACACATGAACACATACATGACCAGTGGCTCATATTTGGCCACGCAACACACCCATGAATACAAGTACACACACTTATAGCCTCCCATCACACCTGGAGTCCATGCAC	1	+	chr11:64419718-64419837	2
chr11:64418800-64420310	ACACGCAGAGCTTTTATACCCCAGTCATACATCCACTCTCAGGACTGCCCTTTGTGTGACTTTAGGAGGTGCCATGCACATAGAATATTAAGTGAATGGTGCCTCTGGAGTTGTACCCTG	1	+	chr11:64419836-64419955	1
chr11:64418800-64420310	ATGCGAGCCCACAGCTTCGGCCTCTGTTACACAGACACCAGCTCCTCCATCTACAATGGGACCCGATGGGACCTTTCTACATACACATGCCTGGTTAACGTCACACACCAAGTCACGCCA	1	+	chr11:64420106-64420225	5
chr11:64460400-64461510	ACACGAGTCATCAAAATCAGCCAGAGAGAAGGGAGAAAAAAGCTTTTGCTGCCACAATTTAAAAACCTTTTTTAACTTGTGACAGACATCGGGGGGAGCCCCAGCCCAGGAGCTGAGGAG	1	+	chr11:64460429-64460548	2
chr11:64460400-64461510	GCCCGATGCCGAAACAGCGGGTGGAGGGCACAACAGGGGAAGAGAGAAAGAGAGATTAGGGGCGTCAGAGAGGGTGAGAGGGGTACAGGCAGAACTGGAGGAAGGAGGGGGCGGGGGGCA	2	+	chr11:64460553-64460672	5
chr11:64460400-64461510	CAGCGGGGAGAGGAGATTTTGGTTTCTTTTTTTCTTCTTGCCGGAAAAAAAAAAAGGAAAAGGAGGAGAAGCATTAGGCTAGGAGGGTTGCTTTTTCCTTTTTCTTTTTTTCTTTTTTTT	1	+	chr11:64460676-64460795	2
chr11:64460400-64461510	TTCCGGGAGGCGGAGAGAAAAAAAAACAGTCAACGAGAAAAACGATTCAGATGGAGGAGAAAATAAAACACGACACAAAAATCAAAGCCACCTGGAGAGAGAGAGAGTGTCCTGTTAGCA	1	+	chr11:64460800-64460919	5
chr11:64460400-64461510	AAGCGGGCAAGGGGGCCTCCAACCCCCCAACACCCCTAATCCCAGTTACCCCTAGGATGCTGGTAGAAAAGGGGGAAAGATGGGGGGATATAAAGAACCTGGGCCTAAAAGCATCCCCCA	1	+	chr11:64460927-64461046	1
chr11:64460400-64461510	AAGCGGGGTTTGGAAGGACACCTGTTGGGTTCTAATCCTCCCAGCTACCCTTCCCAATAACCTCTGTAGGGGTAGTAGGGACCCTGCACACCTGGGTTCTAAGAGGAAACTGGGGTTCAA	1	+	chr11:64461050-64461169	1
chr11:64460400-64461510	AGCCGAGCCCTATGGGAGGAAGCCCAGCTCTCTGAAAGGTCCAAGTACATCATTCATAAATTACAGACCCCCTTTCTCTGACCAGGACCTCTCTCAAATGACCCAAAAGCTGGATTTTGA	1	+	chr11:64461271-64461390	1
chr11:64498000-64500320	AGTCGGGAGCCCTCAGCAGGGAGAACTCTCTAATGAGTTCTGGGACCAGGAGAGATTGGGAGAAATCGCATCCCTCTCTCTCCTGCATCATCCTGCTGGAAAGACAGCTGTAAATCCAGG	1	+	chr11:64498003-64498122	2
chr11:64498000-64500320	TTCCGCAGAAGCCCTTTTTCACCTATGAATACATTTTAGGGAAAGAATGAGCACGTGTTCTAGACACAGACCTCAGTTCAAATCGCAGCTCTACTTCCCTGCCTCTTGACCTGTAGCGGA	1	+	chr11:64498145-64498264	4
chr11:64498000-64500320	CTCCGTTTCCTTATCTATAAATGGGTGTAATGATCATTCCTACATTTCATAGGATTTTGGTGAGGATTAAATTAGATGATGCATGTGAAGTTTTACAACAGTGTCTGCACAGATAGGAGG	1	+	chr11:64498280-64498399	1
chr11:64498000-64500320	CATCGGGACTGGCCCTCGCTTGAGACTCCCACCTGCTTATGAGGGGGCTCATAATGTGTGATCCAGGTGGTCCATCAAATCAAGGGAGCATTAGGATAACTGGCTATCTGAAAAAAATAT	1	+	chr11:64498425-64498544	2
chr11:64498000-64500320	TGGCGAGGAAGTTGGGAAGCAGGCACTTGTACGCTGCTGATGGGGGTGCAAACTGGTACAACCTTGTCTGAGGTCAGTTTGGCAGTCTCTCTCCTAATTTAGAATGTGCATATCTTTTGA	1	+	chr11:64499266-64499385	2
chr11:64498000-64500320	GGACGTTCATGGCAGCCTGGCATAGAATCATACTGAAAAACTGGAACAGTCTAACTGTCCATCAGCAGGAGGATGGTTAGGGAAATGATGGACTAACCGCACAGTGGAATACTCTGCAGC	1	+	chr11:64499449-64499568	2
chr11:64498000-64500320	TAACGAATGAGGTAGTTCTACATGAATCCACATGGAAAGATGTCTGTGATCAAGGGTTAAGTGGAAAACAAGCACAAAGATGAAAAAAAACAAAAAGCAAGGCGTGAAGTTCTGTCAAGA	1	+	chr11:64499574-64499693	2
chr11:64532000-64532710	AACCGGGCGGGGCAGGCATTAAAAAGAAAATAAAGAAGCAGACCCAGAAAACCACACTGCTCTTTTATTCAATGGAACATCCCCGCTTTAGCGCAGTGTTGAATCTAACACCGAAAAAAG	1	+	chr11:64532036-64532155	5
chr11:64532000-64532710	GAACGCGCAGTATACATTATTGTCAACAGAATCACTTCATGGAGAGGGAAGCGGGAGGAAAAAGGAAGGAGAATGAACAAGGGGCTCAAACCCCTACACACTGCAAAACATTCAGACATT	1	+	chr11:64532190-64532309	3
chr11:64532000-64532710	AGGCGAGCCCGAGGGAGCTCAGGCTGCCCACCCACTGCTGGCAGGATCGCCAGGACGGATGGGAATCCCGAAACCTGGAGATGAACCTACCCTCGGCAACTTTACAAGACTCCCTTGACA	1	+	chr11:64532417-64532536	6
chr11:64532000-64532710	CCACGCTTTAAACAAACATCTTTGGGGGTGGCTATGGCACCTTGAAAAACCCACAACCAGCTTGACATGAATGGCCAAAGCCCTTGCCCAAAACCATTTGCTCCCCTCTCCTTGGTAAGG	1	+	chr11:64532560-64532679	1
chr11:64610200-64611920	TGGCGCCCTGCCTCAGTTTCCCCCTGCCAGGAGGTAAACTCCCTGCCAGCTGGGCGGGTCTGTGGGTGGGACAGAGAGCTGTTCCACAGGTTTATCAGGCAGAAGCCCGCAGCGGGGGCG	2	+	chr11:64610299-64610418	5
chr11:64610200-64611920	CCCCGGGCCTCCCCGTGGGAGTTGAAGCCAGCACCATAGGGACCCACCCGCCAGAAGAGGGCCGAAGCCCAGGCCCACAGGCAGGAGGATCCAGGCCCCTGGACAGGCTGCCTAATCCTC	2	+	chr11:64610489-64610608	4
chr11:64610200-64611920	CTCCGGGCAGGAGCAGGGACAAGTAGAGACAAGCAGGAGAGGAATGAGTCACAGCCCTTTGAGTTACCTTGGGAGATTGTCAACAGAGGGCCCCCATGCCGGGGTCCCAGGCAGAGGTGC	1	+	chr11:64610632-64610751	2
chr11:64610200-64611920	ACACGTGTGTGGGTGTCATGGGGGGGGTGACAACAACACAGGCAGACAGGCATAGCACGGAGGCATACCAGGGAGACAGGCACAGAGGCAGGGGCCTCTGACTGCCTCGCCCTGGATGGA	1	+	chr11:64610795-64610914	3
chr11:64610200-64611920	GAACGCTAGTTGCCCACTGGGCAAACACCTGCCTCACCCCGCCCTGGCCAGGCCCCCGTGCCTTTTCCCCATGGCCCGGCAGGGTGTGACCAGGGAACCCTCCAGCTGGCGCCAGTGCCC	2	+	chr11:64611011-64611130	5
chr11:64610200-64611920	CCCCGGGCCAGCCACTCCCAATGACTCAGATGAGTCTACCAGGAAAGGTACAGACCCATCTCCAGCTAGGCCCCCCTCCCCGGCCCCGGCGCCACAGCCCCCAAGGAGCTTGGCCAGCAG	2	+	chr11:64611149-64611268	4
chr11:64610200-64611920	GATCGGTTCCTGAGTCCAGGCTGCAGTGGTCTTGTACCCAGGGAGCTGGGGGTGTGTGTGTTGGTGGGGGGAAGGTCTGCAAGTGTGCGATACCTACAGATCTGTGTGTTTTGCAGTGCC	1	+	chr11:64611291-64611410	2
chr11:64610200-64611920	ATGCGGTCGGGGTGGTCTGCAGCGCTCCCTGGGTCTCTCCATGAGTTGTGTGTCTCAATGCATCCGAGAGGAAGGAGAAACAGAGCCCGTGTATCAGTGGGTGACATGCATGAGGGTCTG	1	+	chr11:64611412-64611531	5
chr11:64610200-64611920	CTGCGTCAGGTGTGGCCTGTAAGCAAGGAAATCTGTAAGGGACTCTAGGCGGTGCACTGGGTACATGCGTCTGCGGTCGATACCTGAGCACAAGTTGGTATGTGTGTGCATGTGTCGGGG	1	+	chr11:64611540-64611659	6
chr11:64610200-64611920	GAGCGTGTGTGAGAATTGGAGTGAGGGTGAGGTGTGCAGGCGAGTGTGCGGGCCGCGGGGGTCCGGTGGTACGCGTCAGGGCCACTGCAGGGAGTCTGCGAGGGAAGCCCGTGGGGGTGC	2	+	chr11:64611675-64611794	10
chr11:64610200-64611920	GTGCGGGTCCCTGCGGGAAAGTCTGCGGGTGCGGGGGTCTCGGCGCGATATCCCTAGGCCCGCCCCCGCTCCGTGCCGCCCCGCCACTCACCCCAGCTCAGGAACTGCGCCACGCTGCGC	2	+	chr11:64611791-64611910	15
chr11:64614600-64615520	GGGCGGGGCAGGGGTGGAGCCCACAGGAGGTAGGAAGGGGCTTGCTCACTGAGGCCACACGGGGGCGCCAGAGACCAGAGGAGGGACAGGCGCTCCAGCCAGCATTAGGGAACCGGAGAT	2	+	chr11:64614701-64614820	5
chr11:64614600-64615520	CTCCGCTGCCCCTCGTGGACACCCCTGGTGAGGCCTCTGGGCCCTGCCTCACTCCCTGTGTGACCTCAGGCAAGTCCCTTAACCTCTCTGGTAAGTTCTCAGAAAGGTTCATCCCCAGCC	1	+	chr11:64614856-64614975	2
chr11:64614600-64615520	GCACGGGGCAGGGCTGGGACTGGCATTCGGCACCTCCCGCCTCTCACACGTGATTCTTTCTGGTCCTTTATTAGTTTTTGTCACATCTGTCTTGTAAGCCTCAATTTCCTTGTCTGTAAA	1	+	chr11:64615039-64615158	4
chr11:64615790-64618120	ACACGCTCCCCACAGAGCCCTGAGCATGGCACAGCCCAAGGCCCAGCTCACAGGGATGGGTGAGTCTTGACAGGAGACACCCCCGAGAGCCTCAGTCACACCCTGTCCAGGCAGTCAGGC	2	+	chr11:64615830-64615949	2
chr11:64615790-64618120	GGTCGACTACTCCCCAGGTGCAGGAGGGCTCAGCTACCCCCCGCAGCCTCTCACTCATCCCGCAAGCCCCTTGGTACTGAGGGACATCACTAGCTCTCTCACCCAGCTCTGTGGGGAGCA	2	+	chr11:64616005-64616124	3
chr11:64615790-64618120	ACTCGCCCTGCAGAGGGCAGGTGTGTTGGGGCAGGGAGAGGACCTGAGAACCCAGCATGAGGAAGTGGCAGGGAACCCTGTGTCTGCCCCCAAGGGCATAGCCCTCTGTGGCTGGGAGCC	2	+	chr11:64616302-64616421	1
chr11:64615790-64618120	GAGCGCCCCCTTCCTCAAAGTCCTGAGAATCAGCCTTCAGGGGAAGGCCTAGGATGAGAGTCTCCAGCCGTGGCCTCGGGAAGCAGCTCCCACCAGATGGTTCTTCAGGGCTGGCAGGAA	1	+	chr11:64616492-64616611	3
chr11:64615790-64618120	TGGCGGCCGCCCCCTGCCCTTAGCCACTCTGGAAACGTGCACATGGCATAGTGGCCCGCTCCTACCCAGGAGGTCAGGACATGAGAGGCTGGCCTTGGGTCCTGCAGCCCTGCCCGCTGC	2	+	chr11:64616612-64616731	5
chr11:64615790-64618120	AGGCGTGGGGCCTTGGGTAGATCTCTTCCTCACTCTCTGGACGCTGTCTTTTTGTGTATAATGGAGAACTGCACCTGTTCAGGTGTGAGAGACAAATGAGCTTCCCAGTATGGCCACCAA	1	+	chr11:64616737-64616856	2
chr11:64615790-64618120	GGCCGTCCCAACCTTTCTCTGAAGGAGCACGGGCGGCAATGTGATTGGAGCCGGGGAGCTCCCTAAGCCCACCCTTGAGCCTCAGATGCCTGGCTCTTATTTGAAGGTGCGTCTGTTGGG	1	+	chr11:64616858-64616977	5
chr11:64615790-64618120	GGGCGTGTCCTATGAAAAGTCCAAAGCTCCAAATGGGTGGACATATGGTGGTTTCATCATCCTGGTTTTTCTTCCAAAAACCTTCCCTGCAGTGTTCCAACAAGCCATAGGGGCTCCCAC	1	+	chr11:64617081-64617200	1
chr11:64615790-64618120	CCACGCTCTGCAGCGGCTGCAGCCCCATGTGGTTTTACAATTATCAGTCCCTCTGGGTGCACAGGAAGCCAGGCCCGAGCCCACTTGGCCACCACCTCACTAGCCTACAGGCGCCACTGA	1	+	chr11:64617197-64617316	4
chr11:64615790-64618120	ACCCGACTAACCTCCTTGGGGTGCTTGGCAAAGGCCGCTCAAGGTGGGTGTCCTCGGGCTCTGCCTCTGTGGGCCACATCTGTTCCTGAATTAAGGCTTGAGGAAATGGCCTCAGTGGGG	1	+	chr11:64617399-64617518	3
chr11:64615790-64618120	GGGCGGTCTCCCCAAGGCTGCCCTCCACGTGCTGCCAGACCTGGTGCGCTTTTAACACAGGAGTGGTGGCCGGATGTTCTCACCTCCCAACTCTCACCACCTTGCTGGCCGTGGCCGGGC	2	+	chr11:64617561-64617680	6
chr11:64615790-64618120	CACCGTACCCGGCCATTATTTATTTTTTACTGGTCTATTCTTCTAGAACACCCATTTGAGATAAGAACAGGGCACTGACTGGATTTGTGGTTAACTTCTTTTCTAAGGAGAAGAAATGTT	1	+	chr11:64617995-64618114	2
chr11:64618400-64621710	GGGCGGGCCCTTTGCCTCTTGGGTCCTGGGCTGTGAGGTGCTGCGTGGGCGACAGATTGCCCTGAAGGCCTCAGTCCACGGGCTCTGGTAGCTGGGTGGCAATGCCCCTCCTTTGCCCCA	2	+	chr11:64618526-64618645	4
chr11:64618400-64621710	AGGCGAGGGCTGGGACTAGCCCTCTAGGTGGGCGGCCACATCTCTGACCACATCCTCTGGTCCTCCCTGAACCCCGGTCGGAGCCCAAAGATGATCCCCAACCTGTAGAACCGAAACCAG	1	+	chr11:64618708-64618827	5
chr11:64618400-64621710	AGGCGCTTCCTGGGGCAGCCCCAGGGGGTTCACAGCCCCTCTGTGGCCACACAGAGCCCTGCAGGTGGAGTGCTCCGGGAAGGAGAGCGGGCGGCCAGGCAGCACTTCCCTTCCTCCTAG	2	+	chr11:64618885-64619004	4
chr11:64618400-64621710	TACCGTTTTTTCCTCTTAGTGTGTGCTTTGGATTAGTAACCTGATGGAAAGCACGCTGGAGTTGGACGGCCTGGTTTGCATCTGCTTCTACCACCTTTGTTATTTCGGCAGTCCTCAGTC	1	+	chr11:64619195-64619314	4
chr11:64618400-64621710	TCTCGGACTCTCCCTCTGTGAAATGGGGGAACATGAACTTCCTCAGATCGTGACAGCGCAGCTCCACCTGGCACAGGGTGAATGCCCACAGGTGGCAGCTGAGTGACGCAGGGAGGGCCG	1	+	chr11:64619313-64619432	5
chr11:64618400-64621710	GCTCGGAGCACACAACTGGGTCCCTGAAACCCTCAGGAACTTGTTTCTGTCCTGCCTTCTGCCAGAGGGGCTGGAGCAGCCTCTACCCATGGCACCTCAAGTCTGCACCCTTTTATGAAG	1	+	chr11:64619511-64619630	1
chr11:64618400-64621710	GCCCGGCTTCCCTGTACTTAAACCGTCCTTGGGGCTAGCAAGGAGCCAGTCTGGCTCCAAAGCCCAGAAACCCTTGTTTACTTGATGCCACCCAGTGCCGAGGGCCTGCAGGTGCCCACT	1	+	chr11:64619757-64619876	3
chr11:64618400-64621710	ATCCGTCTGTGGCTGAGGGGTGCCAGCCTAGGCCTCAGCTATCAACATCCTCCCAACTGTTTCCCCCCTCCCCACCCCAAGTGAACTGCTCAGCTCCCACCTTGCTCAGGGAAGGGGGCA	1	+	chr11:64619878-64619997	1
chr11:64618400-64621710	CCCCGGCTGCCTTGCCACTCTGTCCCTGCTGGCATCACCCCCTCAGACACCAGGGGAGGATGGCCCAGGACTGCTGCCCCTGGAAAAGACAAGGAAGCACCCGAAGCTTTCGCACAGTTC	2	+	chr11:64620096-64620215	3
chr11:64618400-64621710	TCCCGGCAAGGACAGCGCCCGCATCCATCCTCACCTAATACTGTATGGAGTGACGGGCTAAGGAGAACAAGGCCAGTTCCTGCAGACTCCGAGCAGCGCTGGGGAGAAGCTCCCTGAGAC	1	+	chr11:64620295-64620414	6
chr11:64618400-64621710	CCCCGCGGGAAAGCCTGGTGGGAAGCCCAGCTGTGTGGTACCTGGTGCTCCACCTGCCTTGGTGCCATCACAGCCCGGACAGTGGCCACTGGCCTGCAAACGCGCCCGGGCCCTGGAGGC	2	+	chr11:64620415-64620534	6
chr11:64618400-64621710	AGGCGGCCTGAACTGGCCCGGGCCACTGGGCCGCAAGGTTCTGGTTTCTTATTGCTCAACCTGGGGGCCAGGGGCGTTGTAAGGACATCCAAGTGAGCTGCCCTCCTTTGCTAAACAGAG	1	+	chr11:64620566-64620685	4
chr11:64618400-64621710	CCCCGCTGTCTGGACATGAGAGCCTAGCCAGAACCACGGGCTTCCTCTTACCAGCACCAAGCTGTCGTGAGGCCCCGCCACCGCCACCCACCACCACCTCCCACTGTGGAGGGTGCGTCC	2	+	chr11:64620744-64620863	6
chr11:64618400-64621710	GAACGGGGTGCTCCCCGGGTACCCACACCTAATGCCCCCTGGGCAGGGCTGCTCCTTGGCTGGAGGGTGGGAAGGGGAGACAAAAATCACAGCTTTTGAACAGTGGTTGGGAAGTTATTG	1	+	chr11:64620948-64621067	2
chr11:64618400-64621710	GAGCGGGGTTGCGCGTCGGAGCCGGTGGGGCGCGGGAGGAAAGGGCAGGGCCCGCGCACGGGGAGCCTGGGCCCGGGAGGGGAAGGCACAAGAACCCACTTCGCCCGAGAGCACGGGGGA	2	+	chr11:64621205-64621324	14
chr11:64618400-64621710	CCACGGTCCCGTGAAGCAACCTCAGCTCAGAAGCACACGGAGGGTGCCTGGTGTTCCTGTCCATGCAGCCTCAGCCTAGCAGCTGCCAAAAGGGCGACCTGGCTCCCCCACGGTCGCAGT	2	+	chr11:64621349-64621468	6
chr11:64618400-64621710	AGTCGCTGCACTGTCCAGCTCCAGCCACAGCAAAGGCCGGGGGGCAGAGGCCGTGCACACAGGGCTGGCACACAGGGGAGGCGGCGACAAAGAACGCAGCCTCTAACGTTATATATTAAA	1	+	chr11:64621466-64621585	7
chr11:64655000-64656320	CTTCGGCTCCATCAACTGCATGAGACTCAGCCAGACACGGCACCGTGATTCCATTTACATTAATAACAAGAAAGCCAGACAAAATGCTCGCAGACTGTTTGGGAAAGTGTACGGGGTAGT	1	+	chr11:64655003-64655122	5
chr11:64655000-64656320	GGGCGGGGGGGACCTGGAAGGGCATATTTGGGGGCTCTGCAGGTTGTTACATGGGGACTCATTGTGAATTCTATGAATATACATTATACAGTGATGTTTTATACACACCACAGCGGGAAG	1	+	chr11:64655181-64655300	2
chr11:64655000-64656320	GTGCGCGCCTGGGACCCGCAACTGTGTGTAGGACGCTGGCACCTGGGCTGTGCCCTAGGCCCAGGACAGTGTCCTGGCCAGGCCAGGCGCAGTTCTAGGCGGCCCGGGGAAGGCGAACCC	2	+	chr11:64655331-64655450	8
chr11:64655000-64656320	AGCCGCGCGGTGGGGAGGGTTGGCCCCGCCCCGCTTGGGAGGGGTGCCCGGGGCGCCCCCTAGTGGTGGCCACCGGGAGTAAGCCTTGCAGAAGAGGAAGCTGTCCCCGCCCGCCCCGCG	2	+	chr11:64655476-64655595	12
chr11:64655000-64656320	CTCCGTCCGGTTTCTGCATCTTTGCCCCTGGCATTCCTTCCTCCTCCAGTGATCACGACCTGTTTCTGGGGTTCACCTCAGCAAACGCCGACCTCACACTCACCTCTCCCAGGGAGGCTT	1	+	chr11:64655597-64655716	5
chr11:64655000-64656320	CCCCGCCTGGGCCTTCTCTCTCTGAGGCTGGCGTACGGTCAATCTGCACAACCTCTCAGGGCCTCTGTCAGCGTAGCGTTTCACACACGTGTGGTGTGGACGATGGGACAAAGACAATAC	1	+	chr11:64655724-64655843	7
chr11:64655000-64656320	CACCGCCAGCTCTGTGCTGACCGCCCCACTGTGTCTAGGCTCCCTCCCTAAGCAACTTTGCTCATGCACAAGGTCAGTCCTTCTGTGTGCATTTATTAAGTGCCTCCTTTGAGTCTGAGG	1	+	chr11:64655857-64655976	2
chr11:64655000-64656320	GGCCGCCACTCCTGGGGGCTTTCAGGCTGGTGGGGGAAATAGCCCGGTGTGGGTGATGGGGCATGATGGGGGCGCTAACATCCCAGCCACAGAGCATCCAGGGAGCCAGTGAGTGGGGTA	2	+	chr11:64655996-64656115	3
chr11:64655000-64656320	GGGCGGGGCGGGGGGCCAGGCAGGTGTCCGCGAGGGAGTGACCCTTGGGCAGGTCTTGAGGAGTTCTGAGAGGGGTTGGAGGTGAGACCCAGGCCAGGGAAATGTGCATGGGCCCAGGGC	2	+	chr11:64656121-64656240	4
chr11:64661190-64662120	TCCGTGGGCAGCCAGGACCCCAGGGTCCCTCGGGACAAAGCTTCTGCTCTGTTCCCAGTACCCAGATCTCCCCCACTCAGAAGGGGCCACAGAGCAGGGCTGGGGGACCTTTGCTAACCC	2	+	chr11:64661191-64661310	2
chr11:64661190-64662120	CTGCGGAACCTAGCAAGGTGAGGGTTCCCTGATTCCCAACCCGAGCCTTGGTTTCCCCATGGACCCACCCACCTCTGTGCAGCGCCACTGGGAAGCAGGGCAGGGAGGAGCGCGATGGGA	2	+	chr11:64661318-64661437	5
chr11:64661190-64662120	GGGCGCTCCCTGGTCCTGTGTAAAGCTTTGTGCAGTGAGGGTTGGGATTCCGGCTGCAGCGCTGCTCCAGCACCCCTCCCCCCTCCAAGTGCTGGAGCTGGGACCCCAGATCAGAGTGGA	2	+	chr11:64661473-64661592	3
chr11:64661190-64662120	CCCCGAGTGGCCTCAAGTGACAACCAGGCAGGGTCAGCTGGGCTCCAAGGACCATCCCTCCCTCCCCTGGCAGCCCCACGTAGCTCCTGCCACATCAGGAGTGGGGCTGGAGTGGCAGCC	2	+	chr11:64661679-64661798	2
chr11:64661190-64662120	AGGCGTGCAGGGCTGGGTGCCTCTGGGTCCCCCTGTGCCCTGATCTGCTGGGCAAGGCCAGGAGGCATGGCGACCCCTGGTGGTGACATGGGAGGTGCTGGGTGCAGAGGTGGGATCTGG	2	+	chr11:64661836-64661955	2
chr11:64661190-64662120	GGGCGGGGCCAAGGTCAAGGCTGAGGCCAGGGTTCACAGGGACAGAGGATCTGAGAGGGGGGCTGGCGGTGGGCAGTTTATTCCACTTCATGCAGACACTGACCCACGCACTCACGGAGC	2	+	chr11:64661955-64662074	4
chr11:64757590-64757920	CTCCGGTCTCCTCTCTCTCGCCTTCTTTCTTGCTCCCCTCCCTTCCTGACCCTCACATGAACTCTGCTTCCCGGCCACATTTCCTGTTTCCTCTGCCTGGACACCCTTCCGCCGCCCTTC	1	+	chr11:64757716-64757835	5
chr11:64804000-64805520	CTCCGCCTCCCAGAGTGCTGAGATTACGGGCGTGAGCCAAAATGCCCTGCCTCTTTCACTTTTCTTGTTCTGCCTCCTCCCGTTCCTGCTCCTGCCTCTCCAGGGTTGGGGAGTGGGAAG	1	+	chr11:64804396-64804515	4
chr11:64804000-64805520	TCTCGAGGCAAGGAGTGGGCACCTGTGTCTCCCTTCTTCACAGCAAACTCCTTAACTCGAGTGTGCAGGTGTCCCAGGTACTCTTCTGCTCTCTGCTCCCTGAGCAATACATGGAGGGCT	1	+	chr11:64805149-64805268	2
chr11:64804000-64805520	GCCCGGACTTCTCAGGGCTCTCATGGAACTCACAGGGATGGGGTTAGAGAGGCACCCACTTTTTCCCTCTCCAGGATGATAGGGTATCATGATGCTTCCTGCCCCCGCACCTTCCCCTCA	1	+	chr11:64805309-64805428	2
chr11:64807000-64807710	CTGCGAATTGTAAAGGACCCGACCAGGGGTTCTGACCAGGCCAGTGGTGCCCAGGTGCCTCAGCTGAGCATTCTCTCTCCACAGGTGACCCGTTGCCTGCCCGCCAGGAAGGTGTGAAGA	1	+	chr11:64807074-64807193	4
chr11:64807000-64807710	AAGCGGGCAGAGGAGATCCTGCGCCTGCACCTGTCTCAACTCCCACCCTAACAGGGAGTGGGCCATTCCCTGGGACTCTCGCTCCTGCACTGCCAGCCCCTTCTCCTCTCCCCAGGGCCT	2	+	chr11:64807214-64807333	3
chr11:64811200-64812320	GTCCGAAAACTTGGACTGGGGTCAGGCTCAACTACATACCCGCCCTAGGACACTCTCAGGCGAATCATTCAATTATCTGGGCCAGCTTCCCAAATCCGTAAACCCTGCCCACTTCAGTGT	1	+	chr11:64811351-64811470	4
chr11:64811200-64812320	GGGCGTGGTCGAGGAGAGAGGAAGGACAGGGTGTTGGGAGGGGAGATGAGCCTGATCCTGTAAGGACCAGGCGTCCTCATTCTGGCTTCCCGCTCTCACAGGCTCGGTGGAAGCCCTGCA	1	+	chr11:64811596-64811715	5
chr11:64811200-64812320	CTGCGCGCCTGCCCGCCCCTCCGCAAGGCCTTGGCGGTAGATGCTGCCTTCCGAGAGGGCAATGCTGCCCGCCTGTTCCGTCTGCTCCAGACCCTGCCCTACCTGCCAAGTTGCGCTGTG	2	+	chr11:64811741-64811860	9
chr11:64811200-64812320	GCCCGCCGGGAAGCCCTGGCCCGCTTCGCTCGTGCCTTTAGCACCCCCAAGGGCCAGACCTTGCCTCTGGGCTTCATGGTCAACCTCTTGGCCCTGGATGGACTCAGGGAAGCACGGGAC	2	+	chr11:64811879-64811998	6
chr11:64811200-64812320	CCACGGGCTGCCCTTGGACGGAGAGGAGAGAGTTGTGTTCCTGAGGGGTCGCTACGTGGAGGAAGGGCTACCGCCTGCCAGTACGTGCAAGGTGTTAGTGGAGAGCAAACTTCGAGGACG	1	+	chr11:64812010-64812129	8
chr11:64811200-64812320	GCACGGACAGACCTGGGTCCCCAGCCTGAGGAGGGAGCGTGAGCCTCCCAGAGCCCCAGGACTGGGCCAGAGCACTTAGGTTTCTTTTTCCATGGTTTCCAGGTAATAAAAGGAACTTGT	1	+	chr11:64812171-64812290	2
chr11:64972000-64973520	ATGCGTGCACAGGGACGTGCTGAGGAGGCTTGGGGGCCAATTGGCTCTGCCCCGCCCTGCCTCTGATCCCCGCCTCCTCACCTGCCCGCAGCCACCTTCTGGGTGAACCCTCAGTTCAAG	2	+	chr11:64972063-64972182	5
chr11:64972000-64973520	ATCCGGCTGGATGAGACGGATGACCCGGACGACTACGGGGACCGCGAGTCAGGCTGCAGCTTCGTGCTCGCCCTTATGCAGAAGCACCGTCGCCGCGAGCGCCGCTTCGGCCGCGACATG	2	+	chr11:64972183-64972302	18
chr11:64972000-64973520	CTTCGCGGTCTACGAGGTCAGGAGGGTGGATCACCGGTGGATCTCACTGAGCAGGCAGAGGACCTGGCGCCCCCGACCCGCAGTGCAGGCGGGCTTCCACCAGGGGGCGCCAGGGACCAT	2	+	chr11:64972314-64972433	9
chr11:64972000-64973520	GGCCGAAAGAGAGGAAGGGGGTTGGCTCAGGGAAGGGAGATTCTGGGATTCACCTCACGCTTAGAGGGCGGCCTGCTGCTCTTGGAGGAGGGAGCTGGCTCAGCTGATGCCTGGGAGTAC	1	+	chr11:64972523-64972642	3
chr11:64972000-64973520	CTCCGTCTTGGAAGCTGTGAGCAGAAGCTGGCAGGGGAAAGATAGGGGATAGGGAGGGCCTGTCGGCCAAGGTGAGGCTGTGCCAGTCGCTCTGGGATTAGAACTCCTTGCTCTTGCCCT	1	+	chr11:64972649-64972768	3
chr11:64972000-64973520	GGTCGCAGTCTTGGCCCACACCCAAACCCCCTGGCAGCAGCCTGCGGTGGCCCTTTCCTGTCCCTGGGCTTTGGAACATTGCAGTTGGCCACCCCGGGGGCTGGCCTGGAGCCTCTGACT	2	+	chr11:64972829-64972948	3
chr11:64972000-64973520	TCCCGTCTAAGAACTCAAGACCTCTGCCCAGCATGCACTGTGACCCCGCCCTGGGACAAACACACATCTCTGACTTCCCCTGTCTCTCTATTGCAGGTCCCTCCGGAGGTAGGTGTGGCA	1	+	chr11:64973085-64973204	3
chr11:65046390-65048520	ACACGGGCAATACTATCAGTGATTGCCCCAAGTCACTTCACTTTGCTAAAACGCACATAACCATTCCCAGCAGCAAAAACTTGAACGATGTAAAGGAATTCAACTTAAAGATATTCATGG	1	+	chr11:65046551-65046670	3
chr11:65046390-65048520	CTTCGTTAGAAGCCTTCTTCAGGTTGGCCTTGACTTGCCTAAAACCTCAGTGAGGACTTGAGTAAAGGGCAGACTTGGAGATGGGGTGGGGTTCATGCTGATTCCCTGGAATTGTGCTAT	1	+	chr11:65046674-65046793	1
chr11:65046390-65048520	TATCGGAAAATTGGCAAAGGTTTTAGAAGGTTTAAACTGGCCAGATGTCCAGGCACCCTTCCTGCTTCTGTAAAATGACTGACTTTAATATTTTACAATGTGCTGTATTTTCTCTTCTTG	1	+	chr11:65046838-65046957	1
chr11:65046390-65048520	CAGCGAACTCAAGGAACATTACAAGATTGAAGCTTTCACTCCTTTGCTAGCCCCAGCACAGGTAAGAGTTGTTCTAATAGTTCTCACTAATTAATATTACGTTTTTAAATCGATGACCAA	1	+	chr11:65047037-65047156	3
chr11:65046390-65048520	CCCCGGGGATTTCCCACAAATAGAAGCATTCACGTATCGAGATAAAAGGACAGCAGCGACGGTGGGGTTTTCAGAATCTTGTTCTCTGGACAATGACTCACAGTCTCTCCCCTGGTTTGG	1	+	chr11:65047374-65047493	5
chr11:65046390-65048520	ACCCGATGGTTGTTGCAAGGATTAAATGAGTTAATACATATAAAATGCCTAAGAATACATTTTAGAACAGTGCATGGTATTTAGTAAGCTCAAGAAATGTTAGCTATTATTAAGTAGTTA	1	+	chr11:65048006-65048125	1
chr11:65046390-65048520	TGACGCGGTAGTCACCTCAGGGTCAAAGCAATGCCCTGCCAAGAAATGTATTTGTTGTTTGCAGTTTGTTTTGCTATTCACCCTATCGACTTCAGATTTTGAGCTCCTGCTCCAAAGACT	1	+	chr11:65048311-65048430	3
chr11:65056390-65057710	ACACGAATGGTCCTTCCTGGGACATCTCCATGGCTGAGGTCTGGGACCTCCAATCCTTCGTCTCACGATACTTTACCTTCCATGGAAAATATTTCAAAGTACTCTTTCTTTTAGTCTCTC	1	+	chr11:65056936-65057055	3
chr11:65056390-65057710	CTTCGACTAGACTTAGCTCCTTAAGACAAAGACCATGTCTTTTTCATCTTTGCGTCTCCTTCAGCTCCTAGCCCAACAGCTGACTTCTATGGGTCACCTAACAATGTTAAACAAGTGAAT	1	+	chr11:65057101-65057220	2
chr11:65056390-65057710	TGCCGTCTAAATCTGTCTCCTTTCCTTTCTTGCAGAATTGTCTACTGACAAGTCCATTTGAAGACATTTTCAAGCAGTGTCTACGAACAATTATTGAAGGCACAAGAAGGTCAGATTTCA	1	+	chr11:65057235-65057354	2
chr11:65077390-65079120	CAGCGCTTGGCCTGAGTGTCTTGGGTCAAAATGCAGGCCACGCTTCCCCGTGGCTCAGGCTATTCCAGCCTCCCTACCCACACCCCAGGCCCCTACATATAGCCTGAGAACTTGCACAAA	1	+	chr11:65077602-65077721	3
chr11:65077390-65079120	TGGCGATGCTGGGTGTGCACACAAAGATCCTGTCCATTCAGCAGAACCTCCTCAGGGATCCCCTGGGCCCCAGCCAAGTGACAACCACATCTGTGAATGGGGAGAAGGAAGCGCCCTCCC	1	+	chr11:65077785-65077904	2
chr11:65077390-65079120	CAGCGCAGAACCCAGGGCCAGGCGCCGATCACTCCTGCGATGTGGACTTGGTCGGGCCCCCTGCTCTGAATGACAGCAGGAGTGGATTGAGCGGCAAGGGGACTGGCACTGGGCGGAACA	2	+	chr11:65077917-65078036	7
chr11:65077390-65079120	ACACGTCACATCCAGGTGGGTTGAAAACAGTCCCCAGAGTGCAGATAGCATTTCTAGTCCTGGTTGGAAGGCTCAGGGAGGAAAGCAGGAGCTTGGACCAGGTTTGCGGGCTCTGCTGCT	1	+	chr11:65078034-65078153	2
chr11:65077390-65079120	ACCCGAGGGACCCCTAATCACCCACCCCCCACAGAACTTCTTCAAAGAGCTCCGGGGTTGGTCCCCAGCTGTGTGTGGCCTTGGGTGAGAGGCTTTGTTTCTCCATCTTCCATCCCTGTA	1	+	chr11:65078164-65078283	2
chr11:65077390-65079120	GACCGCTACCCCCCAATGGAGGACTCTCAGCAGATGGGCAGGGGATGAGGGCTTGGCCTGAGCCTCATTCCCGCAGGCTTAGGTGGCTTCATCATTACAGCCATTCCGATCAAGCAGCAC	1	+	chr11:65078330-65078449	3
chr11:65077390-65079120	GTCCGTGAAACAATGCCACCTGAGGGGCTGCGTATTCCCATGAACAAAATACATGCATGTCCATCCCTTATCTGGTTTGGGACTTGCCTGACCTGATGCTACTACCCCATATTATAGGCA	1	+	chr11:65078487-65078606	2
chr11:65077390-65079120	GGCCGGGGCTCAAGGCACTCAGCTGCCCCTCCTCTCTGAGAGCTGTGTCCTGGGGATGGGCAGGAATGATGCCTGTGGGGTTAGAAGCCTGAGAGAAGGAGGGGCCAGAGCCCACATGCC	2	+	chr11:65078695-65078814	1
chr11:65077390-65079120	TGTCGGTGCCCTGAGCTTTAGTTCCCATCTGTAAAATGGGGATCGTGATTCAGGCTCTGGCCACGTCACTAGGCACCCCCAGGAGGATGTAAAGAATTCAGGAACATGAAGCAATGGGTA	1	+	chr11:65078842-65078961	3
chr11:65077390-65079120	GGGCGGCCTGGCAAAGTCCCATGGCAAGAATGGGGAGAGGCACACCCTTTACTCACCCCTACCACAGCTTGGCCCAGGGCCATCATTGCCACTTACTCAATGGTCCAGGCCTGTTTTCCT	1	+	chr11:65078971-65079090	1
chr11:65088800-65090320	CCCCGGAGTCAGGGGCCGAGGAGCCCTTCCTGTCCAATGCCAGCTCCCTGCTGTCCCTGCACGTGGACCTGGGGCCTTCCATCCTGGATGATGTCCTGCAGATCATGGATCAGGACCTGG	2	+	chr11:65088860-65088979	3
chr11:65088800-65090320	ACACGAGGCTGCCTAGGCTGGGGTCCCAGGTGGGGCCCAGCCAGGAGGTGGGGTGTGGACCCGGCCCTGGCGGCGGAGTCAGGGTCCCAAGATCCCACCTGTATGGTCGCTGGCCAGTGA	2	+	chr11:65089004-65089123	5
chr11:65088800-65090320	AGCCGTGTTTCCCCTCTCCCTCCCTCTCCACGTGGGCAGGGCAGGCCCCATCGCTTTCCTCTGATAACCACATGGACACATCCTGAAGTCAGCCCAGGCGCCCTGAGCATCTTGGGGCAC	1	+	chr11:65089135-65089254	4
chr11:65088800-65090320	AACCGACCCCCCTTTTCACGTCCCTTCTGCCTCTGCCCCGTTGGATGCCCTGACTGGGGGCAGGGGAAGAGACAGGGCACAGCTGGCCACAGGGCTCAGCCACTGAGCAGGCTGTTCCGG	2	+	chr11:65089313-65089432	4
chr11:65088800-65090320	GGACGGGGAGTGTCCTGTCAGGGACCAGATGTGTCCTGCCTCATCCCTAGCTCCAATCCCTTCCCCACGTGACCGGGGATTCTGGTTGCAATAAAACATGCTGCTGCTGGTGGCGGAGCT	1	+	chr11:65089452-65089571	4
chr11:65088800-65090320	TCCCGGAGGCAGACAGTCTCCCAGAGCTGAGGGCTTGCCTCTGGAGACCCCAGCCCCAGAGGGCTTTGTGGAGGACAGGCCTTGCCCTCAAGAACGTCGTACCTGACGCTGAGCCTGTCA	2	+	chr11:65089597-65089716	4
chr11:65088800-65090320	CACCGAGGGAGCATGCAGGAGGGATGCTTGGAGCTGGGAGGGTCTAACAGTGCTGCTTCAAGATTCATTCCATCCACGGCTGTTTACTGAGCATCTCCAGTATACAAGGCACGGCTCCGG	1	+	chr11:65089925-65090044	4
chr11:65088800-65090320	AGACGCCATCCCTGCTCTCTAAGAGTTTAAATTCTAGTTGGAAGGGGGATATTAAATTGGTAAACAAATAAGAGATGATTTCCAGCAGTGGTAAAGGCTACGAAGAAAACAACGTGATCA	1	+	chr11:65090063-65090182	3
chr11:65146000-65146510	CCTCGCACAAGAAGGGGCAGAAGAAAAGCCGGGGCCTCCGGGGGTCTCATTAATCATTAATTCATTTGAAGGAGCAGCCTGACTTTGTCCTTTGTCCTTGCTCTCTGCCCCATGAAGTGT	1	+	chr11:65146019-65146138	3
chr11:65146000-65146510	GGGCGACCCTGGCTTGCGGCTGGGGTGTCAGTGGGTGCCGGGCGCACCCTCTCCCTGCTTATGCTCACAGGACCCATTCAGCACCGGTTCCCACTGGCGGCAGCTGGTCCCTCTTCCCTC	2	+	chr11:65146170-65146289	6
chr11:65146000-65146510	TGACGGCAGTGCCTGAATGGTTAATGCCCTGCTGGGCTGGGCCTCAGGTGAGGCTCCCAGGTCATGGGCACCCAAGCACTGCAGGCAAAGTGTAGAGCCAGGCAGGGCCAGGGGAGTGTC	2	+	chr11:65146320-65146439	1
chr11:65180590-65182510	GTCCGTGACAGTCCAAGAGTTGATTACAGGCTGCATGTTTGGTTTTCATGAAACGTACGTCAAGGTGTGCAGCCCTCAGGCCAGCCAGGTTGATGCCCACGGAGCACCCGAGTGAAGCTG	1	+	chr11:65181034-65181153	5
chr11:65180590-65182510	TGGCGGCTTGTACTCCCAGCCCCACGTTGCCCAGGAGGGGCTCTGGGGTTCCTGTGGGGACCAAGGTGGGTAACTGCAGATGCTCATGCCCTTCCTGAGGGCACCTCATGCTCCAGGCCT	2	+	chr11:65181162-65181281	2
chr11:65180590-65182510	GGCCGTTTGTTTCCCACAGATCCTGCTGTCAACACCTACCTGGGAGGGAAGGGACAGTAGCAGACCCCTGGAGGACTCTGAGCCCTGCAGCAGCCACCCAGGACCTGGGCCTGCAGGATG	1	+	chr11:65181289-65181408	1
chr11:65180590-65182510	GAGCGCCACTGGGGGATTGGGGTTCACAATGTTTCCAGAGATGGGAGGAGTAAGCCACCTGTCCCTGTGGCAGCGTAGTCCTGGGAACAGGGCCGTCTCCTTGGGTGTCCATGACAGTGA	1	+	chr11:65181408-65181527	3
chr11:65180590-65182510	GGCCGTGCTCCCTCTGCAACCCATAGGAGAGGCCTTCCTTGCCTGCTCCTAGCTTCTGGTGCCTTGCTGGCCGTTCAGGCATTCATTGGCTTGCGGCTGCACAGCCAGTCTCTGCCTATG	1	+	chr11:65182295-65182414	3
chr11:65201600-65204320	TGACGACAACAACGTTGGCACTACCAATCCCCCACCCTCCAGAGGGGTAACCAGTGTTACCAGTTTGCTGTGTTTCCTGCTACACCTCGCCTTATTCACTTCCATTTGTATCTGAAAAAC	1	+	chr11:65201747-65201866	3
chr11:65201600-65204320	AAACGTGTTGCATGGTTTCTTTTCTATAGAAGTGGTAAAATGCTATTGTGTCCTGTACATTATTGATTACTTTTTTTCATTTAACAGTAGGGAGATGCCTGGGAGTACACAGAGAACTGC	1	+	chr11:65201863-65201982	1
chr11:65201600-65204320	GTGCGATCATCGTCATACACAACCCCTTGTGCACAATGCATGAGTGTTTCTCAGGGTAGGTACCAAGAAGTGAAATTCCTGGGTCATAGGGCGTGAGTCCGACATTTTTCTCCATTCTGC	1	+	chr11:65202086-65202205	4
chr11:65201600-65204320	CTACGACGCTCCATATATGAAACTTAAGTTTCTGCTAGTTGCCATCTTTGATCTATCATGTATGCAGTGACCTACTAAGACTGTAATTGGTACAGTAGATTCTTGTCATCTGTGTGTGAA	1	+	chr11:65202276-65202395	2
chr11:65201600-65204320	TCCCGGACCCCTAAGATAACTACTAATGACAACTTCATTTATATTCCTTCAGACATTTTCTGGCTGTGGATGTACTAAAATGTATCCTATTATTCTCTGCCCTAAAATGGAATCATACAA	1	+	chr11:65202763-65202882	1
chr11:65201600-65204320	GTACGTGTTGGTATGGTCATTTTAACCATTTTTCTAGTGATGGCTTTGAGGTTATTTGCAGTTTCCTAGCCATCTCAAAGTGTGCTGCGGGGATCTCTTTTGCATCCCTCTGGGTGCAGA	1	+	chr11:65202923-65203042	2
chr11:65201600-65204320	GCACGTGCTGCCAAAATAGAATAATGTTGGTCCTCTCCTCATGTGCCGTGGAACTGGGGTAAAACTGCGTAGTGGCTGCAGCTGCCTGTCCATACCGGAATCGAGTATAACACGGTGCCT	1	+	chr11:65203155-65203274	6
chr11:65201600-65204320	AAGCGTCTGTGACATTTGTAAAAAGTGGTATTTAATGATCTTTTATTCACTTGTCTGTTTAGTTTGTTGAAATCTTAAGTGGCATCCTGGTCTGGGAAGGAGTGCTGTCTGCGCCTGCCC	1	+	chr11:65203379-65203498	2
chr11:65201600-65204320	CTCCGCTGGGCACAGCGTGGCTGCTTCAGGGGCTAAGCACACACTTTCTGTCTTCTAAAGGGCCGCCACATGCCAGGAGCTCAGGTGTGAGCCCGGCTCTGGCTCTTACCTCATAGGGTC	1	+	chr11:65203498-65203617	4
chr11:65201600-65204320	CAGCGAGGCACCACCCGGCTTGGCATCTGCCTCGGTGGACTTACTACCTCTAGAAGGAAATACCTGAGTTCCTCTGGCCTCAGCTCCTAGAGTGACTGGTGTGCTGTCCCTGTTACTCTT	1	+	chr11:65203652-65203771	3
chr11:65201600-65204320	CACCGTCATGGCCAGTTGCTGCAGTTTCTTTCCAGAGAACCTGTGTATGTGTAAAGCTGTACAGGCGTGGGTACACCACACAGCCTGTCTTGCACTGTGGACTGTTGAGTTACTAGTACA	1	+	chr11:65204013-65204132	2
chr11:65201600-65204320	CACCGCATATCTGTATTCATGTCTGCCTTGGTCTTTTCAACATCTGTGTGGTAGCCGTGTTTGAATTACCCATTCCCTTTTTGGGGAACCATTAAGTTGTTTCAGCAATTTTTACTGTAG	1	+	chr11:65204143-65204262	2
chr11:65205000-65205720	TAGCGAAGGGAAGCCCTACCTCATTATTCTACTTTTCCAGAATTCTCCTGGCTATTCCAGGCTGCATGTTTACCTTAACCTTCCCTGTGATGTCTTCATGCCGTTGTCTTCTTATGCAAG	1	+	chr11:65205003-65205122	2
chr11:65205000-65205720	GTACGTCTTTCCATCCACTCACGTCTATTTAATTTGACTTTGCATTACACAGAAAGCTGGTCTTGGTCTGTCTACCTCGGCATCTAGTTGTCCTCACTGCCCCCTAGCCGACCCCACCCC	1	+	chr11:65205129-65205248	4
chr11:65205000-65205720	TTACGTTTTGCTCTGCCTAATGGTTACTTGATACTGTCACGCCGACAGTGTCCAGTTCAGTGGTCTTTGCAGTTGAAATGCTCCCGTACACACTGTCTTGTTAAAAATGCCAGTAAGTTC	1	+	chr11:65205284-65205403	4
chr11:65205000-65205720	GAGCGTAGGGCTGGGATGGGTTGTTTTCCAAGCTTCTGCCACTGTGTGGCTAGCTCTTCCCACTGGGAAGTTCTGTGTACCCGGAATGTCGGAGTGGAGTCCTGTTCTAGTGTCCAGCAC	1	+	chr11:65205440-65205559	3
chr11:65206190-65209310	CCACGTCCATGCACCATTTCACATTCCCACCAGTAAGTAAGAGGGTTCCAATTTCTGCGCATTCTTGCCAACACTAGTTATTATCTGACTTTCTGGTTATAATCATTCTAATGAGTGTGA	1	+	chr11:65206441-65206560	2
chr11:65206190-65209310	CTGCGTCTTTTGAGATGAGTATCAGGTTTTTTTTTTTCCTTTTATCATCTGATGATGAACTTAATGTTTCCATTTGTATTAATGGAATACTAAGTCCCTCTGTGATTTCTGAACCAAGCT	1	+	chr11:65207627-65207746	1
chr11:65206190-65209310	AGACGCTGTCTCAAAAAAAAACAAAAACGACAAAAAAAAAACAAAACAGAAAAAATAAACTAAGGCAATGACAGTCCCTGGCAAATGCTGGGAGGGAGGCAGCAGTGGTCAGGGAAGGTA	1	+	chr11:65207920-65208039	2
chr11:65206190-65209310	AGTCGGGGTCAGTGGTCATGAGTGTGGCTTTGAGCCCAAAAACTTGGTTTCTGTTCCCTACTTTGCCACTCAGTAGTGCATGACTTTGGCCAAATTTCTTAAATTCATGAAGCAAGTTTC	1	+	chr11:65208432-65208551	1
chr11:65206190-65209310	TTCCGGGTGAATGAAATGGGGATAAAAATAGTGTTCAAACCTATCCGTTGGTTTGTGTGAAACTGAAATGAATAGTATCGTGCAGGTACTTGTGAGCAAGGGGAGCTGCTGTTTCCTGTC	1	+	chr11:65208549-65208668	3
chr11:65206190-65209310	GCACGGAGGGTCTTGTAACACCAGCTGGGGCTGGCCTTCTTTTAGGAGCTTCAGTGGTTCTGAAAACTTTTATTTGTTTGTTTGTTTTAGTAGATGTGGGGTCTTTCTGTGTTGCCCGGA	1	+	chr11:65208727-65208846	2
chr11:65206190-65209310	TTTCGTTTTTAATAAGACTTTCAAGAAATTTATTTTATTGGCCTTTTGAAAAAAGCAGCTTTAGATAAAGTAAGCAGTTCTGCTTTCATTTTATAATTTATTTCTACTTTTGTTTCATTA	1	+	chr11:65209116-65209235	1
chr11:65210200-65210710	CTCCGTCTCAAAAAAACCAAAAGACTTTATCTTATTTCCTATATGTTTGTGGTTTCAGTCCTGATGTATAATTTGACCCTAGTTAGAATGGTTATCTGAGGAAGTGGCCTGTACGATTTC	1	+	chr11:65210342-65210461	2
chr11:65210200-65210710	TAACGTATGATTATTTTTATAAATGTTCCATGGCAGTGGGAAGGGATTCTCTGTCACATTCCACATCTGGATCAGTTCCTCCCCATTTTGTTGGTCAAATCCGATCTGCCATATCCTGTG	1	+	chr11:65210499-65210618	2
chr11:65212600-65213110	GCTCGTGAAGGCAGAGGGAGGGAGAGCTGAAGGGCCAGCACCTTCTCACCTGTGGGCCCCCTCAGTGCTCGGTCCCAGAGCATGCAGGACTGTGCCTCGTGTTCAGTTTGCTGGTCTGAC	1	+	chr11:65212645-65212764	3
chr11:65212600-65213110	AGGCGCGGAGCCGCCGCAGGTGTTTCTTTTACTGAGTGCAGCCCATGGCCGCACTCAGGTTTTGCTTTTCACCTTCCCATCTGTGAAAGAGTGAGCAGGAAAAAGCAAAAGGCGCTGGTG	1	+	chr11:65212902-65213021	6
chr11:65250400-65250910	GAGCGAGACTCCTTCTCAAAAAAAGAAAAAAAAGAAAATAAAAATAGTTATGGTTTGTTTCAAAATACTCCAGGTAATGGGGGTTACAAAGAAAGAAGAAACACTTTCTTCCACCCTCTT	1	+	chr11:65250762-65250881	1
chr11:65278000-65278720	GGCCGAGTACTTCTGACTTCAGGAAATGGATGAAATTACCAGACTTAGGGGAAGGGAACAGTGTGGGGAAGAGATCTGGGAGGGTTCTCATTCATGGGTTGTTGATTTGGAAGACCAGAA	1	+	chr11:65278147-65278266	1
chr11:65278000-65278720	TTACGCCTCTGTTTTCCTATCTTTAATTGGGGACAGTGCTCTGTCAGTTTACTGTGACAAGCAAGAGTAGCCACAGTAGACCCACCTGGAAGCAACTAGAAATGACTTGGCTCTTGCTGC	1	+	chr11:65278293-65278412	1
chr11:65302590-65303910	GCCCGCCACAGCCCACAGTTCCCACTCATTTCTGCCCCACAGTCCATGCTGCTCCTGGCCCCAAAGCTGAACGAGGCCAACCTCAATGTGGAGCTGATGAAGCACTTTGCACGGCTACAG	1	+	chr11:65302656-65302775	3
chr11:65302590-65303910	ATCCGCTGCAACACCACAGTCTGCCTGGGCAAAATCGGCTCCTACCTCAGTGCTAGCGTGAGTGTCCTGCACAACTGCTGGAGCCCGGTCCCTGTCGCAGGACCACAGCCTCCTCCAGGG	1	+	chr11:65302797-65302916	5
chr11:65302590-65303910	GCACGCTGTTGGCCCCATATCTGGGTTCCCAGAGGAGGAGTGAGTTGGCCGAAGTCACACAGTCAGGAGGGATCTGGGATCTGAATCCAGGCGTGCTTGGCCCCATGGCCTGTGTGCATC	1	+	chr11:65302967-65303086	3
chr11:65302590-65303910	TGCCGTGCCCAGACAGTTAACAGGAATGAACGGTCAGCTGGGCAGGGAGGAAGGGAGCCTGTGTCCGAGCCCTGGGGACAGCTGCTGTTGTGGTCCCATGCCCTGAGGCAGTGTGGAACC	1	+	chr11:65303118-65303237	3
chr11:65302590-65303910	CATCGTAGACCAGACACAGGGTCCTTACCTCTGCCTTCAGCCGAGCCACTAGGGACCCGTTTGCACCGTCCCGGGTTGCGGGTGTCCTGGGCTTTGCTGCCACCCACAACCTCTACTCAA	1	+	chr11:65303416-65303535	6
chr11:65302590-65303910	GAACGACTGTGCCCAGAAGATCCTGCCTGTGCTCTGCGGTCTCACTGTAGATCCTGAGAAATCCGTGCGAGACCAGGTGAGGCACAGCTGGGCCTGGGCCCTGGGCTGGGGCTGTAGGGG	2	+	chr11:65303537-65303656	4
chr11:65302590-65303910	CCTCGTTACCCCACAGGCCTTCAAGGCCATTCGGAGCTTCCTGTCCAAATTGGAGTCTGTGTCGGAGGACCCGACCCAGCTGGAGGAAGTGGGTGAGTGGCTTACACTCGTGTTCCCTCT	1	+	chr11:65303714-65303833	5
chr11:65304600-65306520	GCACGTAGGCCTCATGGAGTGGCCATTGTAGGCCAGAGCCAGCAGCAGGCCCCATTCAACCCCAGCGGCCCCAGGGAGCAGGCTAGGCAGATGGTGCCTGGGGCATTCCCTGAACTTCCT	2	+	chr11:65304720-65304839	2
chr11:65304600-65306520	CACCGTCCCCCTTTCCCCTCCTCCAGTGCCCACCCAGCCATGGGGGTCAGCAAGGAGAGGCCACTCCTGGGTCTAGAACCAGACCAGTTCTGCTTGGGGGATGGGCTCAGGTTGGGCTGA	2	+	chr11:65304852-65304971	1
chr11:65304600-65306520	CAGCGTCCATTTAATAGATGGGAAACAGGGCCTGAGGAGCAAATGAGGAGGAAGGCAAAAGACAGTGGTGGGGCCCGTGGCTGGGATGATGCTGGGGCGGGCTCACTTGCCCTTTAGCAT	1	+	chr11:65305125-65305244	3
chr11:65304600-65306520	GGCCGAGTCTGTGCTGGCCCAGCAGGACGACTGGAGCACCGGGGGCCAAGTGAGCCGTGCTAGTCAGGTGAGCTGGGTCTGGTGGGGAGGTGTGTGTATGGGGCTCTTTCCTCCTTGGGC	2	+	chr11:65305285-65305404	4
chr11:65304600-65306520	TCCCGCTCTTCTACAGGTCAGCAACTCCGACCACAAATCCTCCAAATCCCCAGAGTCCGACTGGAGCAGCTGGGAAGCTGAGGGCTCCTGGGAACAGGGCTGGCAGGAGCCAAGCTCCCA	1	+	chr11:65305422-65305541	3
chr11:65304600-65306520	TGACGGTACACGGCTGGCCAGCGAGTATAACTGGGGTGGCCCAGAGTCCAGCGACAAGGGCGACCCCTTCGCTACCCTGTCTGCACGTCCCAGCACCCAGGTACCCAGCACAGGTCTGGC	2	+	chr11:65305554-65305673	7
chr11:65304600-65306520	TGGCGAGAGGGTAGAGATGGTGGACCTCAGCCAGAAGTGGGCCCCACTGCAGCCCACACTTCTCTTTACAGCCGAGGCCAGACTCTTGGGGTGAGGACAACTGGGAGGGCCTCGAGACTG	1	+	chr11:65305670-65305789	3
chr11:65304600-65306520	AGTCGTAAGTGCTTCCCCTGGGTGGGCTGAAGACTAGGGCTCCCCGACTAGCCCGCCCCTACAGGCCCCCGGCAGGCACTGGCTGGAGAGCTGAGACCGGGGCTCCCCTTCCTGACGCCA	2	+	chr11:65305792-65305911	6
chr11:65304600-65306520	GCCCGGAAGAAGCGCGAGGAGCGGCGGCGGGAGATGGAGGCCAAACGCGCCGAGAGGAAGGTGGCCAAGGGCCCCATGAAGCTGGGAGCCCGGAAGCTGGACTGAACCGTGGCGGTGGCC	2	+	chr11:65305933-65306052	12
chr11:65304600-65306520	TCCCGGCTGCGGAGAGCCCGCCCCACAGATGTATTTATTGTACAAACCATGTGAGCCCGGCCGGCCCAGCCAGGCCATCTCACGTGTACATAATCAGAGCCACAATAAATTCTATTTCAC	1	+	chr11:65306055-65306174	6
chr11:65304600-65306520	TGCCGGGCTCAGTCTAGCCCCTGGGAGGCGGCTGGGGTCTGGCGCCGCCCTGCGCAGCCCGCGCCCACGTCAGACGTGAACATCAATTTGCTTCGAAAGCCAAGGGTAAAGAGGCACGAT	2	+	chr11:65306183-65306302	11
chr11:65304600-65306520	CAGCGCCCGCCGGAGACCTTACAACCGCCCGCTAACCGGGGAGGGGGGCCGGTAGGGGCGCCTCGGGTCTCAAGGCGCCGGGAGGGTCTGCGGGCCCTGAAGGTCCCTGGGTCCGAGCCA	2	+	chr11:65306348-65306467	13
chr11:65309600-65309910	TCTCGTGCCTTGCCTTTCCCATGCCTAGGGAACTCCTACTTACGTTTCAGTCCAGTTCAACATTCACCTCCCCATTGCAATTAATCATTAGTCTATACCTTTCTTGGCACCCAGGACCCT	1	+	chr11:65309621-65309740	2
chr11:65313000-65314120	GGTCGTTATCACCCTCGCTTTCACTTGACATCCAGTTAAAAAACCCAGGAGGTCTAATATTTCTCCAATATCATCGTCTCATGGCCATCCTGAGCCCACCACTCATCCTGTCCACCACTG	1	+	chr11:65313007-65313126	3
chr11:65313000-65314120	CTCCGCCCTAAGTCTCTGCAACAGACCTCCCTCCACAATCAGCAGCAGGGAACGTTCTAAAACAAATGGCAAATCTTGTCACTCTTACACTTAAAATGCTGCAGGTGCCCTCTAACACCT	1	+	chr11:65313128-65313247	2
chr11:65313000-65314120	CCCCGGCCAGCCTCAGCCCCCATAGCCTGATCATTCCTTACAGTTCCCCAACACCCCACCCTCTGTCTCACCTCTGATCTGCCAGTGCCAACCCCTGTGCCTGCCATGCTGTTCCTCTCC	1	+	chr11:65313314-65313433	1
chr11:65313000-65314120	TCCCGCTGTGTCTCCAGGAAGCAGCCCAGCTCCATCCAGGCCCAGCACTGCATGCTACAGTCTGTCTTTCCTTCTCCAGTTTTCAATGAGTCCCAGCCCCCAGCCCCGCCTCTTGGCGTA	1	+	chr11:65313492-65313611	3
chr11:65313000-65314120	TATCGTCTGCCCTCATTCTTTGATATCTTTTTTCCTTCAAATTTAAGTAACATGCTTTGCAAACGCAGCTTCGAGCTCTACCCCGAGACCCTTCCTACGTGGAAATTCTAGTGGTGCCTT	1	+	chr11:65313640-65313759	5
chr11:65313000-65314120	GTTCGTTGAGAAAATGAGTGAGCAGAGTCACCTGGGGATGAATGAGCCACCTTCCACCCACTGTTTACAGACAGCGTGACCCGCTCCCCGGCTTCAGCGCGTAGGGGGCGGCGGAGGCCC	1	+	chr11:65313770-65313889	8
chr11:65313000-65314120	GCCCGGGGCGGGGGTGCTGGCGCTCACCCAAGCAACTGCGGCCGTCGGGCGCGGGCGCGTAGCCCTGGGCACAGGTGCAGCGGAAGGAGCCCGGGAGGTTCTCGCACCAGCCAGGCGAGC	2	+	chr11:65313886-65314005	14
chr11:65314390-65314720	GCACGGGAGGGAGAAGGAAGAGGACCCATCTGGGGACAACGCGGGTGGCCCGGCTCCCAGCGTCCACAGCAGGGACTTCCTCCCACACAGATCAACGAGGCTCCCGGACCCCAACCTCTG	2	+	chr11:65314394-65314513	7
chr11:65315390-65315920	CCACGCAGTAGCGGTGCTGGGGATGTGACCGGTAGCCGGGGTTGCAGTGGCAGGAGTAGTCAGGGGGGCCCGGCACGCACTCTCCGTGGCCACAGATGTTCTGGTTCAGTCGGCACTCAT	2	+	chr11:65315391-65315510	8
chr11:65315390-65315920	CTGCGGGCATGGCCAGGTCAAGCGGCAGAGCAGGGAGCGCTCACCTTCTGCCATATCCCCAGGGCAGACCTCAACACCCCAGTCACACCATGACCTCAGGTTCCTGTACGCCCATACTCC	1	+	chr11:65315517-65315636	4
chr11:65315390-65315920	AGCCGTATCACCCCACACCCAGGCCCGGATACTTCCATTCCCGGTTCACTCCAAGACCCTGACCCCACTCACCTCAAACCAAACCACATCCCCTCAGGGCCCCTCAGTCGTCCCAGTACT	1	+	chr11:65315724-65315843	4
chr11:65319000-65320720	GTCCGTGGTCACCCCTAAAAGGGAAGAAGATGGGGCCATGAAGTGTTGGGGCGGGAGAAGGGAGTCAGATCTGGGATCAGCAGCTGAGTATTTGCAGTTAGGGTCTCTGGGAGTTCAACA	1	+	chr11:65319022-65319141	2
chr11:65319000-65320720	TCACGGGTCAAGGGGTCAGGCCTAGGGGCTTGGCATGGGTCAGGGATCAGAAGGGGTCAGGCTAGACCTCTCTCTTCCTCTGTGTCCTCAGGTGGTGGAGCCTGGCTAGGGCTCTCCGGA	1	+	chr11:65319376-65319495	2
chr11:65319000-65320720	GCCCGTCAGGGTGCAGGAAAAGGGAAAAGTCACTCTCGCCCTGAATGGTGAGCGTCTGGTGGGAGGTGAGAATGTGGTATCCCTTCCCAGCTGGGCAGATCTCCTTGAACGCAGCTGCAG	1	+	chr11:65319515-65319634	4
chr11:65319000-65320720	CCCCGGGTAACCCTGACTCACCGGTGCCATCTGTTGGGCAGCGCTGACACCGCGCGCCCCAGGCCTTGCCGACACTGCAGCAGCAGAGCTGGCGGGTCAGGCGGGTGGTCAGTGGGTGCT	2	+	chr11:65319698-65319817	9
chr11:65319000-65320720	AGGCGGAAACACAGGCTCTTCTCCTCCGGTTTGTCTGCTGCAGGGGCCAGTGGGGGGCATGGGCATCTGAGCCTGCACATTGCCCACGTCCCTCTGCCCAGCTGCTGCAGACCTTGCCTC	2	+	chr11:65319841-65319960	3
chr11:65319000-65320720	CTCCGGCCCAGACAACCCTTGATCCCCCATGTGGTCTCTGACCCCATATGACCCTGAACTCATGTGACCCCTGAAACTTATGTGACCACTGACCCCATTGACTCCCGATTCTAGCTATCC	1	+	chr11:65319960-65320079	2
chr11:65319000-65320720	CCCCGGACCCTGCTGATCCCTGATCCTATTGGCTCTGGGCCTTGTTCCTCCTGCAGTCAACCCTTAACCCCACTCTGATCTCTTGCGATCTCTGATCCTTGCTCCCACCCATGCCTTGTG	1	+	chr11:65320180-65320299	2
chr11:65319000-65320720	GTACGGGAGGGGCCTAAACTATGGCCAGGTGGGCAGACACAGCGATAGGAGCCAGGGTTGTTGAGGCAGTCACCATGGCGACACACGCCCGGCATTGCGCACTCGTTGATGTCTGTGGTA	1	+	chr11:65320342-65320461	7
chr11:65319000-65320720	TCTCGCCCACCTTGGGACCCTCCCCACCCCCAGTGATGGCTGGCCTGCCCCTCCAGCCCACAGAATCTCCTAGCTGGCCATACCCTGGCAGTGGGTGCTGTTAAGCCTCTTGTAGCCCTG	2	+	chr11:65320552-65320671	1
chr11:65321000-65321910	CCCCGCCCCGGTGCCGCCTGTTAGGGTTGGGCCTTTTCCTCTTCCCCCGCCCCTCAGTTTTCTGCTATCCGAGTGAGTTGGGGCAGAGCAACCCTGAGAGAAGGAAAGGCAGATCCCGAC	1	+	chr11:65321037-65321156	6
chr11:65321000-65321910	CACCGGCTGCTTGGGCAGAGTGTCCTGAAAGCAGCGGCCCAGGGGCTTCTGGGTGGGCGGCCGGGGGTGCGAGGGCTTGGGGTGCGGCAGCAGGTGCTGGGAGGGGGCTGCGCTCTCGGC	2	+	chr11:65321169-65321288	8
chr11:65321000-65321910	CGGCGTTCGAGCTCTCAATGCGGTGCACCTGGACTGAGGCCTCGGGCGGGTGATGGACGCGCACATTCACCACGGGGGGCGGGGCCTGCACTGGGGGCGGGCGCGGTGGCCTCAGGGCTG	2	+	chr11:65321285-65321404	13
chr11:65321000-65321910	GCCCGCACCGCGCCGCGGGTCACCGCGCTGAGCTCCTCCAGGGCTGAACCTGCCCTGCCCTGGCCACCCTAGTGCCCACCCACTGGCGACCTTCCCGGGTTTGCCAGTTGCCTGGTACCT	2	+	chr11:65321404-65321523	9
chr11:65321000-65321910	TCCCGGGCCTAGGGGCACCAGGAAGGCTGCGTGCTGGGCAGGAGGCCCCTCCCCGGGCCCAGGAGGGTCAGCGATCACCTGGACGGCGTAGATGGCGTGCTTGCTGGCCACAGAGTCGCC	2	+	chr11:65321538-65321657	8
chr11:65321000-65321910	CTCCGGAGCCAGGGGCGGCAGCGCCCCTGTGGACAGGGCCCCTGTCCTGCTCAGGCCGGGGCCTGAGCCGCCGGTACCCCCACCGGCTCCTCCTGCGGGCACCTGGCAGAAGCGCCCAGT	2	+	chr11:65321658-65321777	9
chr11:65321000-65321910	GTCCGGGGGACACAGGCACTGGTTTCGCGAGGAGCACTGGCCGCCATTCATGCAGGGGAGAGGGCACACCACTGGGGAGAAGAGTGGGGTCAGGCCCTCACCCACATCCTGTCTCTTTCC	2	+	chr11:65321781-65321900	4
chr11:65332800-65335510	AAACGATGGACACTGAGAGTTGGGATTGGAAATGAGATGAAACTACCTTCACGCTTGATAAATCAGGGGGCCCTTCTGCCCTGCCACTCTTCCCCGCCTTTTGAGCACGGGAGAAATCTA	1	+	chr11:65333147-65333266	4
chr11:65332800-65335510	AGCCGGGAGCCCCAGCCCTGCCACTCCCAACTGGGTGACTGTGGATACATCTCTCACTACTCCAGGCCTCAGCCTCCTCATTTGCAAATTGGGAATGATGATAAGACCTAGCTGCCAGTG	1	+	chr11:65333305-65333424	1
chr11:65332800-65335510	AAGCGAAATACTTCATAAAGAGCTCTTAACACAGTGCCTGGCCCAAAGAAAACACACACACCAAGTTGAGTGTGATTATTTTTATTGTTGTATCATCCAGCCACTTCCTGTTTCACAGAA	1	+	chr11:65333439-65333558	1
chr11:65332800-65335510	TTACGTTTTTCAGAGGCCAGGCAACATGGCATAGGCCACTTGTTGCCATGTGAACCATCCCCACCAAATCAGCCAGCCCAGGGGGAGCTGTAATTGAGCTGTGCATGACTGAGCTGCTGT	1	+	chr11:65333661-65333780	1
chr11:65332800-65335510	CTGCGAATAGGTTTTACCACCAACACCTGTGAGCACCTTCTATGTCAAGGACTGTGAAGCATCTGAGATCTTACCCACTTGCAAGCTACCAAGGTAGCCCGTCAGGTTCAAGAATGCTGG	1	+	chr11:65334286-65334405	2
chr11:65332800-65335510	GATCGCTGTGCAGCAAACAGCATGAGCACCAGCATATTTCCGTTAGTTCCTTTTGACCCTAAGTCCCATGGGGGTGATGCTGATGGGCTCAGGCAAGTGTGGGCACACAGAGCGAATTAC	1	+	chr11:65334445-65334564	3
chr11:65347600-65347920	CCCGCCATGCAGGGCCCGTGCCTGTCCAAGTCCCAGTGAGGCTGCGGCTGAAGCCAAAGTCAGTGAAGGTGGTGCAGGCTGAGCTGAGCCTCACTCTTTCCGGGGTGCTGCTGCGGGAGG	2	+	chr11:65347601-65347720	5
chr11:65347600-65347920	GGCCGTGCCACGTGAGTGCCTACCTGCCCTCCTTGATCCTGGCCTGTGACCTCTGACTCCACCCTCACCTTTAACCTCTGCCTCCCAGGGACGATGACATGCAGAGTCTCGCAAGCCTCA	1	+	chr11:65347720-65347839	4
chr11:65351200-65352520	TGCCGGGCAGCCAGGTAGGGATGGGGGCCGCCGAGGGCCCAGTCTGCTGCTTCCCACTAACCTGGGGCTGAGCGAACGGCGGCTCTGCATGGACCCACCTGGTGGAATGGGATCGGGTGG	2	+	chr11:65351223-65351342	7
chr11:65351200-65352520	GGCCGCATGGAGCTGGACACCTCTAAGCTGATTTTCTGGGCTGACTTTGAGGTGTGGCTGCTGGTGACCTCTGATCTTGTCTGGGGGCCACTGACCTTTTAGGTGACCTTGGCAGATAAC	1	+	chr11:65351423-65351542	1
chr11:65351200-65352520	TACCGTGGCGTCCGCATCACCAACTTCACCACATCCTGGCGCAACGGCTTGGCCTTCTGTGCCATCCTGCACCGATTCTACCCAGACAAGATGTGAGCTGCCAGAGGGGTGGGAACGAAT	1	+	chr11:65351778-65351897	7
chr11:65351200-65352520	CCTCGCTAGACCCACTCAACATCAAGCAGAACAACAAGCAGGTGAGATGGGGTGGGGGACTGCCTGGAGGGAAGGAGGGTCTGGAGAGCCAGGCTCTCAGTGTCAGATTTGGAGAAAGTG	1	+	chr11:65351965-65352084	1
chr11:65351200-65352520	TGCCGGGCCCAGCAGTGGCTTCTGGAAGTTCTGCCACTTTTTACCCCTTTGGTCATTAAATTGTTTGTTTTCCTTATTTTCGTTTGTTTGTTTTAAAGCGTTTTTCCTCCCTTAGATGGT	1	+	chr11:65352088-65352207	3
chr11:65351200-65352520	TAACGGGGTGGACGGTGTGCCGTTGCTAAGCAACGCGAGGGCGGGCCTTGTTGCTGGATTTCCCTCGCTAGGAGGGGGCGGTGTTGCTAGGCAAAACCCGGGGTGCCAATCCCGGGGACC	2	+	chr11:65352229-65352348	10
chr11:65351200-65352520	CTCCGTGGGGCGGCACTGCAGCGTTGCCGGGTGGCGCGGGCCACCGCCGCCGCTGACCCCGAGTGCACCCTTCCCCTAGGCCTTCGATGGCTTCGCGGCTCTGGGCGTGTCGCGGCTGCT	2	+	chr11:65352351-65352470	16
chr11:65374000-65374910	GGGCGGGGAGGAAGAGGGGATAGTGAGTGGGCTCCGCCTCCAAGAATAAGGTCTGACAGAGAATAAGGAGCTGGGGGGCGGAGAGGGGCATGAGAGGTGAAGTTTCTTACACTGGATGGC	1	+	chr11:65374052-65374171	3
chr11:65374000-65374910	GCTCGGAACCGGGGAAAGGTGGGCGAATCCCCAGGCCCGACCTCGAAGACGTTTCTCCTCCGGTCAAGGCCGGGTGAGGCCTGCACGGTGATGCGGTGCTTGAAGTCTGGGATTTGGGTT	2	+	chr11:65374170-65374289	10
chr11:65374000-65374910	GAGCGGCACGATGGCTGTGAGACTGTGACCAGCCTCACTGCTTTCTTGAGCCCCTGGGTCTGGATAAGGAAAGCTACTCGTCTGAGTCGGAGATGCCCTGGCGCCGGCCGGCCCCGCCCA	2	+	chr11:65374376-65374495	8
chr11:65374000-65374910	TTTCGTGAACCCCACCCCTTCCCACTCCCAGACCGACATGCAAATACTTCCGCCAGAACCCGCCCACAGACAGAAAAAAAACACTCCTGGCTCCACCCCTCCCAGCCTTCATCTCACGGG	1	+	chr11:65374513-65374632	5
chr11:65374000-65374910	CAGCGCGGTGAGCACACAGGCCTGGCTCCACCCCCACCCCCGCAGCCAATGGCGGGGGACGCCCCGGGGCCCGGCCCTCACCGAGTGGCATGCTGATACGCTCGCCGCCGTCGCGCGCCC	2	+	chr11:65374660-65374779	15
chr11:65374000-65374910	GCCCGGAGCTTGCTGCGCTTGAATGTCCCGCGGCGGCGGCGCACGTGCGGTCGCTCGCGGTCCACCTGCTGCAGCAGCAGCGTCAGCTCGCGCTCGAACACCTCTAGCTCCCACTGGGCC	2	+	chr11:65374776-65374895	16
chr11:65393390-65394320	GTACGCACTGGCTGGGGCCGTGGGCTTCTTCACACATTACCTGCTGCCACAACTCCGCAAACAGCTGCCCTGGTTCTGCCTGTCACAGCCCGTGCTGAAGCCGCTGGAGTACAGCCAGTA	1	+	chr11:65393395-65393514	5
chr11:65393390-65394320	GTGCGCGGTGAGTGCCCACCCCTGATGGCCAGGCCTGGGCAGTGGCTCGGGCTGCAGCCTGGCTGGTGGGAGCTGTGGTCCTCTCGGCTCAGGAGTGCCAGCAGGGGGCACTCGCTGCCC	2	+	chr11:65393519-65393638	5
chr11:65393390-65394320	GTCCGTGTTGCCCGGCTGCGCTCTCCACCGACTCTTCTCCTCGTGCCCTGCTGTGCCCTTCCCTTGCCTGTGTTGCCCTGGTCCTGCCCTCCTTCCTGTCTGTGAGAAGACGGAAGAATT	1	+	chr11:65393673-65393792	6
chr11:65393390-65394320	TCTCGATTTGAGATATGAAGATCCATGTTTCTTGAGTTTTTCTTAAACGACAGAAGATTTTGCTTCCCAGACTAGCATCCCTCTGTGGCTACAACCAGCCTGAACCGAGGGGTCTGCCCT	1	+	chr11:65393927-65394046	3
chr11:65393390-65394320	TCACGGGCTCACTGTGCACTCAGGCCCTAGCCAGCCTGCTGTACGTAGGTGTTTGCGATTTCATCATTGGCCTTGTTTTAACAGACAGCAGAGCAGAGCACCTGCCATAAAGCAAGCCTC	1	+	chr11:65394062-65394181	3
chr11:65393390-65394320	CCTCGATGTGCTAAGTGCCATGTGGAGCCCTTGCCCTGCTGGGGCTCGCTGCTCCCATTTGAGCTGCCACAGATCAGCCCCTCCCCCCAGGGTCTCCGAGGAGTCAGGACCGCACAGCCT	2	+	chr11:65394178-65394297	4
chr11:65402790-65404310	TGGCGCAGCGCCATCCTCAGCAACACGCCCTCCCTGCTGGCGCTGCGCCATGTCCTGGATGATGCCTCCGACGAGTACAAGATCATCATGCTCAACCGGCGCCACCTCAGCTTCCGAGTC	2	+	chr11:65402794-65402913	10
chr11:65402790-65404310	GGCCGGCCCCACCTGCCCTAAGCCCTGCCCCAAACCCCCTTGGGCCGGCCCCCTGACCCTGGCGTGTGGCTCTCAGGTGAACCGGGAGTGCGTGCGCGGCCTGTGGGCCGGGCAGCAGCA	2	+	chr11:65402924-65403043	8
chr11:65402790-65404310	CTGCGCAACCGCAACCCCGAGCGTGGCAGCATCCAGAACGCCAAGCAGGCGCTTCGCAACATGATCAACTCCTCCTGTGACCAGCCGCTGGGCTACCCCATCTACGTGTCGCCTCTCACC	2	+	chr11:65403057-65403176	10
chr11:65402790-65404310	CCTCGCTGGCTGGCAGCCACCCCCAGCTACGGGCACTGTGGGGTGGCCCCATCAGCCTGGGTGCCATTGCCCACTGGCTCCTGCGCACCTGGGAGAGGTGAGGCCTCGGGAAGGGGTGAC	2	+	chr11:65403178-65403297	4
chr11:65402790-65404310	TGACGTGTGGCGCGGGAGGAAGCTGAGGTGCAGTACGTCCCTCCTGGGTCTCAGAGGGAGGACGTGCTGGAGCCAGGGCTTGAATCCCGAGAGATGACCCCCTCCCAGAGCTGACCTGCC	2	+	chr11:65403294-65403413	6
chr11:65402790-65404310	CAACGCACCCTCAAAAGACTCTGCAAAGTAGGTGGCAGCTTCTTAGAGGGGAGGATCCTGGGGCTCAGAGGTGTTAGATGACTTGTCCTGGGGCTGAGGACTCATGCTTGTGAGGCCTCT	1	+	chr11:65403476-65403595	1
chr11:65402790-65404310	AGCCGTGTCCCTCCTGATCCCTTTTCTACCTCTCCACCCCCAGGCTTCACAAGGGCTGTGGCGCCGGCTGCAATAGTGGCGGGAACGTGGATGATTCAGACTGTAGTGGGGGCGGTGGCC	1	+	chr11:65403602-65403721	6
chr11:65402790-65404310	CCCCGTGGCACACCCCACACCTGAGAACACGGCAGGTGAGCAGGCGAGGCTGGGCTGAACCCGTGGGTGAGGAGTGCAGCCCAGCTGAGGCCTCTGCTGTCTTATCTGTCTCCTACAGGC	2	+	chr11:65403744-65403863	4
chr11:65402790-65404310	GGCCGCGGTCCTCCCTGAGTGGCTCTGGTGATGGGCGGCCCCCACCTCTGCTGCAGTGGCCTCCCCCTCGGCTCCCTGGACCACCCCCTGCATCGCCTATCCCCACAGAGGGTCCCCGGA	2	+	chr11:65403901-65404020	6
chr11:65402790-65404310	TCACGGCCCCCTGGCCCGGGTCTCCTCAGTTCTGAGGGCCCCAGTGGAAAGTGGAGCCTGGGGGGCCGGAAGGGGCTGGGAGGATCTGACGGGGAGCCAGCCTCAGGGAGCCCCAAAGGA	2	+	chr11:65404023-65404142	4
chr11:65425390-65426120	CAACGCTGACTCTGCTAGACTCTGCTACTTACTAGCCACGTGAACCCAGGCAAGTTGGACACTATCTCCTACTTCAAAAGGGTCATGAGATTAAAATCAGGTAATCCAGTGAAGTGCCTG	1	+	chr11:65425435-65425554	2
chr11:65425390-65426120	TCACGGCACAGAGCCCAGCTGCCCTGATGCTGCCACCCCAGCTGTGTACCTGTATCTGGCAGGTACTGGAATTCCATGGGCTCACTGAGCTCCCGGTCGGAAGGCCGCCGCAGCTGCATG	2	+	chr11:65425709-65425828	5
chr11:65425390-65426120	ACACGCACAGGAGCCTGCAGGCTGGGGTCTGCGTAGGGAGGGGTCCGGAACACAATGGCCACTTGTCGGTGCACATCAGCTTGCGAAAAGGAGCCTCGGGCCTCCCAGCCTGGTCCCGTG	2	+	chr11:65425832-65425951	7
chr11:65425390-65426120	ATGCGGTGGCAGTGTGGGTCAGTGTGTCTAACCCTCCATGGTCTCCCCCTCAACTTCTGATGCTTGTCTTCTGATACATCACCCTTCGGCCCACCTGAGGCCCCCGAGGCACAGGAGGAA	1	+	chr11:65425980-65426099	3
chr11:703600-708720	AGTCGGGCTGGAGACGCAGGATGGGGTAGGCCTTGTGCTCTGAGCAACCCCAGCTCTGCCTCACAGGCAGGCAGGCCCGGTGCAAGAGTGGACTCTGGGTTCCTAAAGCAATAAATGCAA	1	+	chr11:703622-703741	3
chr11:703600-708720	CTTCGGAGGAGAGGTCAGGGCTAAGGCCGGGGATGAGACTGCAGGAGAGAGAGCAGCGGAGGGCCACATTCGGAGCCTCCGTCCACTCCAGTTTTATCAGCTTTTGCCTTTTGCACGGAG	1	+	chr11:703803-703922	6
chr11:703600-708720	CACCGCATTTTGTAAATAAAGAGATGTGTATGCCTCCCTGAATTCTCCTAATTATGGCCACCTCCCCCACCCCATCTCCAGTTCTCCTGCCCTGCAAGAGAGCACACCCCACTTGCCAGC	1	+	chr11:704088-704207	1
chr11:703600-708720	CCTCGCCCTCGGGCCCTGGCTGCCGGGCGCCTTCCGCTCGGTGGACTCCTGAGGGCAGGAGGCTGCGGGACTGTCCTGGGCCTCCACTGGGGCTCCCTCGGCTGGGGTGGCTGTGGCTGT	2	+	chr11:704226-704345	8
chr11:703600-708720	CTTCGTGGAAGCGGTGGGAGCACCCAGTTGTCCTGGGCCGACTTCCTTTGACCTGTCTGTGGCCCCCAGTGGCCACGGTGAGCTGCAGGACAGCCCTGAGGACCCACTTCACACACCAGC	2	+	chr11:704373-704492	4
chr11:703600-708720	CAGCGCCTGAGCGCCTCGGGCCACCTCCCTCACCAGCGCCTGCACTCGCAGAAGACCAGCTGGGCACACCTGCCATCTGGAGGACCCAGCCCACAAACCATGCAGACCAGGGAAGGACCC	2	+	chr11:704489-704608	5
chr11:703600-708720	CAGCGAGCACACAAAGGCAGTGGTCACCTGTTCCACAGGGAACGCCATGGCTCCAGGTGACCCGGAGTGGATGGGGCCCGAGAGGCCAGCCTGGACTGTCTCCTGAGGGCAGGCTCCGCA	2	+	chr11:704669-704788	5
chr11:703600-708720	AATCGTGTTGACAGGCACCCGTTTAGGAGTGGAGAGGGACCCCACCCCCCAGCTGTCCTCTCCAGCGCCTGTTTCCCACTTGGCCACTCCCAGCTCTGCCTCCAGGAAGGGTGAGGGCAC	2	+	chr11:704794-704913	3
chr11:703600-708720	GCACGGGTGCACCGAGGGGTTGGCGTGTGTGACCCTGAGCTCTGGGTCAGGGCAAGCTCATGCATGGAGCAGGATCACGGCAGGTTCCTGGAGATCAAACGGCAAAGGCTGTAAACCAGG	1	+	chr11:704910-705029	5
chr11:703600-708720	GCCCGAAGGAGGAGGGCCACTTCCTGCCAGCCCTCCACCGAGCTCACCTATGGCGCCTCCCCAGGAAGTGCTCCGGCCAGCCCAGGGTAAACACGCTAGCCCTGCCCCTCTGGGACCATA	2	+	chr11:705067-705186	5
chr11:703600-708720	GCCCGGGGACCCAGACTCTTGGCCACGCTCATTCCCACCCCTACCCAGGACCGGCAGCCGGAGCCTTGGGTCCCTGCATGGGCCTGGGGCGCCCTGTGCCCCTTCACCTCGTCCTCGTCC	2	+	chr11:705187-705306	7
chr11:703600-708720	AGCCGGTGCTACCCGCTGTGTCCACTGCACCCTGGCCCTGTTCTGAGCGGTCACAGCAGCTGGGGAGAAGGGCCATCCTGGAAGCCGGGCAGATGAGGACGGAACCAGACAGTCCCACTG	2	+	chr11:705323-705442	5
chr11:703600-708720	CCACGGGGCAGTGCAAGGAGAGAGGCATCCTGAGAGGGCCTGAGGTGTCCCCACCTCCCCTGACACCCCATCCCTCAGTGCCCAGGCTGGGCAGAAAGGGGGGCCTGGAGGAGCAGCTGC	2	+	chr11:705472-705591	1
chr11:703600-708720	CACCGAAGCCTCTGCCCCTGGGCCTGCGGTGGGCCCGGTAAGGGAAGTGACTCTGCCCCATGCCTGGGGCACCTGAGGGGTGCACCTGGCCCGGCGGAGGCTCTGACCTCCCCAGGGCTG	2	+	chr11:705657-705776	5
chr11:703600-708720	ATGCGCCAGCGCTGCCCCCGAAGTCCCATTGGCAGCGTTCCCCCGTCCCCCGGCCTGCTGGGGCGCAGCTAGGCCCTGCCCAAGGAAGAGCTCGAGGCCTCGCCCTGCTCATCCCGCGGA	2	+	chr11:705792-705911	11
chr11:703600-708720	AGGCGGCCCTGCGCCCCGCCTGTCCCCAGCGCCCCAGCTCTAGGGGCTAGGCCCGCGGAGGGGCACACCAGGCGGGTGTTGGGGAGGACGCAGAGGGCTGGGGCTGGAGCCCAGGCGGGG	2	+	chr11:705911-706030	9
chr11:703600-708720	GGGCGGGGCGGAGCTGGGTCCGAGGCCGGCGGGGGCGCCTCCATCCCACGCCCTCCTCCCCCGCGCGCCCGCCCGCTCTCGGGTGACTCCGCAACCTGTCGCTCAGGTTCCTCCTCTCCC	2	+	chr11:706035-706154	15
chr11:703600-708720	TCCCGGCCCCGCCCCGGCCCGGCCCCGCCGAGCGTCCCACCCGCCCGCGGGAGACCTGGCGCCCCGGCCGAGGCGCGAACAGACGGACGCACCGGCGAGCGCCGAGGGGACAGGCCGAGC	2	+	chr11:706151-706270	22
chr11:703600-708720	GAGCGCGGGGCGCCGGAGGCAGGTGAGCGCTGCGGACACGGGGGAGCGCGCCCGCCCGGGCCTCAGTTTACCCGGTGGCGATGGGACGCGGGGCTTCTGGTTCAGGACACCGGGACGAAC	2	+	chr11:706267-706386	17
chr11:703600-708720	GAACGCGGCGTCGCAGGGCGCGGGGCACTTGGAGGGCGGCCGGGCCGAGGGCGCGGGGCAAGGGGCTGGGGGCCTGGTCGAGTCCCCACCTCTCCTGGACGGGTCCTGCTGCAGCCCGGC	2	+	chr11:706383-706502	14
chr11:703600-708720	CCCCGTCGGTCCTGGGCGGCGGCCGGCGAGCAAGGATATTTTTAAGCCAGCGATGGGTGACTCACCTGCCCCGTCCTGCCCACTCCCAGCTCTGGGGCTTGGTGGGGGCAATCCCTGCGT	2	+	chr11:706507-706626	9
chr11:703600-708720	GTCCGGAGAGCGCTGGTGGTAGGGAGGCTTCTCCCGGTTCTGTGAGCAGCAGGACCCTCCCGAGGGCCTGACCGTGGAGGTAGCACTGCACACCCACTCCCTGTGGGCCGGAGCCAGGAG	2	+	chr11:706625-706744	6
chr11:703600-708720	TGTCGGAGCCCAGAAGGAAACCAGTGGCCGGGAAGCACCAGCTGGGTCAGTCTCCAGGTCAGGGTTGGGGGTGGGAGTTTCAGGGAGGAGGGGAGGCTGGGACAGGGGCTGCAGAGGCCC	2	+	chr11:706757-706876	2
chr11:703600-708720	GCACGCGAACTTCAGCCATCCTAGATTCCTGGTCCCTGCGTCCAGCTGCCTGGCGTTGCCCCTTGCTGCGGGGTGTCCCTGGTGGCAGGGGAGGGGGAGGCAGGGCCGGGCATGCCCGGA	2	+	chr11:706918-707037	7
chr11:703600-708720	CCCCGTGCTCAGTCCTGGGTCGGCTGTGCTGGGAGGCAGGCCCAGCTGGCGGCGGCCCCTCCCCTCGCGGCCCCTCCTCCCCTCGCGGCCCCTCCTGGGTCCCAGCCTCTCCCGGGCCTG	2	+	chr11:707054-707173	9
chr11:703600-708720	CACCGGGCCTTCTCCGCCTGCCTCGGTCTCCTTTCCCACCCTCAGCTTCCCCAGCTTATCCCTTCCTCCCTCAAGCCATAGCTTCCAAACAAGGACAGGGCCAGGGCCTGAGGGGCCTCC	2	+	chr11:707207-707326	3
chr11:703600-708720	CAGCGCCTATGAGGGCAGCCTGGAGCCCCTGTGACTCAGCTGACCCCTCCCCAAGGTCACTCAGCATGTGGAGCTGGAACTTGAACTTGGAGCCCGTCCCTCTACCCTCCTGCCCTGCTG	2	+	chr11:707345-707464	2
chr11:703600-708720	GCCCGACTGACCGGGCACCCCGCTCTGCCTCACTTCACACCGGGAAAATGACCACAGTACAAAGTGCAGCCTGGGCCTCCAGGGCTTCGTCCCCACCACCAGTGGGCCAAAGAAGCCTCC	2	+	chr11:707484-707603	5
chr11:703600-708720	GGGCGGGGCTCCCACAGGGCAGGAGGCAGCCCCATACCCATGTGCTTCAGACCCAGACACCACACCTGGACCCACCCCACTGCTGCCCGGCCCTGCCTGGGCCTGAGGTCCCCGATGCCC	2	+	chr11:707610-707729	3
chr11:703600-708720	AACCGAAGGCCAGGAACCTGGCCTTCCCCAGGGGGGTCGCGTGTCACAGCCCTCCATGTTTGCGTGCCCCCAGGCCTGAGTCTGCAAGGGTGCGTTGGTGTCTCGCCCAGGTGTGTGCCT	2	+	chr11:707737-707856	6
chr11:703600-708720	ACACGTGCCTGGCGCCCTTGGTGGAGCCCGCCAGGAATCCCATTAAGCAAACACTCAGGCTCGCCACTGAGCCCGTGAACATTCCAGACATTCTCCACGGATAGATGGATGGAGGAAGTG	1	+	chr11:707861-707980	6
chr11:703600-708720	CAGCGGCAGTGCCCCCGGGCCTCCCAGACCCTCCCACTAGGCCAGACCTGGTCAAACCAGAAAGTCCCGGGTGCTCCGAGCCACTCCCTTGACCCTCCATACCAACAGCAGTGGCTGGTG	2	+	chr11:708014-708133	4
chr11:703600-708720	CACCGTGGCAGACCCAAACTCTGAAGCCACAGGGGACAGCCCTGCAGCCCTGGCAGGAGGCAGATGGTGTGGACCTGTGGGGAGCTGATCACAGAGCCACAGAACAGCCAGGTCCCCACA	2	+	chr11:708139-708258	1
chr11:703600-708720	CCCCGGGAAGCCCCTAGGGTCCAGCCCAAATCAGACCCACCTGTCTGCCCTGGCGGCTGGGCCTTAGTTTCCCCAAAATGCTCGGGGAAGAGGTCAGCACTAGGAGCCCAGAGACAGGCT	2	+	chr11:708318-708437	3
chr11:703600-708720	CCTCGTTGGAGGGGCAGTGATACTGTGTGTTGGGGCCACTGGACTGGCTCCCAGTCTCAGCCCCCACCACACCTGCCCTCCAGTCCCTCCCCTAGGCTTGGCTGCTGCCAGGGGTTCTGC	2	+	chr11:708492-708611	1
chr11:709200-709910	TCGGGCAGGGGCTCTGCCCCCCAAGGGACCCCCACCCAGGCCAGGCCAGTCAGGGATCTGGCCCAGGGAAGGAGGGGAGGAACCAGCCAGGCCGGAGGAAGTGTCAGCGCAGCCCTTCTG	2	+	chr11:709201-709320	3
chr11:709200-709910	GACCGGGGCCACACTGAGGTCTGCCCTTCTCCCGCTGGCCGCCACCCAAGACACCATGAGCCAGTCCGGGGCCGTGAGCTGCTGCCCGGGTGCCACCAAGTGAGCCCTCCCACCCATCCC	2	+	chr11:709353-709472	6
chr11:709200-709910	TCCCGAATACCCCACCCTCACCCTCTGAACAGTCCCCAGGGAGGGGTGCAGTTTGGCCCTGCCCTGACAGCCCCTCCCCTGCAGTGGCAGCCTGGGCCGGTCCGACGGTGTGGCCAAGAT	2	+	chr11:709469-709588	4
chr11:709200-709910	GAACGGGCTGGACGTCACAGGGGAGAAATGGGCACTGCATCCAGGTGGGGGACAGCTGCTCCTGCCCCACAGCTGTGCCTGGTCTGGCCCAGGGGATCTCCGGGTGCCCAGGGAGGCCTC	2	+	chr11:709624-709743	3
chr11:709200-709910	TTCCGAAAGCTCCTGGCCACTGGATCCCCTCCCCCACACCCGTAAGGGGAGAGGCCTTTACTAATAATTCAGGGAGCATCAATATTGATTCCGCTGCACTCATTGCTGTAACCTGATCAC	1	+	chr11:709760-709879	3
chr11:726600-727910	GCCCGCCCCCAGGATCGTGGAGAACCTGGGCATCCTGACCGGGCCGCAGCTCTTCTCCCTCAACAAGGAGGAGCTGAAGAAAGTGTGCGGCGAGGAGGGCGTCCGCGTGTACAGCCAGCT	2	+	chr11:726607-726726	9
chr11:726600-727910	GCCCGCCTGCGCTCCGGCGCCACGCCCCTCCTGCCCCTGCGCCCTCCTCTCCCCCGCCCGTTCCTGGGGTCGCAGAGCAAGGGGGAGGCCGGCACCCAGACACGTGGGACCCCCGGCTGA	2	+	chr11:726756-726875	12
chr11:726600-727910	GGTCGGAGCTGGAAGAACTCATGAACAAGTTTCATTCCATGAATCAGAGGAGGGGGGAGGACAGCTAGGCCCAGCTGCCTTGGGCTGGGGCCTGCGGAGGGGAAGCCCACCCACAATGCA	1	+	chr11:726914-727033	2
chr11:726600-727910	ACACGGAGGGGGTGTGGTGCTGGCTAGAGGTCCCTGCCCCTGTCTGGAGGCACAACGCCCATCCTTAGGCCAAACAGTACCCAAGGCCTCAGCCCACACCAAGACTAATCTCAGCCAAAC	1	+	chr11:727075-727194	2
chr11:726600-727910	CCTCGCACACACGCAGAGTTCTGCTCCCTGAGGGGGGCCCGGGAGGGGCTCCAGCAGGAGGCCGTGGGTGCCATTCGGGGGAAAGTGGGGGAACGACACACACTTCACCTGCAAGGGCCG	2	+	chr11:727390-727509	7
chr11:726600-727910	CAACGCAGGGGACACCGTGCCGGCTTCAGACACTCCCAGCGCCCACTCTTACAGGCCCAGGACTGGAGCTTTCTCTGGCCAAGTTTCAGGCCAATGATCCCCGCATGGTGTTGGGGGTGC	1	+	chr11:727511-727630	5
chr11:726600-727910	AGCCGTGTGTCTCAGTTCTCTGGGAGTCGGAGTGGGTCCTGGAGCCCCCGGAAACTGCACCTTTTCTAAGCAGTGCCGGGCAGAGGGCTGGCCGTCCGCCAGGCTGCTCTGCCCCTGAGC	2	+	chr11:727727-727846	6
chr11:728400-728910	GGTCGGGGCAGCAGGGATTGTCTGGTGCCCTCTGAGCCACGACCCGGGCTTGATGGCCACCACCACTCCTCCAGGCCCCCGGAAGAGGCCCCCCCACCCTGTCAGATGGACCCTGCAGTG	2	+	chr11:728480-728599	4
chr11:728400-728910	CACCGGCCCTCCTCCCTGCAACCTGCAGCTCCCGCTGCCTGCTGAGCCACCACCTCAGGACGGGGATAGGCACCGGGGCTATATCTGCTCCAAAAGGGGCCTCTGTGGGCCCCAGGATGC	2	+	chr11:728639-728758	4
chr11:763800-764110	GGGCGCCTCCTTCCGCAACACGGGCGAGATCAAAGCACTGGCCGGCTGTGACTTCCTCACCATCTCACCCAAGCTCCTGGGAGAGCTGCTGCAGGACAACGCCAAGCTGGTGCCTGTGCT	2	+	chr11:763811-763930	6
chr11:763800-764110	AGGCGGGTGAGGCCCCACTGCCCAGCTGTGGCTCCTGCTCGGGCAAGGCCAGCACTGCCGTGCCACGCTGCCCTGTGGGTGATCCCTCCCACCTGTGGGGCGAGCTCATCTTGGGAGACA	2	+	chr11:763939-764058	5
chr11:764600-765310	GGCCGTGGCCCCCACACAGAGTGCAGACCCCACAAGGGCCTCCCTCCTTCCACATGGTGCCTTGTGAGGCTTCAAGGTGCAGAAGGTAGGGTGGGGAGACACAGCTCGTGCTCTGTTTGT	1	+	chr11:764687-764806	2
chr11:764600-765310	CTCCGTCCCCTTTGTCCCCTAAGCATCACCTGCCCCAGCTGTGATGGGCTGTAACCTAGGTTAGGACTCAGAGATGGGGTCGGGGTCAGGGTACCCCAGACACAACCCACCGCCTGGGCC	1	+	chr11:765033-765152	3
chr11:781800-783110	CCTCGACGTGGCCCAGACAGGGCCCTTTCCCAGCGGGGTCTCAGCCAGGTTCCCCTTTCACCAAGGCTGGGCTGGGTGGAGTCTGGATAGTTAGACCCCAGCACCTGTGAGTCACGCAGA	2	+	chr11:781863-781982	4
chr11:781800-783110	AGCCGCTAAGACGCAGGGAGGCTGGGCCAGGGCTGGGGCACGAGGGTACCTTCACCTGGGCGTCAGAAGCACTTGAGAGGACAGGGGCTGCTGGCTCTATGTCTGCCCCCCTAGGCTGGC	2	+	chr11:782013-782132	4
chr11:781800-783110	AGACGTCAGACGTGGTACATGCCGGCCTCTGTGGCCTGGAGGGGCTTGCAACAAGGAGGCAGGCCCTGTCCCAAGCTGGCCTAGCCTAGTGTCCAGGACATGGAGGACAGGGTGCAGCAG	2	+	chr11:782146-782265	3
chr11:781800-783110	CCCCGGGGAGGGGTGGGGCCGTTCCCTCCCAAGCACACTTCTGGAGCTGCTGCAGTCGGGGGTGACCCTAACCTACCTTGTGCCTTCCTTCCCATGTGCCGGGGCGGGTCCCACACACCT	2	+	chr11:782266-782385	5
chr11:781800-783110	CCCCGACTGGCTCCCACCTGGGGCACGCAGTTGGGCAACCCAGGCCCTGCTCTGCCCGTCGAGCCTCCAGGGCAAGTGCAAGCTCAGCCTGGGCCTGGAGACGGCGGATCGGAGCGTGTC	2	+	chr11:782394-782513	8
chr11:781800-783110	CACCGAAAGGCAAGGAGCCCTCCCTGGGACGAGGGAGACACCCAAGAGTCAGGCCGGGACCTGCAGCGGACCGGGGTGGGAGTCTGCAGCAGAAAGTGCCCCCATGGGCCTTGCTCACTG	2	+	chr11:782533-782652	5
chr11:781800-783110	TTCCGCCTGGGACCCTGCCCGTGTCCAGGGGAGGGCCCGGAGGTGATCAGCAGCCTCACCAAGAATGCACTAGGGTGGGAGTCCCGGGAGAGGAGTCGCACCCTCTCAGCAGTGGGGAGG	2	+	chr11:782671-782790	5
chr11:781800-783110	CCCCGTTCTGCACTGGGTGATAAATACTACGTGCACCCTAGGAAGCCACGTGTGTCACTGGCTGCTAACACGAGGATGGGGGACTTGAGATGCTGGTGCAGGTTCCCAGCAAGGCTCAGA	1	+	chr11:782832-782951	4
chr11:781800-783110	CTGCGGGTCTCCAGGGAGTTCCCGCAGAGCCTGGGGGGCACAGCCTGCCTCAGACAGTCCCCGGACCCCAGACCCGTGGACACCTCTGTCCCCAGAGATGATGCTGCGCGTTGGAGCTTT	2	+	chr11:782953-783072	6
chr11:832800-833120	CGGCCTCCGCAGTGCCAGGTCGACCCCCAGCGCCTACACCCACGCGGGTTCAGACCTGCCGAGCGCCCGCCGCCGCGGGAGGGGCTTGAGGCCGGGGCGGGGCCGGGGCGGGGCGGGGCG	2	+	chr11:832801-832920	18
chr11:832800-833120	GGGCGTCCCCCTCGTAGGCTCCGGGCCGCGCATTCTCAGCGCTGGGAGCCGCCGCCCCCGCAGCTGCTGCCGCCGCCGCCAGGGCCCGGACTCGGACGCGTGGTAGGTGAGTGCGCGGCC	2	+	chr11:832921-833040	18
chr11:854000-857520	CAGCGACACTCTTCCCCTAATGGAAGTGGAGGTCCCGGGGCGGAGGGGAGAGGACGGGGCCTGCTCTTCCCGCCTGTCAGGGATGGAGGCAGCCGAGCTATTTAGCAAGGTGCCACCACG	2	+	chr11:854049-854168	7
chr11:854000-857520	TCCCGCCCTCCTGGCCTCGGCTCCTTCCAGACGCTGCTCCCCAGGGTGGGTGCTGCTCCCCTTTCTCTTCACCCGCAGCACCAGGAGCTTGGTGGAAGCTCCGGCCGTCTCCGCACTGTA	2	+	chr11:854180-854299	7
chr11:854000-857520	GACCGGGTGGGGGTTGGAGTCCCACCTGCCAGTGCGGGACGCCGGGCAGGTTCTGCCCTCCTTGAGGCCTCATTTTCCCATCTGCACCATGTGGGGCGGTAGAGGGTGAGGTCCCCATAT	2	+	chr11:854320-854439	5
chr11:854000-857520	GCTCGGGGGTTGAATGGAAATGTGGGAGGCCTCTCAGTTCCCCACCACCTGCGCTGATCCCCGGGGAGACCCCCCAGGTGGGCAGTGTGAGTCTCGGAGCCAGGTGGTCCAGGGCCCCAG	2	+	chr11:854449-854568	4
chr11:854000-857520	GCACGGGGGCTGTCCTGGCTCTGCGCTGCCTGGGCTGTCAACCCTGGAGGTGTGGGGGCCCCTCAGCCTCACTGCCCACTCTCTGTTGTTCCAAAGGAAAGTCCTGGCTGCGCTTGAGGC	2	+	chr11:854578-854697	3
chr11:854000-857520	AGACGATGTCTGGCAGATGGCATGGCCGGCCTGCCTGGCGCTGGCCTCTGGGCAGCACAGTGTCCCCAAGGGTGGCAGAGGGCTCTGCCTTCAGCTCCCAGGCCTCTCTTTGAGGAGTTT	2	+	chr11:854781-854900	3
chr11:854000-857520	GTTCGGAAACAATCCGTTTCTGAACAAAGGCCCTGACGCTGGCAACCACAGCGTGTCTGAGCCTTGGGGAGTGTGTGGCTCCCTGTGGGTGGGGAGCAGCAGCGGTCGGTCGGGGGACAC	1	+	chr11:854930-855049	7
chr11:854000-857520	CCACGGGGCCTCTGCAGGTTCCAGGTCCCAGCTGGCGGCAGGGCAGGCAGGCCGGGCCTCTGTGTGGAGAGGGCTGTCTCTGGGGGCAGAGATGTGGCATTGGCAGCCCAGGGCTGCAGG	2	+	chr11:855134-855253	3
chr11:854000-857520	CCACGCAGGGGGACGGGAGTGAGCGTGGGGGACCTGGGCTTCCAGCCGCGCTTGTGCGATGTGAGCCGTGGTCCTGGCCTGATGACGGCAGGCCACCTCCTTGCTGTTCCCACGCAGCCC	2	+	chr11:855278-855397	9
chr11:854000-857520	CCCCGCTGGGTCACAGTCTCCTCCTGGATTCCTGTGCCTCCAGCAAACTCCTACCCACCCTGCAGGAGCCAGCATTGGCACCCTGGGCAGGTGCCCACTGACGAGGGCTGTTCTGCTCTC	2	+	chr11:855412-855531	2
chr11:854000-857520	GAACGGAGGACAGATGGGGATGTGGAAACAGGACGTCGCTCAGGGCCCACAGCTTTAAGGAAACAAATCACAGCGAGCCACACAGATTGTAAGTGGACAGACTTGTCATCCCTGGAAACC	1	+	chr11:855641-855760	4
chr11:854000-857520	TGACGGGGACGTTCCCGCCAGCCCAGAGGGTCCTGAGGCTGTGCTGGCTGCTAGCATCCCTGTGTCTGGACAGAGCCCTGGCCCCTGCAGGGACCCAGCCCCCCATCCTATTCCAAGGAC	2	+	chr11:855774-855893	3
chr11:854000-857520	GGACGTGGCTGGCAGCCCAGCCATCTGCCACAAAGCCGCATGGCCAGAGGGGCAGTGGGCTGAGGGCTGAGAGCTGGCCAGCGTGGCCCCCGTGGGCCCGGAGGGAGCATACTCGATGGA	2	+	chr11:855890-856009	6
chr11:854000-857520	GGCCGTCCCGCAGCACCTGCCCAAGAGGCTCAGGTGGGCTGTCCAGACTGGAAAAGAAGGGCAGAGCAGAGAATGCATGGGCCTCAGCAGCACCTGCACACGCCCAGCGCTGGGGGACGG	2	+	chr11:856056-856175	5
chr11:854000-857520	CCCCGAGCCTCTTGGGTGGGTGCTGAGGGACGGCCCTCCAAGCCTTTTGGGCTCCTAATCTTGGGCAGAGCCATCAGTTGCTGCTGAAGATCAGGGTGAGCGAGTGTCTGATGGACTGAG	1	+	chr11:856178-856297	3
chr11:854000-857520	GGACGGACATTGGCCAGAGATGGTCTCACGCAGGTCCTGGGGACAGGTTCTGGGCAGTGGACAGTGTGAGCTGATGTCTGGGAGAAGGACAGGCCCCAGGCACCGCTGACTGGAGGTGAA	1	+	chr11:856316-856435	3
chr11:854000-857520	GGACGGAGCCCCTCTCCTGGGCTGTTCCCCCAGCTGCCATCATTCCTAGGGTTCCTCTCCCCAGCTGTCATGGGGCGGGGTCAACCTCCCACCTGAGCTTGTGTCTGGCCTGCGGCGGGG	2	+	chr11:856444-856563	4
chr11:854000-857520	GAGCGTGTGGGGAGGGAGCTCCTCTGGTTTCCGGGTCCAGGCCCAGATGCTGGGTGGGACCCTGGGAGGGTGCGCAGGCTGCCAGCCACACCCCTAGCTGCTCCCCATCTGGCTGCATTT	2	+	chr11:856608-856727	3
chr11:854000-857520	TTGCGCTTTGAGGCTATAATTTTCCTGCCAAAATGTTTTAAAAGCTGCATATGCAGAAACACTTTCAAAATTGCAGGTAATTTTATTAACCACGTGCACGCATTTTATCTGTGTGGGTCT	1	+	chr11:856815-856934	3
chr11:854000-857520	GCACGCTGGGGCCTCGGGGCCCGGGGGACGCCAGGTTGCAGGGCGGTAACGCGCGCGTGTGGCCACGTGTGATGGTGTGAGGCGTCTGTGGCAACGTGGGCTGTTGTCTGTCACAGTGTG	2	+	chr11:856939-857058	12
chr11:854000-857520	GACCGAGCCCGTCTGGTGACAGTGGGTGTCTCTTTCCTGCCGTCTCCGGTGGAGGTGAGGATGTTTCGTGGAGTGTTAATTAGGGAAATCAGTTCCCACCAGGGCTGGGGCAGTTGTGGG	1	+	chr11:857062-857181	5
chr11:854000-857520	GAACGGGGTTTCCCACACCTGGCATGGCACCAGTCACTCTGCACATGTCCTCCCTGTGTCCTTCGACACATCCCCATGGGGCGAGGGGAGCTTGGAACAGCTCATTTTCCTGATGACAGG	1	+	chr11:857231-857350	3
chr11:875400-877520	CCCCGGGTGTGGAGAAGACCTGGCTCCTCGTCACTGGCTATCGGAGAGCGCTGGGGTGTTAGGAGAACACGGTGAGCATGAGGCCGGGGATCGGGGCTGGGGTTGCTGAAACTCTTAGCG	2	+	chr11:875500-875619	8
chr11:875400-877520	GGCCGAGGGAGTCAAGTCCTGGGGTGGCCATGAGGGGCTCGCCACACCATTCTATGCACTTCTATGCTTGAAGATTCTCACAGTAAAAGATTCACAAGACAGAGGAGGAAAACGCCTAGG	1	+	chr11:875628-875747	3
chr11:875400-877520	CACCGAGTCGTGGCAGCAAAAGACGCCACGGCAGTGATGAGGACCACGTGCCTAAGATTCAATCCCTGCTGCTGCCGGCCTCCCAGACGTCCCCTGGCGGGTGACAGACAGGATGAAGGA	1	+	chr11:875750-875869	8
chr11:875400-877520	GAACGATGGGCTCCACTCTGCAGAGGACACAGTATAGGCTGGAGGAGCGAGGAGGCTGGGACTGGATGACTGGCTGGTGTGGGTGGCAGGCGCCGCATTGCTTGGCGGTGCACGTGGTGT	2	+	chr11:875868-875987	6
chr11:875400-877520	GGGCGGTCGCAGCTAATAAGTGAGATTTCAGCTAGAAAAGCAGACATCTGGTGCCAACACAAGGCGAGAACAGAGGGTGAGGAGAGGCGTCTGAGCTGATGTCGCCAGAGCTCAGCAGGA	1	+	chr11:876025-876144	5
chr11:875400-877520	AGCCGGCACAGGTGCAAGGACAGATAAGCCTCGAGAAAGGGCCAGGGAGAAGAGCCCCAGCTTCTAGAACAGATAGGGAGGACCCACAGGACACCCCACAACGGGTGGCCCATCTCACCC	1	+	chr11:876144-876263	3
chr11:875400-877520	GCACGTTGCAGGCAGTGAGCCCTTGGGCTGGATTTGGTGTCCAGAGTGGATGACACCTGTCCAGGGCAGGACCACAGGGTGCAGATGAACAGTGCAGCTGAGAGGGAGGTCGGGGCTCAG	1	+	chr11:876267-876386	2
chr11:875400-877520	CTGCGAACACGGCCCCTCCACCGTGCAGACATTCAGGCGGAGGCAGGAGTGCCGTCCACTCGTAGACGGGACTCTGGCACAGTTGAGAGCCAGGAACCTACCCAGGGAAGACACTGGTGG	2	+	chr11:876443-876562	7
chr11:875400-877520	GGGCGTGCCCTCCCTGCTGTACCCTTGAGGCAGGAGCCATGGCTGTGCAGCGTCAGCACTCTCTCGGCCGGCTCGGCAGCTGTGAGGATGCACGTGTGAGCGAGTCTTGGCAGCCGTTTA	2	+	chr11:876639-876758	8
chr11:875400-877520	TTGCGGGAGGTGGCCCTGCTGAGCTGGCATCTGTGCCGCTGCCCTGGCCAAGGTCTCTAGGCAGGGACAGACAGGGCAAGAGCTACTGGCCACCCAGGATGGGACGTGGGGACGGGCACT	2	+	chr11:876771-876890	4
chr11:875400-877520	CTTCGGGTGGGCGAGGAGGGCAGATGAGGGGACTTCTCAGCTGGGAGTGAGGACCCAGAAGCAGTGCCTTTCTTTCCTGACTGGGTGCACACAGACCCCAACTTGTGCAAAGCTGGGGGG	1	+	chr11:877023-877142	2
chr11:875400-877520	ACACGCTCACATACACACCTTTGTAATCAGAATTCCTTGGCCCCAAACCCCCTAGCCAATTCTCAGAACAATCATGGGTGGGTGCAACTGCCCACGGGAAGCTGCTGAAGGCTTTGGTTG	1	+	chr11:877163-877282	2
chr11:887400-890510	CATCGTCCACCTGGCGAGAGGCTGGTCTTCTCGCTCCTTTGTGGTGTCTTCTGATGCACCCACATCCTGGTCCGAGTTGTCTGTGTCTGTCACTCCTTCCTCTCACGTGCTCCACGGTTC	1	+	chr11:887416-887535	6
chr11:887400-890510	AGCCGCAGCTTCTACTCTGCAGGGGCCTGTCCCACAGTCCAACCCCTCCCCTGTGCCCATGATGCCCTTCCAAGCACCCCGTCCCGCTTCACACGCTGCTATCAGACATGTGGGGTCCTG	2	+	chr11:887633-887752	4
chr11:887400-890510	TGCCGTGAGCCGGGCTCGTGTGCCTCCCCCACATCCACGGTGCTGCAACGCCCCTGTCCCTCTCGTGGGCGCCATGCCCTCCACCACCTCATGGCCTTGGCCACACCAGGCACTCCTGGC	2	+	chr11:887751-887870	7
chr11:887400-890510	CCACGTGTCCAGGATCTGGTTCCCACCAGCTACAGAATGTGGCACAGAAACCACGAATGCTCCCCATGCGTCCACCAGAAATGCAGCTCCACGACATCCCCAAGCAGGAAGGGGCAGTCC	1	+	chr11:887909-888028	4
chr11:887400-890510	CCACGCCCCTCAGTGCAGCATGCTGACATGTGACATGCCTGTGGCACAGCTTGCATTTTCCCTTCGGGGCTCACGCAGCCACCCACTGACCCAACAACTTTGCTACAGCTGGGCACCAAC	1	+	chr11:888051-888170	3
chr11:887400-890510	CCACGGCCGCAGGCTAAGAACGGTCCTCACGCTTTCAAGGGTGGTAACACAACACGAGGGAACAAAGCAGGCCCCATTCAGAGGCGGAAGCAGCTCACGGTGGTGATCAGTGGGAGAAAG	1	+	chr11:888170-888289	7
chr11:887400-890510	CCCCGGTCCTGCCAACCCCCACCTGGTGCTGGCCCTGAGGACCACCCGGGAATGTGGACCTCCTCCTACTTGCAAGAAACACTGCAAAAGGGCCACTGCCAGGTGTCCTCCCCAGCCTGT	2	+	chr11:888313-888432	2
chr11:887400-890510	ATGCGAGAGCCGGCAGCAGAGCCATCTGTCTCCGTGCCCCGTGGCACCTGGACAAGAGGGGATCACCACGGCTGAGCAATGAGGTAACAGCTTGTCACGGATTAGACGCAGCGTGACTTC	1	+	chr11:888450-888569	8
chr11:887400-890510	TTCCGATGAACAGGAATTACTGCTCACACCGAAAACACCATGTTCTGCATTCATTTCTGAGGAACGAAAGCCCCGGGAGGAAGGAAAGAAGGAAAAGGAGCTCATCACAGCCAGCTGCCG	1	+	chr11:888567-888686	5
chr11:887400-890510	CATCGCCATGTCGTGGGTGGGCCCCATGCAGGCAGCGGCATGCAAGTTGAGTGCCCACTCGGCCTCGACTGGACCCCGGGCCCACACCAACGCCAGTGCCTGCCCACTCGGCCTCGACTG	2	+	chr11:888694-888813	9
chr11:887400-890510	CCCCGGGCCCACACCAATGCCAGTGCCTGCCCACTCGGCCTCGACTGGACTCCGGGCCCACACCAACGCCAGTGCCTGCCCACTTGGCCTCGATTGGACCCCGGGGCCCACAGCAACGCC	2	+	chr11:888816-888935	8
chr11:887400-890510	AGACGGCTGGACGCGCTCTGCTCTTCCCGGGCTGCCCCTGCTCAGGCTTTGTGCTGAGACAGGCCGCTCTGTGCCCCAGGGCCCTGGGGGTGCACTGCCCAGCTGGCTGCCTCACACTGA	2	+	chr11:888953-889072	5
chr11:887400-890510	CCACGTGGACCCCACAGCTGCCAGAGGCCGGGGCGGCTGCGGCCTCCAGAACAGCGTCCTCCCAGATCCGAGGGGAGACGGTGACACGAGTGAGCCCACAGTCTCCTGCCATGTACCCAC	2	+	chr11:889109-889228	8
chr11:887400-890510	CACCGTCCCTCCAGCACAGCACGACTCTCACGTTCTACCTGCGAACTCCCTGAAACCCCCACCCACCCACCTTGGTCCTGACACTGGGCCCACGTGGCAGATGCCCCCTCTTCCCTCGGC	2	+	chr11:889228-889347	6
chr11:887400-890510	GGCCGACCAGCTGCCATCTCTGGGTGACATCTGCATCACTGTAGTTGACGCCAGGCAAAAGGAACGTCGGCTCCACGTCAACCCCTCCCGCCGCCATCTGCTGGGGTGGGCCCATCTCTT	1	+	chr11:889345-889464	7
chr11:887400-890510	AGGCGTGGGCTTGGCCTATGGTCCCTAGTCCCTGCCAGCCACACCGCCTGGCCCTATAGTTGCCACCTGCAGAGCCAGGCCCCACAGCAGCCCTGAGGGAATGCCAGTCCCCAACCCTAA	2	+	chr11:889609-889728	2
chr11:887400-890510	CAGCGGCCACAGCTGTTCCTCCACCCACAGCTCCCCTCCCCCTCTGCCCACCTGTCAGAGATTTCTGAACCCGCTCCCCATGGCCTTGGGTCGCCTGGCCCCTGTCTGCTGCTGCTGGCA	2	+	chr11:889854-889973	3
chr11:887400-890510	CCTCGCCCCCTCACGATGGCTGCTCTACTGTTCTCAGCCTGCAGGCCTAGCCCGCTCCCCATGGCCTTGGGTCCCCTGGCCCCTGTCTGCTGCTGCTGGCGTCCTCGCCCCCTCACGATG	2	+	chr11:889975-890094	6
chr11:887400-890510	GCCCGCTCCCTGACTGGCCGGTTAGCACCCTTTGGCCCTTTGGGGCCTGACCTCAGCCTGGACCTCGGCCCGTCCACACCGCACGGGGTGCCTACGGTCCCCCACAGAGGCCTCAACACA	2	+	chr11:890127-890246	7
chr11:887400-890510	GCACGCGGCCTGCCCCATCCCCTGAGGCTGCGGGCAAGAGGCAGGTGGGCGACGGGAGCAGGGGCCTCTGTGCAAACGTGCTTGCTGGGGATACGGTGACGGCGCCCCCATGCGTCACCT	2	+	chr11:890255-890374	10
chr11:896800-899320	ACACGAGGCTGTCTCAGCACCTCCAGCCTCCACCCCAGACAAGAGGCTATCTCCTGAGGAGCCTCTGGTGCCATCTCACTGCCTACCTAATGCTCTGAAACGGAAATGAGTGTGGCAAAT	1	+	chr11:897262-897381	2
chr11:896800-899320	AGGCGGGCTCTGTCTCCTGCTGAGACACCCCTCTCCTCAGAGGGTAATGGAAGGTCAGCCCCGGCAGGGTCCACTGCCCACGGCTCAGCAAGAACCCCCCAAGGCAGGGCCTGGGATTGT	2	+	chr11:897431-897550	3
chr11:896800-899320	GAACGCAGGCACCTGATCCTCCGGCAAAGCTGGGGCCCCTCAGAGGCTGTGCAGACGACAGGCTCCCCATAGCCTTGCGGACATCCTTACCCCCACTGCAGTGCGCCTCCCAGCCTCCCT	2	+	chr11:897562-897681	5
chr11:896800-899320	ATCCGGTGGGGGGCACACTGAGGGGTGCTGGCTGAGGGAGTGGGGTCTGGGCACCAGGATCCAGTGGGCAACCACATTGAGGGGTGCTGGCGGAGGGTGTGGGGATCTGGGCACCAGGAT	2	+	chr11:897756-897875	2
chr11:896800-899320	TGGCGGAGGGTGTGGGGGTCTGGACACCAGGAAACAGGACTCCAGGGCTCTTCTGGAGCCGGGGCCTGGGAGCAGTTCCGGGAAGAGCCTTGGACTGCTGCCTCCCAGCCAGTGAGTCCC	2	+	chr11:897903-898022	3
chr11:896800-899320	GAGCGGCAGGGCTGCAGAGGCTGGAGCCACTCACAGGGGCAGGGCCTGTACCGGCTCCAGGCTGAGGGTCCTCTGAGCCCCTGGGCAGGAATCCTGCCCTACCCCTCATGGGCTCTGCCT	2	+	chr11:898040-898159	2
chr11:896800-899320	GGACGCTGCCCCAGGTGGGCAGAGCCTGGACCTGCAGCTCCTTTGCCCACAGCAGCAATGGGATGAAAGTGCCATGGCTGCTGCAGGGGACACCATGCAGCCTGAGCTCAGGCCCGGGCT	2	+	chr11:898202-898321	2
chr11:896800-899320	GGGCGGGGGAGCCGATTCCAGAACCCACGGCTCACACAGAAGGCTGAAGGGCTGGACAGCTGCCATAGGGCTCTGCTGTCCAGGCACCCGCGGTGGAGACCGCACCATCCTCGCTCGTTG	2	+	chr11:898356-898475	8
chr11:896800-899320	TGTCGAGGACGCCCCCTACCAACATCCTGGGGAGCAGTACTGTCCCCCTGCTATCTTTTGCGGGGCAGTCGCCCACTTTGGCAGAACAGGGAAGGTAGCTGTTTCGGTGAGTTGGCAGGG	1	+	chr11:898514-898633	5
chr11:896800-899320	CTCCGTTCCTGGTCATGTGGCCCACAGGGAGTGGGAACCCGCGAGGGTCATGGGTGGGCTGGGCTCTGATGTGGCAAAAGGAGGCGTGAGGGAGTGCTGTGGCCGCCTCCCGGTGGAGTG	2	+	chr11:898728-898847	6
chr11:896800-899320	GGCCGCCATGGCGGTCCACACCACGGGTCCTGGCCGTGCTCAGGGACACCCCCAGGAAGGCTCCCCGAAGCTCAGTGAGGAGTTTCTGCTTGTGTCCAAGCTCAACCTGCTGTCACCATC	2	+	chr11:898889-899008	5
chr11:896800-899320	CCTCGAGTTCCTCTGACCGCCCAAGGGAGGCATCAGGCCTGGCGCAGCAATGCGCTCGGAGCCGGCTGCCTGCCACAGGCTGCTTCCACTTTTCTGTTCGGAGCCGGCTGCCTGCCACAG	2	+	chr11:899049-899168	8
chr11:970200-970920	GTACGTCTGCAAGTTGCTCTTCATCTTTCTCCTTGGTCATGACATTGACTTTGGACACATGGAGGCTGTGAACCTGCTGAGTTCAAACAGATACACGGAAAAGCAGATCGTGAGTATCGC	1	+	chr11:970203-970322	4
chr11:970200-970920	AGACGGCAGAGGATGGCGTGGGCCTGGCAGGACTGAGGCCCGGTGCCCGTGTAGGGCCGCTGCTTCCTTCTCTGCCCACAGCTGACGTGAGCCACGTGGGTCTGCTGCAGATGGAGACGC	2	+	chr11:970332-970451	8
chr11:970200-970920	ACGCGTGCCCAGTCCTTGTTAGCACCTGCTGCCAACACCCTGCGGGCCCCCTTCCCGCCCAAGCTGGGTGTTCTTCAGGAAGCCCTGATGCCCTCACAGGGTTCCTCCTCCTGCATGCGG	2	+	chr11:970448-970567	5
chr11:970200-970920	TTACGGCGAGTTTCAGGACTGCCCGGTTGGTCTGGAGAGTGCCGCACGCGGCCCAGCGTTTGATGTGGTTGGTGCTCTGTGCCCATGAGGTCGGCCTCCAGAGGAGGGGAGGATGTCTCC	2	+	chr11:970618-970737	8
chr11:970200-970920	TGACGCACTGTCCCAAGTAGACCCGTCCCGTGGTCCCTTGGACAGCTTTGTTTCTGCAGTAGGCGCTGGAGGCACATGGCTGGGTCTTGGTGCGGAGGGTGCTCACCCCACCATCTCCCC	1	+	chr11:970755-970874	5
chr11:975400-978120	CCTCGGTCTCCCTCGTGTGAGCTGACACCGGAGAGTAGTGGTGGGGCCCCCGTCCCCTTGGTGTGAGCTGATGATTTAGACTGTGTTCTTCTGCCTAAAAGAGGAGGCGGATCCTCCTCC	1	+	chr11:975831-975950	5
chr11:975400-978120	GGGCGCCCTCGTGTGTCGGCATTTGTAGCCACAAGCATGGAACCTGGTTGGCTCTTCTATGTTGAAGGACTGCTGGGGGCCCAGTCATGGGGTCCTGAAGCCGCCTGGCAAGGACAGCCC	1	+	chr11:975973-976092	4
chr11:975400-978120	TGGCGCCTGGAACACACCCCTGACGTGGCCTCGACCACACATCCACATGGACGCATGGCAGGGTGTGTGTGCGGTTGCTGCTCTGGGCTGATCTGGTGAGGATGGGGTGGGCCGGAAGAG	2	+	chr11:976096-976215	6
chr11:975400-978120	GGGCGTTGGCACCCAGAAGGGGAATTTTTTATTCAAAGTAATTTTTTGGAATAGTATAGGGGGAGATTTAGGAATAAAAAAGCCAAAAGGTAAATGGTACAGGTAGTCCCTATACCCTTT	1	+	chr11:976243-976362	1
chr11:975400-978120	AAGCGCTTGGAGAAGAGACTGGCCCTTTTTCAGCTGTGCCTCCACAGCGTCCACCCCAGGGTCCCTGTTGCCTTCCCAGCTGCTTAGCAGAATCTGGTGGCAGGAGGGCGAAGGGGGATA	1	+	chr11:976405-976524	3
chr11:975400-978120	AAGCGGAGCATGGAACACGTCTGTGCCCTGGACAAGCATGTTGGCAGCAGAGCAGGAGAGCCATGGCCGGCTCCCTTCCCACCGTGTCTGTAGGGACCCGAAGCCCTTTGCTCCAGGGGC	2	+	chr11:976524-976643	5
chr11:975400-978120	GGGCGTGGTGGGGTGAGGGTGGGCGTGGGGCAGGGGAAGATCATCAAGCAGATGTGGAGCTCCATGGCGGTGCAGGGCCCTCCAAGCATTTCTGTTGTGATTGTGGATTATTAAGTTGTA	1	+	chr11:976679-976798	3
chr11:975400-978120	GGTCGGCTGGTGGTTTTGGTGGTGAGAAGGTTGGCAGGGAGACCTTTGGAGCAGGGCCCATGTATGCTGAGAACACTGCTGCTGCCCCCTAGGCGGCCTCGGCAGGCGGCCCTGAGTGCT	2	+	chr11:976857-976976	4
chr11:975400-978120	CTGCGCCAGCCCCACCCCCGCGTCTCCTGCTGGCTCTGGGGGGGTGCTCCGTGCAGCTCTGCGCTGTCTTCAGCCTGTTGCGAGTGACTCTTGACGTCTGTCTTTCAGAGACACTATGGA	2	+	chr11:976987-977106	7
chr11:975400-978120	CAGCGTGAAGCAGAGCGCGGCCCTGTGCTTGCTGCGCCTGTACAGGACGTCCCCCGATCTTGTCCCCATGGGCGACTGGACATCCCGAGTGGTGCACCTGCTCAATGACCAGCACTTGGT	2	+	chr11:977107-977226	8
chr11:975400-978120	CCCCGCTCCCCCAGGTGACCTTTGGGATGGCCGTTGTGAAGACACCATGGTGCGCCTTCTCGGGATGCCCAGGAGAGGCTGTCACAGGGGCTGCTGTGGCTGCGTGCTGAGGCCACGGGG	2	+	chr11:977249-977368	6
chr11:975400-978120	CTCCGCCTCTGCTCATCCTGTGGCCAGGCATTGGCTGAAGCCCTCGGGTAGCACAGAGGCTCTGCAGACACCCCCAGCTGAGACACGTGTCTCCTGGAAACACCTATCTAGTATGCGGAG	1	+	chr11:977396-977515	4
chr11:975400-978120	TCCCGGCTGCCTGTGCCCTCATCTAGGCTCTAACGTGCAGTCTTACTAATCCTCGTGCCTACTCCACGGGCCAGGCCCCCATGGTATAGGCATACACCAAGGGTGGAGGTTTCCAGCGAT	1	+	chr11:977529-977648	5
chr11:975400-978120	GCACGTGTGGGGGAGGGGCTGTGCTAGTGTGTGAGCCTCAGGGGCTTGAGGGTCACAGAGCCGTCCACCGCATCCAGCAGGGGTGGATGTGGGCAGAATGTGCTTGTCCTGCCTGAACTC	2	+	chr11:977679-977798	3
chr11:975400-978120	CTGCGTGGAGAGGCATGTGGGCCGGTCACGCGTTCACAAGGATCCAGGATAGAGGGCCGAGAATGCCACTTTCCCATGTTGCCGTGAGCCCCATCCTGGCGGGGGAGCCTTTCAGACGGT	1	+	chr11:977849-977968	8
chr11:975400-978120	TGTCGTCCACCATCCCGTGGACCGTGGGAGGTCATGGGATTTTCCCGCTTTGCAGTCAAGGAGGCCGAAGCTGGGAAAGAGGAAATGCCCTCTGACAGCCCCAGGCCTGTACCCAGAGTT	1	+	chr11:977981-978100	5
chr11:994400-997120	GACCGTCGTCTTGTCCAGCTCAGCTCACACATCCTCTGTGGTGCCTTGTTTTAGGGGAAGTGGCCGTCCCCTCTCCTACAGGACTGCCTCACCCAGGCAGCTGTCCTCACATGCTTTGTT	1	+	chr11:995086-995205	3
chr11:994400-997120	CTTCGAGGTTTTATGTAGTGAGTTGGGTTAGGTCTGGTTTTCCTTGTATGTGTGATGCGATGAGAATAATCCTGTAACAGAATGTGTCCTGTGGTATTTGTCAGGTGAGAAGTGTCGTTT	1	+	chr11:995235-995354	3
chr11:994400-997120	TTGCGTTTTTGCTTGGCTCTGCTTGCCAGCTGTTCCCCTCTGCACTGTCAGGGAGGGCTCCTGTCGGGGTCAGGCGGGCTTTCTGTTTGTCCAGTTAGAGGACCTGTCTCTCCAGGACGC	1	+	chr11:995361-995480	4
chr11:994400-997120	TATCGGCAGGGCTTTGTGGGGTGAGCTCCTGTGGTGGTGCCTGCCCTGGCAGTGTGCTGGTTGGGAGGGTGCTCATGTCGGAGTCCTGGCACTCCTTGGCGGGGACCTGCTTATGTGCCC	2	+	chr11:995515-995634	3
chr11:994400-997120	CCCCGGCTGACCATGTGTCCTGCCCCTCTGGCCGACAGTGCAGGGCCTGCCATGGGGCTGGTATCCAGGCTGAGCCTGACATCTCAATGAGCAGTCTTCCCTCCCCCTCTTCCTCCCTCT	2	+	chr11:995632-995751	2
[truncated: 36,052 more rows]

## Sheet: Supplementary Table S4
Table S4. Distribution of RNA probes per targeted gene domain. Probes were allocated to all methylation sites within the assigned variable-chromatin blocks.
GeneSymbole	N
ARID1A	355
MPL	222
DMRTA2	84
CDKN2C	147
JAK1	177
FUBP1	45
RPL5	190
NRAS	104
NOTCH2	47
NES	225
FCGR2B	234
CDC73	7
CHI3L1	353
H3F3A	196
GATA3	110
RET	94
SNCG	204
PTEN	86
FGFR2	239
HRAS	389
LYVE1	174
WT1	114
FBXO3	151
GLYATL2	26
MEN1	624
CASP5	33
GRIA4	46
ATM	71
DSCAML1	641
CBL	310
CD163	59
BCAT1	155
KRAS	178
ARID2	71
KMT2D	326
ACVR1B	313
IGFBP6	435
ERBB3	87
ACSS3	24
PTPN11	192
HNF1A	295
FGF9	72
FLT3	88
BRCA2	131
RB1	80
ZIC2	237
BATF	157
TSHR	70
AKT1	618
B2M	168
AQP9	145
CA12	308
MAP2K1	360
IDH2	365
AXIN1	782
TRAF7	471
CREBBP	389
SOCS1	341
CYLD	367
TRADD	302
CDH1	307
CD68	284
TP53	280
NCOR1	274
NF1	146
ERBB2	433
BRCA1	294
SPOP	475
RNF43	285
SOX9	262
SPHK1	525
SRSF2	567
ASXL3	13
SETBP1	163
SMAD2	332
SMAD4	159
BCL2	174
MBP	365
STK11	733
GNA11	571
DNMT1	263
SMARCA4	320
JAK3	429
IFI30	473
GDF15	502
ZNF676	13
CEBPA	213
DLL3	356
AKT2	278
CIC	244
CD177	145
RELB	345
SLC17A7	281
FPR2	54
PPP2R1A	50
LILRB2	150
DNMT3A	187
ALK	214
MSH2	220
MSH6	206
EN1	250
NFE2L2	103
SF3B1	82
CASP8	121
IDH1	81
ASXL1	385
TOP1	190
GNAS	417
OLIG2	308
RUNX1	254
U2AF1	615
SMARCB1	418
CHEK2	339
NF2	351
LIF	347
SOX10	199
EP300	315
VHL	439
MLH1	94
MYD88	134
CTNNB1	104
SETD2	261
BAP1	343
PBRM1	376
GATA2	290
FOXL2	79
PIK3CA	72
SOX2	156
FGFR3	465
PDGFRA	188
KIT	164
GRID2	21
TET2	29
FBXW7	202
TLR2	160
MAP3K1	176
PIK3R1	140
APC	107
CSF1R	444
SGCD	42
GABRB2	24
NPM1	178
HK3	254
DAXX	217
PRDM1	107
TNFAIP3	211
ARID1B	174
PDGFA	748
CARD11	478
EGFR	746
MET	108
SMO	269
BRAF	149
EZH2	110
KMT2C	180
VIPR2	270
FGF17	371
LGI3	380
JAK2	156
CDKN2A	97
PAX5	123
GNAQ	161
PTCH1	372
KLF4	174
TLR4	55
ABL1	513
TSC1	454
NOTCH1	582
BCOR	188
KDM6A	41
GATA1	68
KDM5C	56
AR	72
MED12	80
ATRX	1
STAG2	72
PHF6	68

## Sheet: Supplementary Table S5
Table S5. Glioblastoma samples
										Available data
ID	Subtype	Gender	Age	Purity	Ploidy	Chr. 7	Chr. 10	Chr. 19	Chr. 20	Gene expr.	Chromatin markers	CNV-WGS*	SNV-WES**	Target Seq - Bisulfite***	Target Seq.
AK066	IDH	m	34	0.85	2.15	gain	normal	normal	normal	√	√	√	√	√
AK068	IDH	m	59			gain	normal	normal	normal	√				√
AK076	IDH	m	47	0.75	2	normal	loss	normal	normal	√	√	√	√	√
AK124	IDH	f	32	0.83	2.05	normal	normal	normal	normal	√	√	√	√	√	√
AK199	IDH	m	33	0.71	3.92	normal	loss	normal	normal	√	√	√	√	√	√
AK213	IDH	m	48	0.92	2.01	gain	loss	normal	normal	√	√	√	√
AK231	IDH	m	56	0.66	3.88	normal	loss	normal	normal	√	√	√	√	√
AK030	MES	f	66			gain	loss	normal	normal	√				√
AK055	MES	f	55			gain	loss	normal	normal	√				√
AK071	MES	f	49	0.75	2.02	gain	loss	normal	normal	√	√	√	√	√	√
AK091	MES	m	58	0.63	1.95	gain	loss	normal	normal	√	√	√	√	√
AK139	MES	f	45	0.61	1.97	gain	loss	gain	normal	√	√	√	√	√
AK153	MES	m	63	0.47	1.85	gain	loss	normal	normal	√	√	√	√	√	√
AK168	MES									√	√		√
AK003	RTK1	m	44	0.49	5.71	gain	loss	normal	normal	√		√		√
AK142	RTK1	f	49	0.73	3.94	gain	loss	normal	normal	√	√	√	√	√
AK149	RTK1	m	73	0.77	2.01	gain	loss	normal	normal	√	√	√	√	√	√
AK156	RTK1	f	63	1	1.8	normal	loss	normal	normal	√	√	√	√	√	√
AK173	RTK1	f	59	0.79	1.98	gain	loss	normal	normal	√	√	√	√	√
AK183	RTK1	f	49	0.53	3.49	normal	loss	normal	normal	√	√	√	√	√
AK053	RTK2	f	62	0.87	2.02	gain	loss	gain	gain	√		√		√
AK089	RTK2	m	62	0.86	2.01	gain	loss	gain	normal	√	√	√	√	√	√
AK100	RTK2	m	38	0.84	2.09	gain	loss	gain	normal	√	√	√	√	√	√
AK158	RTK2	m	59	0.69	2.08	gain	loss	gain	gain	√	√	√	√	√
AK178	RTK2	f	57	0.87	2.03	gain	loss	gain	normal	√	√	√	√	√
AK216	RTK2	f	61	0.75	1.87	gain	loss	normal	normal	√	√	√	√	√
* Copy number variance analyzed in whole-genome sequencing data
**Single-nucleotide variance analyzed in whole-exome sequencing data
***Methylation sequencing

## Sheet: Supplementary Table S6
Table S6. Qualities of the libraries of captured DNA segments
Sample ID	Total reads	Aligned reads	Mapping efficiency	Targeted sites	On-target sites	% Targeted	Mean Coverage	Sites with Coverage ≥100	%Sites ≥100
AK066	86213015	69579971	0.80707	140494	140037	0.996747	868.279	124383	0.885326
AK124	76116435	64871414	0.852266	140494	139697	0.994327	854.922	123237	0.877169
AK199	62365248	49520866	0.794046	140494	139510	0.992996	612.75	118566	0.843922
AK231	65043454	52278661	0.80375	140494	138372	0.984896	679.99	121077	0.861795
AK071	84446399	68235401	0.808032	140494	139881	0.995637	871.543	122038	0.868635
AK091	72163920	59655758	0.82667	140494	139794	0.995018	748.253	118615	0.844271
AK139	73290545	57637480	0.786424	140494	139483	0.992804	742.335	123282	0.877489
AK153	64856394	52423541	0.808302	140494	139834	0.995302	688.646	121969	0.868144
AK142	93960734	75941264	0.808223	140494	139930	0.995986	989.932	125322	0.89201
AK149	85258585	69718116	0.817725	140494	139960	0.996199	908.867	123055	0.875874
AK156	62407572	50716014	0.812658	140494	138531	0.986028	727.368	122391	0.871148
AK173	68441079	54580001	0.797474	140494	139654	0.994021	695.977	120917	0.860656
AK089	80286543	65726045	0.818643	140494	139684	0.994235	785.849	114113	0.812227
AK100	96994636	80759496	0.832618	140494	139692	0.994292	992.427	115422	0.821544
AK178	51909492	42201185	0.812976	140494	138488	0.985722	509.378	94451	0.672278
AK216	51935221	40455814	0.778967	140494	138464	0.985551	482.597	113430	0.807365
AK183	127891168	91372013	0.714451	140494	139882	0.995644	1248.78	128130	0.911996
AK053	70165521	51207178	0.729805	140494	139569	0.993416	685.827	114692	0.816348
AK158	148766772	109831479	0.73828	140494	139889	0.995694	1458.72	123842	0.881475
AK068	133053710	97386393	0.731933	140494	139649	0.993986	1212.78	126069	0.897327
AK076	124289648	90642397	0.729284	140494	140018	0.996612	1192.9	127024	0.904124
AK030	147677889	103143783	0.698438	140494	140057	0.99689	1417.2	130290	0.927371
AK055	138760204	101731721	0.733148	140494	139908	0.995829	1345.35	126770	0.902316
AK003	135007303	95594783	0.708071	140494	139980	0.996341	1256.95	127782	0.909519

## Sheet: Supplementary Table S7
Table S7. Functional regulatory elements before and after DNA methylation.
ID	Chr.	Start	End	DNA count	RNA count	TAS	P-val.	FDR	Meth.DNA count	Meth.RNA count	Meth TAS	∆TAS
104291	chr1	26072500	26072999	30	727	0.958722	0.000280199	0.000670337	10	1	-7.95637	-8.91509
104292	chr1	26072750	26073249	98	1660	0.442059	0.00308545	0.00604255	10	1	-7.95637	-8.39843
104293	chr1	26073000	26073499	174	2892	0.41471	0.000219643	0.000536477	31	1381	0.842861	0.428151
104294	chr1	26073250	26073749	236	3578	0.282096	0.00356792	0.00688891	67	2724	0.710981	0.428886
104295	chr1	26073500	26073999	340	4735	0.159559	0.0487469	0.0736029	129	4970	0.633363	0.473804
104296	chr1	26073750	26074249	368	4303	-0.0926336	0.237046	0.299051	156	4613	0.251647	0.344281
104297	chr1	26074000	26074499	507	6144	-0.0410782	0.537758	0.602857	359	10175	0.190461	0.231539
104298	chr1	26074250	26074749	548	7954	0.219234	0.000573199	0.00129029	327	8882	0.129082	-0.0901523
104299	chr1	26074500	26074999	488	7859	0.369194	3.79263e-08	1.77757e-07	334	8395	0.01717	-0.352024
104300	chr1	26074750	26075249	401	7134	0.512838	3.33788e-12	2.77545e-11	176	4430	0.019219	-0.493619
104301	chr1	26075000	26075499	172	3709	0.790351	1.14537e-12	1.01564e-11	105	1410	-0.887206	-1.67756
104302	chr1	26075250	26075749	206	4718	0.87726	4.13281e-18	6.61846e-17	79	2284	0.219126	-0.658135
104303	chr1	26075500	26075999	248	5475	0.824248	4.65455e-19	8.23221e-18	146	5892	0.700277	-0.123971
104304	chr1	26075750	26076249	249	4868	0.648913	2.9273e-12	2.45437e-11	101	4818	0.941567	0.292654
104305	chr1	26076000	26076499	130	1299	-0.319381	0.0158893	0.0268558	67	3608	1.11645	1.43583
104306	chr1	26076250	26076749	8	41	-1.28265	0.0174664	0.0292542	33	1580	0.946874	2.22952
104320	chr1	26079750	26080249	101	2669	1.08367	3.31445e-14	3.54488e-13	15	774	1.05486	-0.0288145
104321	chr1	26080000	26080499	171	3413	0.678773	1.36662e-09	7.94032e-09	84	1550	-0.428705	-1.10748
104322	chr1	26080250	26080749	299	5168	0.47119	3.48272e-08	1.64216e-07	225	2485	-1.16919	-1.64038
104323	chr1	26080500	26080999	308	5308	0.466967	2.91283e-08	1.38961e-07	270	4210	-0.671651	-1.13862
104324	chr1	26080750	26081249	311	4829	0.316539	0.000171351	0.000426679	219	4081	-0.41452	-0.73106
104325	chr1	26081000	26081499	195	1453	-0.74271	8.79751e-12	6.92991e-11	121	4995	0.732965	1.47568
104326	chr1	26081250	26081749	432	4796	-0.16747	0.0207707	0.0341833	118	4228	0.528676	0.696147
104327	chr1	26081500	26081999	495	8244	0.417645	3.44329e-10	2.16396e-09	202	4838	-0.0524567	-0.470102
104328	chr1	26081750	26082249	638	10277	0.36952	3.08205e-10	1.95176e-09	259	3858	-0.737611	-1.10713
104329	chr1	26082000	26082499	329	6301	0.619223	2.04368e-14	2.24555e-13	222	3245	-0.764853	-1.38408
104330	chr1	26082250	26082749	194	1909	-0.34151	0.00164033	0.00339079	30	228	-1.70844	-1.36693
104366	chr1	26091250	26091749	251	3439	0.136031	0.149121	0.199127	42	1869	0.841293	0.705262
104367	chr1	26091500	26091999	340	4361	0.0408536	0.615019	0.674486	94	4190	0.843705	0.802852
104368	chr1	26091750	26092249	367	6252	0.450267	5.39894e-09	2.85888e-08	205	6107	0.262328	-0.187939
104369	chr1	26092000	26092499	613	10403	0.44477	9.57086e-14	9.69079e-13	330	8542	0.0595957	-0.385174
104370	chr1	26092250	26092749	585	10797	0.565851	1.42377e-20	2.87219e-19	377	8689	-0.107887	-0.673738
104371	chr1	26092500	26092999	610	9066	0.253386	2.62066e-05	7.60698e-05	353	8990	0.0361407	-0.217246
104372	chr1	26092750	26093249	620	7951	0.0405975	0.499762	0.566403	341	10084	0.251712	0.211115
104373	chr1	26093000	26093499	549	7204	0.0737214	0.248406	0.3115	319	8875	0.163678	0.0899571
104374	chr1	26093250	26093749	245	2825	-0.112802	0.240286	0.302526	153	3617	-0.0712503	0.0415513
104375	chr1	26093500	26093999	35	1070	1.29391	6.73827e-08	3.04189e-07	50	1278	0.0413756	-1.25254
104443	chr1	26110500	26110999	26	551	0.76527	0.00749078	0.0135443	29	2	-8.49242	-9.25769
104444	chr1	26110750	26111249	266	3011	-0.139454	0.130599	0.177092	75	1973	0.0829162	0.22237
104445	chr1	26111000	26111499	426	5842	0.137338	0.0577556	0.0857079	119	2478	-0.254298	-0.391636
104446	chr1	26111250	26111749	334	3613	-0.204921	0.0129306	0.0222518	86	2014	-0.0848571	0.120064
104447	chr1	26111500	26111999	174	2408	0.150477	0.183757	0.239445	54	881	-0.60633	-0.756807
104449	chr1	26112000	26112499	108	1422	0.0786195	0.58504	0.646888	36	1949	1.12415	1.04553
104450	chr1	26112250	26112749	324	3798	-0.0890246	0.286273	0.352252	100	3135	0.335953	0.424978
104451	chr1	26112500	26112999	346	4058	-0.0882738	0.27454	0.339588	100	3135	0.335953	0.424227
104452	chr1	26112750	26113249	168	2118	0.0159707	0.890153	0.911436	19	475	0.00941587	-0.00655483
104453	chr1	26113000	26113499	220	3192	0.218686	0.0295037	0.0468924	26	790	0.290829	0.0721423
104454	chr1	26113250	26113749	217	3565	0.397936	7.57725e-05	0.000201097	76	899	-1.07019	-1.46813
104455	chr1	26113500	26113999	543	9176	0.438643	4.82835e-12	3.94098e-11	120	1816	-0.714782	-1.15342
104456	chr1	26113750	26114249	650	10254	0.339405	5.55535e-09	2.93985e-08	124	2574	-0.25884	-0.598245
104457	chr1	26114000	26114499	555	8657	0.323109	2.97005e-07	1.19876e-06	120	2324	-0.358937	-0.682045
104458	chr1	26114250	26114749	230	3438	0.261665	0.0076615	0.0138234	50	846	-0.553783	-0.815448
104459	chr1	26114500	26114999	5	2	-4.96213	1.05407e-10	7.12318e-10	7	119	-0.546977	4.41515
104490	chr1	26122250	26122749	63	732	-0.101779	0.590977	0.652445	81	2136	0.0864056	0.188184
104491	chr1	26122500	26122999	228	3112	0.130538	0.187095	0.243228	148	4539	0.304265	0.173728
104492	chr1	26122750	26123249	566	7056	-0.000222142	0.997188	0.997732	298	8658	0.226209	0.226431
104493	chr1	26123000	26123499	630	8546	0.121627	0.0410867	0.0631856	328	8763	0.105217	-0.01641
104494	chr1	26123250	26123749	479	6548	0.132758	0.0518038	0.0776956	215	6839	0.356937	0.224178
104495	chr1	26123500	26123999	219	3211	0.233821	0.0201718	0.0333015	66	2933	0.839327	0.605506
104496	chr1	26123750	26124249	8	208	1.06024	0.0369809	0.057494	15	1056	1.50306	0.442822
104513	chr1	26128000	26128499	50	1336	1.09965	5.93973e-08	2.7028e-07	9	8	-4.80437	-5.90401
104514	chr1	26128250	26128749	50	1336	1.09965	5.93973e-08	2.7028e-07	9	8	-4.80437	-5.90401
104872	chr1	26217750	26218249	28	222	-0.653138	0.0228004	0.0371726	6	378	1.34284	1.99598
104873	chr1	26218000	26218499	136	1381	-0.296164	0.0221269	0.0361752	20	382	-0.37894	-0.0827756
104874	chr1	26218250	26218749	136	1381	-0.296164	0.0221269	0.0361752	20	382	-0.37894	-0.0827756
104875	chr1	26218500	26218999	146	2131	0.227292	0.0652572	0.0957021	20	382	-0.37894	-0.606231
104876	chr1	26218750	26219249	122	1965	0.369378	0.00593124	0.0109603	72	1976	0.144002	-0.225376
104877	chr1	26219000	26219499	153	2993	0.64979	4.2536e-08	1.98129e-07	83	2461	0.255549	-0.394241
104878	chr1	26219250	26219749	103	1998	0.637642	1.03401e-05	3.21728e-05	71	2084	0.240952	-0.396689
104892	chr1	26222750	26223249	160	2129	0.0938334	0.42745	0.496591	52	1948	0.592898	0.499065
104893	chr1	26223000	26223499	182	2530	0.156928	0.15618	0.207515	52	1948	0.592898	0.43597
104894	chr1	26223250	26223749	174	2317	0.0949001	0.402601	0.471999	52	1948	0.592898	0.497998
104895	chr1	26223500	26223999	204	942	-1.43304	6.21718e-41	3.22178e-39	63	1913	0.289901	1.72294
104896	chr1	26223750	26224249	226	1558	-0.854898	2.98447e-17	4.42811e-16	192	5271	0.144458	0.999356
104897	chr1	26224000	26224499	225	1520	-0.884124	2.92988e-18	4.77358e-17	192	5271	0.144458	1.02858
104898	chr1	26224250	26224749	29	658	0.863764	0.0013613	0.0028584	109	2567	-0.0767571	-0.940521
105118	chr1	26279250	26279749	97	1302	0.106402	0.483367	0.550752	19	348	-0.439424	-0.545826
105119	chr1	26279500	26279999	114	1485	0.0631585	0.652361	0.707073	19	348	-0.439424	-0.502583
105120	chr1	26279750	26280249	114	1485	0.0631585	0.652361	0.707073	19	348	-0.439424	-0.502583
105327	chr1	26331500	26331999	9	363	1.6937	0.000231094	0.000562265	45	1301	0.219112	-1.47459
105328	chr1	26331750	26332249	70	811	-0.105924	0.555524	0.619645	100	2276	-0.126012	-0.020088
105329	chr1	26332000	26332499	148	1364	-0.436024	0.000455796	0.00104639	117	2793	-0.0572052	0.378819
105330	chr1	26332250	26332749	139	1001	-0.791914	8.22088e-10	4.90485e-09	78	2163	0.158975	0.950889
105331	chr1	26332500	26332999	82	559	-0.871046	2.1773e-07	8.99979e-07	17	517	0.292117	1.16316
105371	chr1	26342500	26342999	162	2398	0.247567	0.0343058	0.0537491	62	578	-1.41371	-1.66128
105372	chr1	26342750	26343249	237	3204	0.116716	0.229316	0.290507	117	2590	-0.166069	-0.282785
105373	chr1	26343000	26343499	185	3740	0.697242	9.21746e-11	6.28635e-10	146	4622	0.350037	-0.347206
105374	chr1	26343250	26343749	237	3319	0.167591	0.0838683	0.119696	129	4817	0.588252	0.420661
105375	chr1	26343500	26343999	278	4460	0.363688	4.33711e-05	0.000120535	140	3817	0.1345	-0.229188
105376	chr1	26343750	26344249	353	4775	0.117562	0.139471	0.187679	99	1918	-0.35841	-0.475972
105377	chr1	26344000	26344499	216	3106	0.205756	0.0425122	0.0651499	50	689	-0.849936	-1.05569
105814	chr1	26453250	26453749	34	1178	1.47446	8.55843e-10	5.094e-09	17	524	0.31152	-1.16294
105815	chr1	26453500	26453999	56	1655	1.24506	5.73255e-11	4.03623e-10	17	524	0.31152	-0.933542
105816	chr1	26453750	26454249	53	1289	0.963917	1.19634e-06	4.34924e-06	17	524	0.31152	-0.652398
105817	chr1	26454000	26454499	15	154	-0.280303	0.471866	0.539718	17	514	0.283721	0.564024
105927	chr1	26481500	26481999	74	1186	0.362236	0.0356398	0.0556264	14	1616	2.21642	1.85418
105928	chr1	26481750	26482249	342	4826	0.178561	0.0268816	0.0431726	95	4279	0.858762	0.680201
105929	chr1	26482000	26482499	547	7538	0.14437	0.0237741	0.0386124	253	9767	0.636266	0.491896
105930	chr1	26482250	26482749	451	7296	0.375708	7.36003e-08	3.30137e-07	243	10249	0.763943	0.388235
105931	chr1	26482500	26482999	297	4637	0.324458	0.000166406	0.000415395	173	6937	0.691028	0.366569
105932	chr1	26482750	26483249	304	4077	0.105166	0.220071	0.280132	104	4107	0.668989	0.563823
105933	chr1	26483000	26483499	376	4658	-0.00929267	0.90437	0.923036	152	4012	0.0877381	0.0970307
105934	chr1	26483250	26483749	308	4210	0.132619	0.119272	0.163423	142	4009	0.184839	0.05222
105935	chr1	26483500	26483999	160	2078	0.0588531	0.619013	0.677844	58	878	-0.714344	-0.773197
105950	chr1	26487250	26487749	55	219	-1.64677	1.39746e-15	1.74402e-14	14	7	-5.63444	-3.98767
105951	chr1	26487500	26487999	259	3628	0.167952	0.0701362	0.102013	134	2218	-0.585486	-0.753438
105952	chr1	26487750	26488249	304	4797	0.33979	6.56792e-05	0.000176363	191	2860	-0.73007	-1.06986
105953	chr1	26488000	26488499	252	4025	0.357294	0.000131533	0.000334197	112	1584	-0.812439	-1.16973
105954	chr1	26488250	26488749	113	2431	0.786956	9.53748e-09	4.88418e-08	75	318	-2.55038	-3.33733
105955	chr1	26488500	26488999	60	1203	0.685332	0.000288967	0.000689125	16	6	-6.04948	-6.73481
105956	chr1	26488750	26489249	52	1202	0.890583	9.52463e-06	2.98293e-05	16	5	-6.31251	-7.20309
106264	chr1	26565750	26566249	116	1426	-0.0204215	0.883441	0.905927	114	1858	-0.607796	-0.587374
106265	chr1	26566000	26566499	205	2815	0.13924	0.181991	0.237398	178	3317	-0.41451	-0.553751
106266	chr1	26566250	26566749	210	2974	0.183745	0.0742716	0.107369	233	4831	-0.26052	-0.444265
106267	chr1	26566500	26566999	29	947	1.38904	1.11543e-07	4.84564e-07	130	3349	0.0527065	-1.33633
106434	chr1	26608250	26608749	35	788	0.85257	0.000518546	0.00117922	24	110	-2.43804	-3.29061
106435	chr1	26608500	26608999	158	2444	0.311049	0.00849878	0.0151866	103	2835	0.148192	-0.162857
106436	chr1	26608750	26609249	253	3970	0.331731	0.00037954	0.000885984	166	3666	-0.169489	-0.50122
106437	chr1	26609000	26609499	218	3182	0.227335	0.0242546	0.039323	142	3556	0.0118522	-0.215483
106438	chr1	26609250	26609749	97	1360	0.169279	0.263941	0.328268	63	831	-0.913016	-1.08229
106456	chr1	26613750	26614249	179	2465	0.143357	0.19908	0.25669	13	1	-8.33488	-8.47824
106457	chr1	26614000	26614499	179	2465	0.143357	0.19908	0.25669	13	1	-8.33488	-8.47824
106458	chr1	26614250	26614749	179	2465	0.143357	0.19908	0.25669	13	1	-8.33488	-8.47824
107453	chr1	26863000	26863499	68	702	-0.272334	0.136619	0.184206	65	1330	-0.279598	-0.00726324
107454	chr1	26863250	26863749	280	3782	0.115452	0.196209	0.253554	140	2782	-0.321817	-0.437269
107455	chr1	26863500	26863999	407	6748	0.411161	2.11365e-08	1.03144e-07	158	3087	-0.346231	-0.757392
107456	chr1	26863750	26864249	427	7994	0.586411	1.72471e-16	2.35977e-15	87	988	-1.12902	-1.71543
107457	chr1	26864000	26864499	364	6102	0.427073	3.66104e-08	1.7199e-07	67	1784	0.10037	-0.326703
107458	chr1	26864250	26864749	309	4781	0.311435	0.000228923	0.000557626	63	1783	0.188371	-0.123064
107459	chr1	26864500	26864999	120	1736	0.214462	0.114948	0.158094	32	1333	0.746021	0.531559
107511	chr1	26877500	26877999	209	4482	0.782369	8.66731e-15	9.93491e-14	196	3393	-0.520804	-1.30317
107512	chr1	26877750	26878249	508	8955	0.499594	2.3395e-14	2.54867e-13	258	4285	-0.580588	-1.08018
107513	chr1	26878000	26878499	432	6742	0.323875	5.82255e-06	1.89249e-05	217	4263	-0.338338	-0.662213
107514	chr1	26878250	26878749	209	3486	0.419799	4.12492e-05	0.00011523	62	892	-0.787737	-1.20754
107517	chr1	26879000	26879499	138	2276	0.403562	0.00136886	0.00287327	43	1543	0.530817	0.127256
107518	chr1	26879250	26879749	285	5364	0.594077	8.98312e-12	7.06951e-11	108	4505	0.747984	0.153907
107519	chr1	26879500	26879999	525	9407	0.523147	4.28604e-16	5.6551e-15	113	5106	0.863359	0.340212
107520	chr1	26879750	26880249	460	7259	0.339866	9.06439e-07	3.36401e-06	157	4219	0.113624	-0.226242
107521	chr1	26880000	26880499	359	5945	0.409422	1.61321e-07	6.81304e-07	111	2114	-0.383097	-0.792519
107522	chr1	26880250	26880749	167	2272	0.125844	0.276462	0.341656	89	1119	-0.982179	-1.10802
107601	chr1	26900000	26900499	101	1736	0.463141	0.00163391	0.00337868	10	880	1.82499	1.36185
107602	chr1	26900250	26900749	288	4325	0.268361	0.00220608	0.00444101	44	2370	1.1168	0.848439
107603	chr1	26900500	26900999	342	5022	0.235995	0.00338635	0.00657132	67	2951	0.826459	0.590464
107604	chr1	26900750	26901249	357	4741	0.0909967	0.250377	0.313618	73	2168	0.257884	0.166887
107605	chr1	26901000	26901499	278	3789	0.128462	0.151728	0.202205	148	4946	0.428153	0.299691
107606	chr1	26901250	26901749	392	6089	0.317081	2.37611e-05	6.94237e-05	128	4664	0.552912	0.235831
107607	chr1	26901500	26901999	343	5813	0.442804	2.93336e-08	1.39861e-07	146	5026	0.47093	0.0281264
107608	chr1	26901750	26902249	156	3831	0.977904	2.70718e-17	4.03228e-16	48	1455	0.287401	-0.690504
107609	chr1	26902000	26902499	106	2013	0.607012	2.10619e-05	6.20761e-05	25	364	-0.770502	-1.37751
107812	chr1	26952750	26953249	147	1763	-0.0560543	0.650828	0.705901	25	1501	1.27341	1.32947
107813	chr1	26953000	26953499	236	3449	0.229121	0.0181381	0.0302531	25	1501	1.27341	1.04429
107814	chr1	26953250	26953749	236	3449	0.229121	0.0181381	0.0302531	25	1501	1.27341	1.04429
108014	chr1	27003250	27003749	8	1	-6.6402	1.14444e-20	2.32091e-19	18	1	-8.80437	-2.16417
108015	chr1	27003500	27003999	215	3204	0.257267	0.0112601	0.0196173	166	4500	0.12623	-0.131037
108016	chr1	27003750	27004249	253	3712	0.234789	0.0121632	0.0210533	183	4508	-0.0118684	-0.246657
108017	chr1	27004000	27004499	299	4488	0.267657	0.00186682	0.00381375	120	3436	0.205183	-0.0624731
108130	chr1	27032250	27032749	256	3926	0.298646	0.00130534	0.00275075	90	3315	0.5685	0.269854
108131	chr1	27032500	27032999	543	8052	0.250124	9.0369e-05	0.000236371	305	8459	0.159166	-0.0909587
108132	chr1	27032750	27033249	528	6975	0.0833846	0.200315	0.258084	330	8384	0.0326605	-0.0507242
108133	chr1	27033000	27033499	389	3763	-0.366158	1.7688e-06	6.25726e-06	273	5989	-0.179098	0.187059
108134	chr1	27033250	27033749	138	770	-1.16001	4.09627e-19	7.29066e-18	77	1091	-0.809791	0.350217
108135	chr1	27033500	27033999	31	5	-6.27247	1.69349e-72	1.55971e-70	35	632	-0.459943	5.81252
108173	chr1	27043000	27043499	43	573	0.0959278	0.674046	0.726601	10	823	1.72838	1.63245
108174	chr1	27043250	27043749	104	1633	0.332671	0.0223057	0.0364323	70	3678	1.08098	0.748312
108175	chr1	27043500	27043999	104	1633	0.332671	0.0223057	0.0364323	70	3678	1.08098	0.748312
108176	chr1	27043750	27044249	3	1	-5.22516	2.53656e-07	1.03649e-06	46	2275	0.993649	6.21881
108194	chr1	27048250	27048749	69	1042	0.276416	0.122669	0.167506	49	3614	1.57023	1.29381
108195	chr1	27048500	27048999	69	1042	0.276416	0.122669	0.167506	49	3614	1.57023	1.29381
108271	chr1	27067500	27067999	214	3457	0.373639	0.000227084	0.000553371	75	2085	0.162573	-0.211066
108272	chr1	27067750	27068249	371	5043	0.124592	0.108298	0.150009	168	6145	0.55844	0.433847
108273	chr1	27068000	27068499	495	6020	-0.0359357	0.59423	0.655556	179	6383	0.521763	0.557699
108274	chr1	27068250	27068749	405	3862	-0.386844	2.61831e-07	1.06752e-06	171	5788	0.446556	0.833401
108275	chr1	27068500	27068999	390	4779	-0.025036	0.741761	0.785937	235	8376	0.521088	0.546124
108276	chr1	27068750	27069249	301	4410	0.232745	0.00670987	0.0122563	225	8139	0.542414	0.30967
108277	chr1	27069000	27069499	170	1880	-0.173073	0.133931	0.181096	162	4754	0.240636	0.413709
108278	chr1	27069250	27069749	156	1014	-0.939759	1.27157e-14	1.42918e-13	137	2312	-0.557547	0.382212
108279	chr1	27069500	27069999	156	1014	-0.939759	1.27157e-14	1.42918e-13	137	2312	-0.557547	0.382212
108280	chr1	27069750	27070249	38	200	-1.24427	5.00425e-07	1.93927e-06	15	816	1.13109	2.37536
108422	chr1	27105250	27105749	69	470	-0.872206	1.92447e-06	6.77217e-06	17	581	0.460491	1.3327
108423	chr1	27105500	27105999	244	2344	-0.376179	0.000101409	0.000262771	166	2133	-0.950811	-0.574632
108424	chr1	27105750	27106249	622	6642	-0.223568	0.000216249	0.000528801	473	7374	-0.671905	-0.448337
108425	chr1	27106000	27106499	759	6639	-0.511405	1.4108e-20	2.84738e-19	546	8441	-0.683999	-0.172595
108426	chr1	27106250	27106749	757	6929	-0.445917	5.21761e-16	6.8118e-15	527	10305	-0.345043	0.100874
108427	chr1	27106500	27106999	626	6746	-0.210401	0.00047671	0.00109084	296	8029	0.127111	0.337512
108428	chr1	27106750	27107249	567	7247	0.0357645	0.569713	0.632628	372	10229	0.146778	0.111014
108429	chr1	27107000	27107499	403	4798	-0.0666173	0.373255	0.442812	262	7555	0.215353	0.28197
108430	chr1	27107250	27107749	121	2243	0.572152	1.89255e-05	5.62509e-05	166	4018	-0.0372179	-0.60937
108482	chr1	27120250	27120749	73	1048	0.2034	0.243751	0.306337	52	1471	0.187701	-0.0156982
108483	chr1	27120500	27120999	151	2180	0.211509	0.0812019	0.116268	59	1945	0.408471	0.196962
108484	chr1	27120750	27121249	250	3066	-0.023841	0.801624	0.837128	220	6074	0.152631	0.176472
108485	chr1	27121000	27121499	388	5337	0.141702	0.0616623	0.09092	441	10222	-0.0996853	-0.241387
108486	chr1	27121250	27121749	523	5096	-0.355716	7.31064e-08	3.28131e-07	529	10138	-0.374079	-0.0183625
108487	chr1	27121500	27121999	398	3869	-0.359078	2.13397e-06	7.46271e-06	373	7379	-0.328263	0.0308158
108488	chr1	27121750	27122249	131	540	-1.59681	6.23042e-33	2.4654e-31	135	1219	-1.45977	0.137033
108814	chr1	27203250	27203749	16	71	-1.49045	9.565e-05	0.00024901	13	1	-8.33488	-6.84443
108815	chr1	27203500	27203999	43	419	-0.355657	0.122736	0.167582	34	2146	1.34553	1.70119
108816	chr1	27203750	27204249	141	1864	0.084436	0.502747	0.569174	65	2651	0.715513	0.631077
108817	chr1	27204000	27204499	141	1864	0.084436	0.502747	0.569174	65	2651	0.715513	0.631077
109284	chr1	27320750	27321249	173	3107	0.52648	2.63362e-06	9.06645e-06	52	2496	0.950522	0.424043
109285	chr1	27321000	27321499	286	4779	0.422423	1.38594e-06	4.99501e-06	128	3967	0.319392	-0.103031
109286	chr1	27321250	27321749	350	6009	0.461499	5.15026e-09	2.73647e-08	194	4706	-0.0340676	-0.495567
109287	chr1	27321500	27321999	214	3738	0.486385	1.44144e-06	5.17778e-06	217	3684	-0.548934	-1.03532
109288	chr1	27321750	27322249	163	2546	0.32509	0.005192	0.0097156	132	1644	-0.99584	-1.32093
109289	chr1	27322000	27322499	35	817	0.904711	0.000221823	0.000541458	33	385	-1.09012	-1.99483
109290	chr1	27322250	27322749	32	741	0.893131	0.000494436	0.0011281	21	1167	1.16183	0.2687
109291	chr1	27322500	27322999	145	2320	0.359801	0.00348926	0.00675404	65	2945	0.867244	0.507443
109292	chr1	27322750	27323249	303	4749	0.330035	0.000109212	0.000281415	130	4379	0.439578	0.109542
109293	chr1	27323000	27323499	274	4116	0.268796	0.00278472	0.00550393	89	2034	-0.12007	-0.388866
109294	chr1	27323250	27323749	188	2779	0.245563	0.0237362	0.0385568	33	6	-7.09387	-7.33943
109295	chr1	27323500	27323999	61	1881	1.30635	6.00525e-13	5.53328e-12	43	2548	1.25444	-0.0519036
109296	chr1	27323750	27324249	136	2628	0.632088	5.11226e-07	1.97749e-06	110	3553	0.379022	-0.253066
109297	chr1	27324000	27324499	198	3611	0.548627	1.59303e-07	6.73116e-07	110	3553	0.379022	-0.169605
109298	chr1	27324250	27324749	210	2420	-0.113653	0.273363	0.3384	67	1546	-0.106205	0.00744803
109299	chr1	27324500	27324999	147	1656	-0.146384	0.238204	0.300305	42	1347	0.368776	0.515161
109300	chr1	27324750	27325249	116	1262	-0.196684	0.159651	0.211587	92	2015	-0.181438	0.0152454
109301	chr1	27325000	27325499	68	1035	0.287753	0.110515	0.152784	78	1022	-0.922663	-1.21042
109302	chr1	27325250	27325749	17	246	0.214853	0.552242	0.616636	26	667	0.0466629	-0.16819
109586	chr1	27396250	27396749	74	1096	0.24838	0.151237	0.201621	20	9	-5.78644	-6.03482
109587	chr1	27396500	27396999	283	3370	-0.0663241	0.457561	0.525865	171	3232	-0.394081	-0.327757
109588	chr1	27396750	27397249	418	5661	0.119283	0.102744	0.143193	298	6141	-0.269351	-0.388634
109589	chr1	27397000	27397499	510	6691	0.0734539	0.267673	0.332401	392	10111	0.0544879	-0.018966
109590	chr1	27397250	27397749	457	6789	0.252734	0.000283972	0.000678323	225	7050	0.335186	0.0824518
109591	chr1	27397500	27397999	395	5901	0.260836	0.000495064	0.00112935	153	6257	0.719427	0.458591
109592	chr1	27397750	27398249	412	4966	-0.0488307	0.509129	0.575457	77	2516	0.395689	0.44452
109593	chr1	27398000	27398499	232	2696	-0.101575	0.303368	0.370607	46	1148	0.00690465	0.10848
109594	chr1	27398250	27398749	120	785	-0.93054	2.15418e-11	1.60995e-10	28	50	-3.79794	-2.8674
109655	chr1	27413500	27413999	21	319	0.284896	0.379956	0.449612	17	978	1.21179	0.926891
109656	chr1	27413750	27414249	115	2760	0.944764	2.48268e-12	2.10163e-11	60	1726	0.211886	-0.732878
109657	chr1	27414000	27414499	157	3056	0.642609	4.06211e-08	1.89649e-07	80	1738	-0.193156	-0.835765
109658	chr1	27414250	27414749	139	2464	0.507647	4.96915e-05	0.000136491	63	760	-1.04186	-1.54951
109659	chr1	27414500	27414999	19	408	0.784299	0.0190294	0.031601	20	12	-5.37141	-6.1557
109732	chr1	27432750	27433249	58	1019	0.494759	0.0106825	0.0187052	83	2301	0.158566	-0.336193
109733	chr1	27433000	27433499	136	2050	0.273747	0.0318674	0.0502422	83	2301	0.158566	-0.115181
109734	chr1	27433250	27433749	119	1970	0.408963	0.00258687	0.00514374	83	2301	0.158566	-0.250398
109753	chr1	27438000	27438499	69	1610	0.904122	2.20233e-07	9.09536e-07	7	403	1.21284	0.308719
109754	chr1	27438250	27438749	69	1610	0.904122	2.20233e-07	9.09536e-07	7	403	1.21284	0.308719
109755	chr1	27438500	27438999	62	1342	0.795774	1.70603e-05	5.10815e-05	7	403	1.21284	0.417067
109882	chr1	27470250	27470749	20	324	0.377723	0.254459	0.318052	12	351	0.235924	-0.141799
109883	chr1	27470500	27470999	139	2167	0.322344	0.0105007	0.0184205	37	1602	0.801765	0.479421
109884	chr1	27470750	27471249	182	3021	0.412817	0.000168715	0.000420585	37	1602	0.801765	0.388948
109885	chr1	27471000	27471499	141	2405	0.452071	0.000282178	0.000674459	31	1292	0.746754	0.294683
109886	chr1	27471250	27471749	90	2376	1.08227	8.64055e-13	7.79294e-12	19	990	1.06892	-0.0133504
109887	chr1	27471500	27471999	268	4961	0.570127	2.26155e-10	1.45956e-09	67	2681	0.688026	0.117899
109888	chr1	27471750	27472249	293	4945	0.436799	4.31142e-07	1.68799e-06	98	3923	0.688591	0.251792
109889	chr1	27472000	27472499	413	4823	-0.0944816	0.201411	0.259323	155	6843	0.829849	0.92433
109890	chr1	27472250	27472749	358	3902	-0.194016	0.0148077	0.0251782	202	6354	0.340798	0.534814
109891	chr1	27472500	27472999	292	3437	-0.0830892	0.344685	0.413912	223	6645	0.262713	0.345802
109892	chr1	27472750	27473249	90	1140	0.0227663	0.885401	0.907584	130	2177	-0.568682	-0.591449
109914	chr1	27478250	27478749	25	701	1.16922	4.28267e-05	0.000119195	14	1772	2.34937	1.18015
109915	chr1	27478500	27478999	38	702	0.567201	0.0175136	0.0293188	17	1889	2.1615	1.5943
109916	chr1	27478750	27479249	47	886	0.596375	0.00541321	0.0100919	43	1920	0.846186	0.24981
109917	chr1	27479000	27479499	44	982	0.839949	0.000127212	0.000323958	40	1660	0.740599	-0.0993497
109918	chr1	27479250	27479749	129	1881	0.225858	0.0850983	0.121218	66	1168	-0.48901	-0.714868
109919	chr1	27479500	27479999	228	3209	0.174819	0.0768869	0.110774	89	2203	-0.00491997	-0.179739
109920	chr1	27479750	27480249	441	5526	0.00718626	0.919819	0.935634	179	3551	-0.324246	-0.331433
109921	chr1	27480000	27480499	373	5961	0.358108	3.12361e-06	1.06318e-05	193	4021	-0.253559	-0.611667
109922	chr1	27480250	27480749	290	4214	0.220867	0.0115968	0.0201647	168	3570	-0.225049	-0.445916
109923	chr1	27480500	27480999	171	2883	0.435304	0.000119038	0.000304577	116	4104	0.510394	0.0750898
109924	chr1	27480750	27481249	121	1550	0.0389905	0.774626	0.814073	79	3176	0.694774	0.655784
109925	chr1	27481000	27481499	32	4	-6.6402	1.42689e-77	1.40958e-75	25	874	0.493193	7.13339
110493	chr1	27623000	27623499	217	2466	-0.133793	0.19014	0.246747	145	4529	0.330627	0.46442
110494	chr1	27623250	27623749	296	3555	-0.0540183	0.535941	0.601092	145	4529	0.330627	0.384646
110495	chr1	27623500	27623999	490	7385	0.273546	4.69218e-05	0.000129516	227	6331	0.167229	-0.106317
110496	chr1	27623750	27624249	277	5027	0.541541	9.49206e-10	5.62351e-09	138	4064	0.24572	-0.295821
110497	chr1	27624000	27624499	223	4452	0.679139	4.40849e-12	3.61001e-11	126	2610	-0.261886	-0.941025
110498	chr1	27624250	27624749	36	342	-0.392271	0.119574	0.163794	32	449	-0.823869	-0.431597
110577	chr1	27644000	27644499	161	2225	0.148474	0.207108	0.265636	11	334	0.289832	0.141358
110578	chr1	27644250	27644749	236	4035	0.455511	2.20062e-06	7.6843e-06	57	602	-1.23371	-1.68922
110579	chr1	27644500	27644999	458	6139	0.104385	0.135169	0.182479	165	1514	-1.43661	-1.541
110580	chr1	27644750	27645249	368	4676	0.0272985	0.72672	0.772719	159	2567	-0.621456	-0.648754
110581	chr1	27645000	27645499	239	2012	-0.566651	7.57628e-09	3.93526e-08	92	1658	-0.462774	0.103877
110582	chr1	27645250	27645749	22	132	-1.05524	0.00116418	0.00247456	8	1064	2.42084	3.47608
110671	chr1	27667500	27667999	21	302	0.205889	0.526797	0.592443	16	1025	1.36697	1.16108
110672	chr1	27667750	27668249	99	1125	-0.133846	0.375998	0.445603	16	1025	1.36697	1.50081
110673	chr1	27668000	27668499	305	2626	-0.534213	7.45881e-10	4.47296e-09	100	2489	0.00305401	0.537267
110674	chr1	27668250	27668749	323	2638	-0.61036	4.81802e-13	4.4791e-12	100	2753	0.148492	0.758853
110675	chr1	27668500	27668999	500	5236	-0.251734	0.000189671	0.000468699	164	2425	-0.748223	-0.49649
110676	chr1	27668750	27669249	829	8150	-0.342843	6.41185e-11	4.49277e-10	258	3895	-0.71826	-0.375417
110677	chr1	27669000	27669499	801	8326	-0.262449	8.47684e-07	3.16098e-06	274	3632	-0.905924	-0.643475
110678	chr1	27669250	27669749	639	6661	-0.258348	1.49328e-05	4.52122e-05	194	2293	-1.07133	-0.812985
110679	chr1	27669500	27669999	278	3124	-0.149961	0.09661	0.13563	79	226	-3.11804	-2.96808
110680	chr1	27669750	27670249	154	1845	-0.0575802	0.634176	0.691272	32	35	-4.50516	-4.44758
110758	chr1	27689250	27689749	164	1764	-0.213116	0.0701203	0.101994	16	2	-7.63444	-7.42132
110759	chr1	27689500	27689999	788	7924	-0.310237	8.02778e-09	4.15189e-08	340	6166	-0.453712	-0.143475
110760	chr1	27689750	27690249	1302	13670	-0.247987	2.96548e-09	1.64031e-08	580	12154	-0.245206	0.00278102
110761	chr1	27690000	27690499	1152	11098	-0.372112	6.53087e-17	9.37025e-16	627	14122	-0.141105	0.231007
110762	chr1	27690250	27690749	730	8356	-0.123355	0.0266908	0.0428981	431	8944	-0.25928	-0.135925
110763	chr1	27690500	27690999	498	5644	-0.137698	0.0411021	0.0632047	205	6070	0.25356	0.391259
110764	chr1	27690750	27691249	696	7285	-0.252429	1.00708e-05	3.14182e-05	309	10652	0.472933	0.725362
110765	chr1	27691000	27691499	449	4717	-0.247116	0.000515864	0.00117373	252	8124	0.376254	0.623371
110766	chr1	27691250	27691749	317	2246	-0.815396	1.35055e-21	2.95943e-20	112	3850	0.468847	1.28424
110878	chr1	27719250	27719749	57	765	0.106227	0.591681	0.653033	19	2011	2.09133	1.9851
110879	chr1	27719500	27719999	181	3177	0.493405	6.88387e-06	2.21323e-05	42	3187	1.61123	1.11782
110880	chr1	27719750	27720249	440	5905	0.106163	0.136386	0.183926	164	5314	0.38359	0.277427
110881	chr1	27720000	27720499	657	9825	0.262293	6.24968e-06	2.0229e-05	188	6133	0.393348	0.131055
110882	chr1	27720250	27720749	655	9511	0.219831	0.000159657	0.000399802	151	3253	-0.20529	-0.425121
110883	chr1	27720500	27720999	327	4629	0.183139	0.0264222	0.0425202	89	4002	0.856332	0.673192
110884	chr1	27720750	27721249	318	4970	0.325948	9.07258e-05	0.000237194	143	5399	0.604165	0.278216
110885	chr1	27721000	27721499	257	3838	0.260316	0.00504494	0.00946265	143	5399	0.604165	0.343849
110886	chr1	27721250	27721749	166	2380	0.201508	0.0816267	0.116809	73	2980	0.716832	0.515324
110901	chr1	27725000	27725499	20	509	1.0294	0.0013892	0.00291104	27	54	-3.63444	-4.66384
110902	chr1	27725250	27725749	161	1550	-0.373063	0.00173851	0.00357605	133	1024	-1.68972	-1.31666
110903	chr1	27725500	27725999	486	4890	-0.309392	6.25691e-06	2.02493e-05	188	2320	-1.00912	-0.699728
110904	chr1	27725750	27726249	440	4473	-0.294531	4.25614e-05	0.000118552	154	3388	-0.175009	0.119523
110905	chr1	27726000	27726499	358	4194	-0.0899034	0.257665	0.321605	76	2424	0.360806	0.45071
110906	chr1	27726250	27726749	221	3927	0.511111	2.58775e-07	1.05588e-06	134	2582	-0.366256	-0.877367
110907	chr1	27726500	27726999	245	4139	0.43823	3.52613e-06	1.18849e-05	206	3603	-0.505958	-0.944188
110908	chr1	27726750	27727249	248	4401	0.509221	5.44123e-08	2.49101e-07	206	3603	-0.505958	-1.01518
110909	chr1	27727000	27727499	231	3763	0.38572	7.62215e-05	0.000202149	177	3941	-0.1577	-0.54342
110910	chr1	27727250	27727749	218	3448	0.343161	0.000640276	0.00142953	164	6599	0.696039	0.352878
[truncated: 41,872 more rows]

## Sheet: Supplemental_Table_S8a
Table S8. Inferred regulatory circuits*.
[truncated: 1,388 more rows]

[truncated: 4 more sheets: Supplementary Table S9, Supplementary Table S10, Supplementary Table S11, Supplementary Table 12]
